# Supplementary material for: Exploring the biological roles of Dothideomycetes ABC proteins: Leads from their phylogenetic relationships with functionally-characterized Ascomycetes homologs
Source: PLoS One. 2018 Aug 2;13(8):e0197447. doi: 10.1371/journal.pone.0197447 (PMC6071951; doi:10.1371/journal.pone.0197447)
Supplement: S1 Table — (XLSX) [file pone.0197447.s001.xlsx]

## Sheet: S1 Table
S1 Table: Analyzed fungal species, their taxonomic classification and genome sequence references
Category	Sr. no.	Name	Strain	Phylum	Sub-phylum	Class	Order	Family	Taxonomy browser Link	Pathogeneic Lifestyles	Genome Authors	Genome_reference_details	Mycocosm_link
Model	1	Botrytis cinerea	B05.10	Ascomycota	Pezizomycotina	Leotiomycetes	Helotiales	Sclerotiniaceae	http://www.ncbi.nlm.nih.gov/Taxonomy/Browser/wwwtax.cgi?mode=Info&id=332648&lvl=3&p=mapview&p=has_linkout&p=blast_url&p=genome_blast&lin=f&keep=1&srchmode=1&unlock	N	Staats et al. 2012	Martijn Staats and Jan A. L. van Kan. Genome update of Botrytis cinerea strains B05.10 and T4. Eukaryot Cell. 2012 Nov;11(11):1413-4.	http://genome.jgi.doe.gov/Botci1
	2	Colletotrichum graminicola	M1.001	Ascomycota	Pezizomycotina	Sordariomycetes	Glomerellales	Glomerellaceae	http://www.ncbi.nlm.nih.gov/Taxonomy/Browser/wwwtax.cgi?mode=Info&id=645133&lvl=3&p=mapview&p=has_linkout&p=blast_url&p=genome_blast&lin=f&keep=1&srchmode=1&unlock	H	O'Connell et al. 2012	O'Connell RJ, Thon MR, Hacquard S, et al. Lifestyle transitions in plant pathogenic Colletotrichum fungi deciphered by genome and transcriptome analyses. Nat Genet. 2012 Sep;44(9):1060-5.	http://genome.jgi.doe.gov/Colgr1
	3	Colletotrichum higginsianum	IMI349063	Ascomycota	Pezizomycotina	Sordariomycetes	Glomerellales	Glomerellaceae	http://www.ncbi.nlm.nih.gov/Taxonomy/Browser/wwwtax.cgi?mode=Info&id=759273&lvl=3&p=mapview&p=has_linkout&p=blast_url&p=genome_blast&lin=f&keep=1&srchmode=1&unlock	H	O'Connell et al. 2012	O'Connell RJ, Thon MR, Hacquard S, et al. Lifestyle transitions in plant pathogenic Colletotrichum fungi deciphered by genome and transcriptome analyses. Nat Genet. 2012 Sep;44(9):1060-5.	http://genome.jgi.doe.gov/Colhi1
	4	Fusarium graminearum	PH-1 (NRRL 31084)	Ascomycota	Pezizomycotina	Sordariomycetes	Hypocreales	Nectriaceae	http://www.ncbi.nlm.nih.gov/Taxonomy/Browser/wwwtax.cgi?mode=Info&id=229533&lvl=3&p=mapview&p=has_linkout&p=blast_url&p=genome_blast&lin=f&keep=1&srchmode=1&unlock	H	Cuomo et al. 2007	Cuomo CA, Güldener U, Xu JR, et al.The Fusarium graminearum genome reveals a link between localized polymorphism and pathogen specialization. Science. 2007 Sep 7;317(5843):1400-2.	http://genome.jgi.doe.gov/Fusgr1
	5	Magnaporthe oryzae	70-15	Ascomycota	Pezizomycotina	Sordariomycetes	Magnaporthales	Magnaporthaceae	http://www.ncbi.nlm.nih.gov/Taxonomy/Browser/wwwtax.cgi?mode=Info&id=242507&lvl=3&p=mapview&p=has_linkout&p=blast_url&p=genome_blast&lin=f&keep=1&srchmode=1&unlock	H	Dean et al. 2005	Dean RA, Talbot NJ, Ebbole DJ, et al.The genome sequence of the rice blast fungus Magnaporthe grisea. Nature. 2005 Apr 21;434(7036):980-6.	http://genome.jgi.doe.gov/Maggr1
	6	Saccharomyces cerevisiae	S288c	Ascomycota	Saccharomycotina	Saccharomycetes	Saccharomycetales	Saccharomycetaceae	http://www.ncbi.nlm.nih.gov/Taxonomy/Browser/wwwtax.cgi?mode=Info&id=559292&lvl=3&p=mapview&p=has_linkout&p=blast_url&p=genome_blast&lin=f&keep=1&srchmode=1&unlock	S	Goffeau et al. 1996	Goffeau A, Barrell BG, Bussey H, et al. Life with 6000 genes. Science. 1996 Oct 25;274(5287):546, 563-7.	http://genome.jgi.doe.gov/Sacce1
	7	Verticillium dahliae	VdLs.17	Ascomycota	Pezizomycotina	Sordariomycetes	Glomerellales	Plectosphaerellaceae	http://www.ncbi.nlm.nih.gov/Taxonomy/Browser/wwwtax.cgi?mode=Info&id=498257&lvl=3&p=mapview&p=has_linkout&p=blast_url&p=genome_blast&lin=f&keep=1&srchmode=1&unlock	H	Klosterman et al. 2011	Klosterman SJ, Subbarao KV, Kang S, et al. Comparative genomics yields insights into niche adaptation of plant vascular wilt pathogens. PLoS Pathog. 2011 Jul;7(7):e1002137.	http://genome.jgi.doe.gov/Verda1
Test	8	Botryosphaeria dothidea	CBS115476	Ascomycota	Pezizomycotina	Dothideomycetes	Botryosphaeriales	Botryosphaeriaceae	http://www.ncbi.nlm.nih.gov/Taxonomy/Browser/wwwtax.cgi?mode=Info&id=1136864&lvl=3&lin=f&keep=1&srchmode=1&unlock	U	Marsberg et al.2017	Marsberg A, Kemler M, Jami F, Nagel JH, Postma-Smidt A, Naidoo S, et al. Botryosphaeria dothidea: a latent pathogen of global importance to woody plant health. Mol Plant Pathol. 2017;18: 477–488. doi:10.1111/mpp.12495	http://genome.jgi.doe.gov/Botdo1_1
	9	Cladosporium fulvum	race 0WU (CBS131901)	Ascomycota	Pezizomycotina	Dothideomycetes	Capnodiales	Mycosphaerellaceae	http://www.ncbi.nlm.nih.gov/Taxonomy/Browser/wwwtax.cgi?mode=Info&id=1156157&lvl=3&p=mapview&p=has_linkout&p=blast_url&p=genome_blast&lin=f&keep=1&srchmode=1&unlock	B	de Wit et al. 2012 / Ohm et al. 2012	de Wilt PJGM, Burgt AVD, Okmen B, et al. The genomes of the fungal plant pathogens Cladosporium fulvum and Dothistroma septosporum reveal adaptation to different hosts and lifestyles but also signatures of common ancestry. PLoS Genet. 2012;8(11):e1003088. and Ohm RA, Feau N, Henrissat B, et al. Diverse lifestyles and strategies of plant pathogenesis encoded in the genomes of eighteen Dothideomyce…	http://genome.jgi.doe.gov/Clafu1
	10	Cochliobolus heterostrophus	race T strain C4 (ATCC 48331)	Ascomycota	Pezizomycotina	Dothideomycetes	Pleosporales	Pleosporaceae	http://www.ncbi.nlm.nih.gov/Taxonomy/Browser/wwwtax.cgi	N	Ohm et al. 2012 / Condon et al. 2013	Ohm RA, Feau N, Henrissat B, et al. Diverse lifestyles and strategies of plant pathogenesis encoded in the genomes of eighteen Dothideomycetes fungi. PLoS Pathog. 2012;8(12):e1003037 ; Condon BJ, Leng Y, Wu D, et al. Comparative genome structure, secondary metabolite, and effector coding capacity across Cochliobolus pathogens. PLoS Genet. 2013;9(1):e1003233.	http://genome.jgi.doe.gov/CocheC4_1
	11	Cochliobolus sativus	ND90Pr	Ascomycota	Pezizomycotina	Dothideomycetes	Pleosporales	Pleosporaceae	http://www.ncbi.nlm.nih.gov/Taxonomy/Browser/wwwtax.cgi?mode=Info&id=665912&lvl=3&lin=f&keep=1&srchmode=1&unlock	H	Ohm et al. 2012 / Condon et al. 2013	Ohm RA, Feau N, Henrissat B, et al. Diverse lifestyles and strategies of plant pathogenesis encoded in the genomes of eighteen Dothideomycetes fungi. PLoS Pathog. 2012;8(12):e1003037 ; Condon BJ, Leng Y, Wu D, et al. Comparative genome structure, secondary metabolite, and effector coding capacity across Cochliobolus pathogens. PLoS Genet. 2013;9(1):e1003233.	http://genome.jgi.doe.gov/Cocsa1
	12	Dothistroma septosporum	NZE10 (CBS128990)	Ascomycota	Pezizomycotina	Dothideomycetes	Capnodiales	Mycosphaerellaceae	http://www.ncbi.nlm.nih.gov/Taxonomy/Browser/wwwtax.cgi?mode=Info&id=675120&lvl=3&p=mapview&p=has_linkout&p=blast_url&p=genome_blast&lin=f&keep=1&srchmode=1&unlock	H	de Wit et al. 2012 / Ohm et al. 2012	de Wilt PJGM, Burgt AVD, Okmen B, et al. The genomes of the fungal plant pathogens Cladosporium fulvum and Dothistroma septosporum reveal adaptation to different hosts and lifestyles but also signatures of common ancestry. PLoS Genet. 2012;8(11):e1003088. and Ohm RA, Feau N, Henrissat B, et al. Diverse lifestyles and strategies of plant pathogenesis encoded in the genomes of eighteen Dothideomyce…	http://genome.jgi.doe.gov/Dotse1
	13	Leptosphaeria maculans	JN3	Ascomycota	Pezizomycotina	Dothideomycetes	Pleosporales	Leptosphaeriaceae	http://www.ncbi.nlm.nih.gov/Taxonomy/Browser/wwwtax.cgi?mode=Info&id=985895&lvl=3&p=mapview&p=has_linkout&p=blast_url&p=genome_blast&lin=f&keep=1&srchmode=1&unlock	N	Rouxel et al. 2011	Rouxel T, Grandaubert J, Hane JK, et al. Effector diversification within compartments of the Leptosphaeria maculans genome affected by Repeat-Induced Point mutations. Nat Commun. 2011 Feb 15;2:202.	http://genome.jgi.doe.gov/Lepmu1
	14	Macrophomina phaseolina	MS6	Ascomycota	Pezizomycotina	Dothideomycetes	Botryosphaeriales	Botryosphaeriaceae	http://www.ncbi.nlm.nih.gov/Taxonomy/Browser/wwwtax.cgi?mode=Info&id=1126212&lvl=3&lin=f&keep=1&srchmode=1&unlock	N	Islam et al.2012	Islam MS, Haque MS, Islam MM, et al. Tools to kill: genome of one of the most destructive plant pathogenic fungi Macrophomina phaseolina. BMC Genomics. 2012 Sep 19;13:493. doi: 10.1186/1471-2164-13-493.	http://genome.jgi.doe.gov/Macph1
	15	Mycosphaerella fijiensis	CIRAD86	Ascomycota	Pezizomycotina	Dothideomycetes	Capnodiales	Mycosphaerellaceae	http://www.ncbi.nlm.nih.gov/Taxonomy/Browser/wwwtax.cgi?mode=Info&id=383855&lvl=3&lin=f&keep=1&srchmode=1&unlock	H	Arango Isaza et al.	Arango Isaza RE, Diaz-Trujillo C, Dhillon B, Aerts A, Carlier J, Crane CF, et al. (2016) Combating a Global Threat to a Clonal Crop: Banana Black Sigatoka Pathogen Pseudocercospora fijiensis (Synonym Mycosphaerella fijiensis) Genomes Reveal Clues for Disease Control. PLoS Genet 12(8): e1005876.	http://genome.jgi.doe.gov/Mycfi2
	16	Mycosphaerella graminicola	IPO323	Ascomycota	Pezizomycotina	Dothideomycetes	Capnodiales	Mycosphaerellaceae	http://www.ncbi.nlm.nih.gov/Taxonomy/Browser/wwwtax.cgi?mode=Info&id=336722&lvl=3&lin=f&keep=1&srchmode=1&unlock	H	Goodwin et al. 2011	Goodwin SB, M'Barek SB, Dhillon B, et al.Finished Genome of the Fungal Wheat Pathogen Mycosphaerella graminicola Reveals Dispensome Structure, Chromosome Plasticity, and Stealth Pathogenesis. Plos Genet. 2011 June 9; 7(6) : e1002070.	http://genome.jgi.doe.gov/Mycgr3
	17	Pyrenophora teres f. teres	0-1	Ascomycota	Pezizomycotina	Dothideomycetes	Pleosporales	Pleosporaceae	http://www.ncbi.nlm.nih.gov/Taxonomy/Browser/wwwtax.cgi?mode=Info&id=861557&lvl=3&lin=f&keep=1&srchmode=1&unlock	N	Ellwood et al. 2010	Ellwood SR, Liu Z, Syme RA, et al. A first genome assembly of the barley fungal pathogen Pyrenophora teres f. teres. Genome Biol. 2010;11(11):R109.	http://genome.jgi.doe.gov/Pyrtt1
	18	Pyrenophora tritici-repentis	Pt-1C	Ascomycota	Pezizomycotina	Dothideomycetes	Pleosporales	Pleosporaceae	http://www.ncbi.nlm.nih.gov/Taxonomy/Browser/wwwtax.cgi?mode=Info&id=426418&lvl=3&lin=f&keep=1&srchmode=1&unlock	N	Manning et al. 2013	Manning VA, Pandelova, Dhillon B, et al. Comparative genomics of a plant-pathogenic fungus, Pyrenophora tritici-repentis, reveals transduplication and the impact of repeat elements on pathogenicity and population divergence. G3 (Bethesda). 2013 Jan;3(1):41-63.	http://genome.jgi.doe.gov/Pyrtr1
	19	Setosphaeria turcica	Et28A	Ascomycota	Pezizomycotina	Dothideomycetes	Pleosporales	Pleosporaceae	http://www.ncbi.nlm.nih.gov/Taxonomy/Browser/wwwtax.cgi?mode=Info&id=671987&lvl=3&p=mapview&p=has_linkout&p=blast_url&p=genome_blast&lin=f&keep=1&srchmode=1&unlock	H	Ohm et al. 2012 / Condon et al. 2013	Ohm RA, Feau N, Henrissat B, et al. Diverse lifestyles and strategies of plant pathogenesis encoded in the genomes of eighteen Dothideomycetes fungi. PLoS Pathog. 2012;8(12):e1003037 ; Condon BJ, Leng Y, Wu D, et al. Comparative genome structure, secondary metabolite, and effector coding capacity across Cochliobolus pathogens. PLoS Genet. 2013;9(1):e1003233.	http://genome.jgi.doe.gov/Settu1
	20	Stagonospora nodorum	SN15	Ascomycota	Pezizomycotina	Dothideomycetes	Pleosporales	Phaeosphaeriaceae	http://www.ncbi.nlm.nih.gov/Taxonomy/Browser/wwwtax.cgi?mode=Info&id=321614&lvl=3&p=mapview&p=has_linkout&p=blast_url&p=genome_blast&lin=f&keep=1&srchmode=1&unlock	N	Hane et al. 2007	Hane JK, Lowe RGT, Solomon PS, et al. Dothideomycete plant interactions illuminated by genome sequencing and EST analysis of the wheat pathogen Stagonospora nodorum. Plant Cell. 2007 Nov;19(11):3347-68. Epub 2007 Nov 16.	http://genome.jgi.doe.gov/Stano2
	21	Venturia inaequalis	Vi1 (MNH120)	Ascomycota	Pezizomycotina	Dothideomycetes	Venturiales	Venturiaceae	http://www.ncbi.nlm.nih.gov/Taxonomy/Browser/wwwtax.cgi	H	Bowen et al. 2011	The genome of Venturia inaequalis was provided by Cecilia Deng at the New Zealand Institute for Plant & Food Research Limited. The Genome was made accessible by JGI- Mycocosm. Genome release date 2015-01-29	http://genome.jgi.doe.gov/Venin1/
Note: N - Necrotrophic, H- Hemi-biotrophic, B- Biotrophic, S- Saprophytic, U-undefined lifestyle
