# Supplementary material for: Exploring the biological roles of Dothideomycetes ABC proteins: Leads from their phylogenetic relationships with functionally-characterized Ascomycetes homologs
Source: PLoS One. 2018 Aug 2;13(8):e0197447. doi: 10.1371/journal.pone.0197447 (PMC6071951; doi:10.1371/journal.pone.0197447)
Supplement: S2 Table — (XLSX) [file pone.0197447.s002.xlsx]

## Sheet: S2 Table
S2 Table: Reference ABC protein sequences and their details
Saccharomyces cerevisiae	Assigned ABC ID	ABC Subfamily	NCBI Accession	Locus tag	Uniprot Accession	Subfamily Group #	Protein Sequence	Protein Length	Gene name	Gene function	Protein location	Pfam domain	No. of NBD	Chromosome no	Start position	End position	Strand
	ScABCBFT1	BFT	NP_012713.1	YKL209C	P12866	4	MNFLSFKTTKHYHIFRYVNIRNDYRLLMIMIIGTVATGLVPAITSILTGRVFDLLSVFVANGSHQGLYSQLVQRSMAVMALGAASVPVMWLSLTSWMHIGERQGFRIRSQILEAYLEEKPMEWYDNNEKLLGDFTQINRCVEELRSSSAEASAITFQNLVAICALLGTSFYYSWSLTLIILCSSPIITFFAVVFSRMIHVYSEKENSETSKAAQLLTWSMNAAQLVRLYCTQRLERKKFKEIILNCNTFFIKSCFFVAANAGILRFLTLTMFVQGFWFGSAMIKKGKLNINDVITCFHSCIMLGSTLNNTLHQIVVLQKGGVAMEKIMTLLKDGSKRNPLNKTVAHQFPLDYATSDLTFANVSFSYPSRPSEAVLKNVSLNFSAGQFTFIVGKSGSGKS…	1290	STE6	Alpha-factor-pheromone-transporting ATPase	Multi-pass membrane protein/ Multi-pass membrane protein.	pfam00005; pfam00664; pfam00664; pfam00005	2	chrXI	42424	46296	-
	ScABCBHT2a	BHT	NP_013289.1	YLR188W	P33310	1	MIVRMIRLCKGPKLLRSQFASASALYSTKSLFKPPMYQKAEINLIIPHRKHFLLRSIRLQSDIAQGKKSTKPTLKLSNANSKSSGFKDIKRLFVLSKPESKYIGLALLLILISSSVSMAVPSVIGKLLDLASESDGEDEEGSKSNKLYGFTKKQFFTALGAVFIIGAVANASRIIILKVTGERLVARLRTRTMKAALDQDATFLDTNRVGDLISRLSSDASIVAKSVTQNVSDGTRAIIQGFVGFGMMSFLSWKLTCVMMILAPPLGAMALIYGRKIRNLSRQLQTSVGGLTKVAEEQLNATRTIQAYGGEKNEVRRYAKEVRNVFHIGLKEAVTSGLFFGSTGLVGNTAMLSLLLVGTSMIQSGSMTVGELSSFMMYAVYTGSSLFGLSSFYSELMKG…	695	MDL1	ATP-dependent permease	mitochondrial	pfam00664; pfam00005; pfam13207; pfam09622; pfam13558	1	chrXII	528302	530389	+
	ScABCBHT2b	BHT	NP_015053.2	YPL270W	P33311	1	MLNGRLPLLRLGICRNMLSRPRLAKLPSIRFRSLVTPSSSQLIPLSRLCLRSPAVGKSLILQSFRCNSSKTVPETSLPSASPISKGSARSAHAKEQSKTDDYKDIIRLFMLAKRDWKLLLTAILLLTISCSIGMSIPKVIGIVLDTLKTSSGSDFFDLKIPIFSLPLYEFLSFFTVALLIGCAANFGRFILLRILSERVVARLRANVIKKTLHQDAEFFDNHKVGDLISRLGSDAYVVSRSMTQKVSDGVKALICGVVGVGMMCSLSPQLSILLLFFTPPVLFSASVFGKQIRNTSKDLQEATGQLTRVAEEQLSGIKTVQSFVAEGNELSRYNVAIRDIFQVGKTAAFTNAKFFTTTSLLGDLSFLTVLAYGSYLVLQSQLSIGDLTAFMLYTEYTGN…	773	MDL2	ATP-dependent permease	mitochondrial	pfam00664; pfam00005	1	chrXVI	30482	32803	+
	ScABCBHT3	BHT	NP_014030.1	YMR301C	P40416	2	MLLLPRCPVIGRIVRSKFRSGLIRNHSPVIFTVSKLSTQRPLLFNSAVNLWNQAQKDITHKKSVEQFSSAPKVKTQVKKTSKAPTLSELKILKDLFRYIWPKGNNKVRIRVLIALGLLISAKILNVQVPFFFKQTIDSMNIAWDDPTVALPAAIGLTILCYGVARFGSVLFGELRNAVFAKVAQNAIRTVSLQTFQHLMKLDLGWHLSRQTGGLTRAMDRGTKGISQVLTAMVFHIIPISFEISVVCGILTYQFGASFAAITFSTMLLYSIFTIKTTAWRTHFRRDANKADNKAASVALDSLINFEAVKYFNNEKYLADKYNGSLMNYRDSQIKVSQSLAFLNSGQNLIFTTALTAMMYMGCTGVIGGNLTVGDLVLINQLVFQLSVPLNFLGSVYRDL…	690	ATM1	Iron-sulfur clusters transporter	mitochondrial	pfam00005; pfam00664; pfam13304; pfam13481; pfam13558; pfam13207	1	chrXIII	867554	869626	-
	ScABCC3	C	NP_011797.3	YGR281W	P53049	5	MTITVGDAVSETELENKSQNVVLSPKASASSDISTDVDKDTSSSWDDKSLLPTGEYIVDRNKPQTYLNSDDIEKVTESDIFPQKRLFSFLHSKKIPEVPQTDDERKIYPLFHTNIISNMFFWWVLPILRVGYKRTIQPNDLFKMDPRMSIETLYDDFEKNMIYYFEKTRKKYRKRHPEATEEEVMENAKLPKHTVLRALLFTFKKQYFMSIVFAILANCTSGFNPMITKRLIEFVEEKAIFHSMHVNKGIGYAIGACLMMFVNGLTFNHFFHTSQLTGVQAKSILTKAAMKKMFNASNYARHCFPNGKVTSFVTTDLARIEFALSFQPFLAGFPAILAICIVLLIVNLGPIALVGIGIFFGGFFISLFAFKLILGFRIAANIFTDARVTMMREVLNNIK…	1477	YOR1	Oligomycin resistance/ATP-dependent permease	Multi-pass membrane protein.	pfam00664; pfam00664; pfam00005; pfam00005; pfam13476	2	chrVII	1052831	1057264	+
	ScABCC4a	C	NP_010419.3	YDR135C	P39109	4	MAGNLVSWACKLCRSPEGFGPISFYGDFTQCFIDGVILNLSAIFMITFGIRDLVNLCKKKHSGIKYRRNWIIVSRMALVLLEIAFVSLASLNISKEEAENFTIVSQYASTMLSLFVALALHWIEYDRSVVANTVLLFYWLFETFGNFAKLINILIRHTYEGIWYSGQTGFILTLFQVITCASILLLEALPKKPLMPHQHIHQTLTRRKPNPYDSANIFSRITFSWMSGLMKTGYEKYLVEADLYKLPRNFSSEELSQKLEKNWENELKQKSNPSLSWAICRTFGSKMLLAAFFKAIHDVLAFTQPQLLRILIKFVTDYNSERQDDHSSLQGFENNHPQKLPIVRGFLIAFAMFLVGFTQTSVLHQYFLNVFNTGMYIKSALTALIYQKSLVLSNEASGL…	1515	YCF1	Metal resistance protein	Vacuolar	pfam00664; pfam00664; pfam00005; pfam00005	2	chrIV	723002	727549	-
	ScABCC4b	C	NP_013086.1	YLL015W	P14772	4	MSSLEVVDGCPYGYRPYPDSGTNALNPCFISVISAWQAVFFLLIGSYQLWKLYKNNKVPPRFKNFPTLPSKINSRHLTHLTNVCFQSTLIICELALVSQSSDRVYPFILKKALYLNLLFNLGISLPTQYLAYFKSTFSMGNQLFYYMFQILLQLFLILQRYYHGSSNERLTVISGQTAMILEVLLLFNSVAIFIYDLCIFEPINELSEYYKKNGWYPPVHVLSYITFIWMNKLIVETYRNKKIKDPNQLPLPPVDLNIKSISKEFKANWELEKWLNRNSLWRAIWKSFGRTISVAMLYETTSDLLSVVQPQFLRIFIDGLNPETSSKYPPLNGVFIALTLFVISVVSVFLTNQFYIGIFEAGLGIRGSLASLVYQKSLRLTLAERNEKSTGDILNLMSV…	1559	BPT1	Bile pigment transporter 1	vacuolar	pfam00664; pfam00005; pfam00664; pfam00005; pfam13304	2	chrXII	116431	121110	+
	ScABCC7a	C	NP_011828.1	YHL035C	P38735	2	MGTDPLIIRNNGSFWEVDDFTRLGRTQLLSYYLPLAIIASIGIFALCRSGLSRYVRSAECDLVNEYLFGAQEERKEDNSIERLLRNSNTQANYVNVKKQGRILKLRHFDITTIDVKQIDAKNHGGLTFSRPSTSDHLRKSSEIVLMSLQIIGLSFLRVTKINIELTNRDVTTLLLFWLILLSLSILRVYKRSTNLWAICFTAHTTIWISTWIPIRSVYIGNIDDVPSQIFYIFEFVITSTLQPIKLTSPIKDNSSIIYVRDDHTSPSREHISSILSCITWSWITNFIWEAQKNTIKLKDIWGLSMEDYSIFILKGFTRRNKHINNLTLALFESFKTYLLIGMLWVLVNSIVNLLPTILMKRFLEIVDNPNRSSSCMNLAWLYIIGMFICRLTLAICNSQ…	1592	VMR1	ATP-binding permease	Vacuolar	pfam00005; pfam00664; pfam00664; pfam00005; pfam01926	2	chrVIII	27976	32754	-
	ScABCC7b	C	NP_013052.1	YLL048C	P32386	2	MHHVLNSTRPDHRFWFYDDVTQYGRTKYLNYYTPLVLLIFTVLFITYNIWKHYYYYDVLHLKQKNPIDELLYSSTDEDEQSPLINNNTITTNYVDNNCTKDALKNRHFSLEKLKSVKVNGEPHGTPEIVRRGFIEKSRIILEFFLVLSQVIIHSFILLHYVNKNPEFTQQGTITGLVEWCALFIIVSLRLANVNQNFKFINKYPGNLWSVSFINYLALFISMILPFRSIFIHHINSPISRKYYISQISINLALFLLLFFARIRNNFAIIYKTDSWITPSPEPVTSIAGFICWAWLDSFVWKAHKVSIKVKDIWGLMMQDYSFFVVKKFRYFVDHKVKRKRIFSLNLFFFFSNYLVLQCFWAFLGSVLSFIPTVLLKRILEYVEDQSSAPSNLAWFYVTV…	1661	YBT1	ATP-dependent bile acid permease	Vacuolar	pfam00005; pfam00664; pfam00664; pfam00005; pfam13476; pfam12846; pfam01926	2	chrXII	41279	46264	-
	ScABCD1	D	NP_015178.1	YPL147W	P41909	1	MSTTLAAPAKLKSLLLNLHTHCIGLHVNDVTPKVYFKLLIRHLLQISRSNAAHPKLRRRAQILLVSLFLSGVTLFSGVTYSTFKIILKCYKFYKFPWKRRNRRPLIRRTRSQMQLDSGARIMYIPEVELVDRQSPDDNKFMNATDKKKRKRIFIPPKDNDVYEHDKFLFKNVELERAKNSQLFYSKFLNQMNVLSKILIPTVFDKNFLLLTAQIFFLVMRTWLSLFVAKLDGQIVKNIIAGRGRSFLWDLGCWFLIAVPASYTNSAIKLLQRKLSLNFRVNLTRYIHDMYLDKRLTFYKLIFDAKASNSVIKNIDNSITNDVAKFCDATCSVFANIAKPVIDLIFFSVYLRDNLGTVGVAGIFVNYFITGFILRKYTPPLGKLAGERSASDGDYYNYHL…	870	PXA1	Peroxisomal long-chain fatty acid import protein 2	Peroxisomes	pfam06472; pfam00005	1	chrXVI	273254	275866	+
	ScABCD2	D	NP_012733.1	YKL188C	P34230	2	MISTASAFYQKHRVNLLRSSYIILLLATLYNSNSSSSNNKTDKKDSESTVLENKKIEEGKETAVDREEDESSKEELTIVSKHSTDSEDGAIIIDKESKTNHKGGERKGKVDFLFKLLLHDKKCLILFITQAILLNIRTLLSLRVATLDGQLVSTLVRAQYANFTKILLGKWMILGIPASFINSLISYTTKLCAVTINRKVSDFLLSKYLSNHHTFYSVASAESVSEIQDNLTKDIYTFSMNSSLLLNQLLKPMLDLILCSFKLLTSNTSVMGEGTLALGLIVYASNSLLKLIQPNFTRLTMASASLESWFRSLHSNLHSSNEEIALLRGQKRELENVDYSFYRLVLFLNREIKARAIYDVATAFVIKYTWGAAGLVLCSIPIFFKNKPSEDTLQLKEPG…	853	PXA2	Peroxisomal long-chain fatty acid import protein 1	Peroxisomes	pfam06472; pfam00005	1	chrXI	86230	88791	-
	ScABCE1	E	NP_010376.3	YDR091C	Q03195	1	MSDKNSRIAIVSADKCKPKKCRQECKRSCPVVKTGKLCIEVTPTSKIAFISEILCIGCGICVKKCPFDAIQIINLPTNLEAHVTHRYSANSFKLHRLPTPRPGQVLGLVGTNGIGKSTALKILAGKQKPNLGRFDDPPEWQEIIKYFRGSELQNYFTKMLEDDIKAIIKPQYVDNIPRAIKGPVQKVGELLKLRMEKSPEDVKRYIKILQLENVLKRDIEKLSGGELQRFAIGMSCVQEADVYMFDEPSSYLDVKQRLNAAQIIRSLLAPTKYVICVEHDLSVLDYLSDFVCIIYGVPSVYGVVTLPASVREGINIFLDGHIPAENLRFRTEALQFRIADATEDLQNDSASRAFSYPSLKKTQGDFVLNVEEGEFSDSEILVMMGENGTGKTTLIKLLA…	608	RLI1	Translation initiation factor RLI1 (ATP-binding cassette sub-family E member RLI1) (RNase L inhibitor)	Cytoplasm/Nucleus	pfam00005; pfam00005; pfam04068; pfam13304; pfam00037; pfam14697; pfam13187; pfam13304; pfam14697; pfam05272; pfam13187; pfam12838; pfam13484; pfam13237; pfam12838; pfam12837	2	chrIV	626706	628532	-
	ScABCF1	F	NP_010953.1	YER036C	P40024	1	MPPVSASKAKRDAKKAEREAKKAAAGKTIRKLGRKKEAAAEESEVDAAAREIKMMKLQQDKDGLSDRVVTGVLSSLETSRDIKLSSVSLLFHGKVLIQDSGLELNYGRRYGLLGENGCGKSTFLKALATREYPIPEHIDIYLLDEPAEPSELSALDYVVTEAQHELKRIEDLVEKTILEDGPESELLEPLYERMDSLDPDTFESRAAIILIGLGFNKKTILKKTKDMSGGWKMRVALAKALFVKPTLLLLDDPTAHLDLEACVWLEEYLKRFDRTLVLVSHSQDFLNGVCTNMIDMRAQKLTAYGGNYDSYHKTRSELETNQMKQYNKQQEEIQHIKKFIASAGTYANLVKQAKSRQKILDKMEADGLVQPVVPDKVFSFRFPQVERLPPPVLAFDDIS…	610	ARB1	Stimulates 40S and 60S ribosome biogenesis.	Cytoplasm/Nucleus	pfam00005; pfam00005; pfam12848; pfam13304; pfam13304; pfam03193; pfam03205	2	chrV	223366	225198	-
	ScABCF2	F	NP_116664.1	YFR009W	P43535	2	MASIGSQVRKAASSIDPIVTDYAVGYFNHLSGITFDAVQSKQVDLSTEVQFVSDLLIDAGASKAKVKELSESILKQLTTQLKENEAKLELTGDTSKRLLDINVLKSHNSKSDINVSLSMLGVNGDIEHTGRKMETRVDLKKLAKAEQKIAKKVAKRNNKFVKYEASKLINDQKEEDYDSFFLQINPLEFGSSAGKSKDIHIDTFDLYVGDGQRILSNAQLTLSFGHRYGLVGQNGIGKSTLLRALSRRELNVPKHVSILHVEQELRGDDTKALQSVLDADVWRKQLLSEEAKINERLKEMDVLRQEFEEDSLEVKKLDNEREDLDNHLIQISDKLVDMESDKAEARAASILYGLGFSTEAQQQPTNSFSGGWRMRLSLARALFCQPDLLLLDEPSNMLD…	752	GCN20	Protein GCN20	N/A	pfam00005; pfam12848; pfam00005; pfam13304	2	chrVI	162482	164740	+
	ScABCF4a	F	NP_013350.1	YLR249W	P16521	4	MSDSQQSIKVLEELFQKLSVATADNRHEIASEVASFLNGNIIEHDVPEHFFGELAKGIKDKKTAANAMQAVAHIANQSNLSPSVEPYIVQLVPAICTNAGNKDKEIQSVASETLISIVNAVNPVAIKALLPHLTNAIVETNKWQEKIAILAAISAMVDAAKDQVALRMPELIPVLSETMWDTKKEVKAAATAAMTKATETVDNKDIERFIPSLIQCIADPTEVPETVHLLGATTFVAEVTPATLSIMVPLLSRGLNERETGIKRKSAVIIDNMCKLVEDPQVIAPFLGKLLPGLKSNFATIADPEAREVTLRALKTLRRVGNVGEDDAIPEVSHAGDVSTTLQVVNELLKDETVAPRFKIVVEYIAAIGADLIDERIIDQQAWFTHITPYMTIFLHEKK…	1044	YEF3	Translation elongation factor 3A	Cytoplasm	pfam00005; pfam00005; pfam13304; pfam13558; pfam03193; pfam01926; pfam13476; pfam13476; pfam00350	2	chrXII	636782	639916	+
	ScABCF4b	F	NP_014384.3	YNL014W	P53978	4	MSDSQQSITVLEELFRKLETATSETREGISSELSSFLNGNIIEHDVPEVFFDEFQKAIQSKQKALNTLGAVAYIANETNLSPSVEPYIVATVPSVCSKAGSKDNDVQLAATKALKAIASAVNPVAVKALLPHLIHSLETSNKWKEKVAVLEVISVLVDAAKEQIALRMPELIPVLSESMWDTKKGVKEAATTTITKATETVDNKDIERFIPKLIECIANPNEVPETVHLLGATTFVAEVTPATLSIMVPLLSRGLAERETSIKRKAAVIIDNMCKLVEDPQVVAPFLGKLLPGLKNNFATIADPEAREVTLKALKTLRRVGNVGEDDVLPEISHAGDVSTTLGVIKELLEPEKVAPRFTIVVEYIAAIAANLIDERIIDQQTWFTHVTPYMTIFLHEKT…	1044	HEF3	Translation elongation factor 3B	N/A	pfam00005; pfam00005; pfam13304; pfam13558; pfam03193; pfam01926; pfam00350	2	chrXIV	606321	609455	+
	ScABCF5	F	NP_015098.1	YPL226W	Q08972	5	MPPKKFKDLNSFLDDQPKDPNLVASPFGGYFKNPAADAGSNNASKKSSYQQQRNWKQGGNYQQGGYQSYNSNYNNYNNYNNYNNYNNYNNYNKYNGQGYQKSTYKQSAVTPNQSGTPTPSASTTSLTSLNEKLSNLELTPISQFLSKIPECQSITDCKNQIKLIIEEFGKEGNSTGEKIEEWKIVDVLSKFIKPKNPSLVRESAMLIISNIAQFFSGKPPQEAYLLPFFNVALDCISDKENTVKRAAQHAIDSLLNCFPMEALTCFVLPTILDYLSSGAKWQAKMAALSVVDRIREDSANDLLELTFKDAVPVLTDVATDFKPELAKQGYKTLLDYVSILDNLDLSPRYKLIVDTLQDPSKVPESVKSLSSVTFVAEVTEPSLSLLVPILNRSLNLSSS…	1196	NEW1	[NU+] prion formation protein 1	Cytoplasm/Nucleus	pfam00005; pfam00005; pfam13304; pfam00385; pfam13904; pfam13558	2	chrXVI	121767	125357	+
	ScABCG10	G	NP_009937.2	YCR011C	P25371	9	MGSHRRYLYYSILSFLLLSCSVVLAKQDKTPFFEGTSSKNSRLTAQDKGNDTCPPCFNCMLPIFECKQFSECNSYTGRCECIEGFAGDDCSLPLCGGLSPDESGNKDRPIRAQNDTCHCDNGWGGINCDVCQEDFVCDAFMPDPSIKGTCYKNGMIVDKVFSGCNVTNEKILQILNGKIPQITFACDKPNQECNFQFWIDQLESFYCGLSDCAFEYDLEQNTSHYKCNDVQCKCVPDTVLCGAKGSIDISDFLTETIKGPGDFSCDLETRQCKFSEPSMNDLILTVFGDPYITLKCESGECVHYSEIPGYKSPSKDPTVSWQGKLVLALTAVMVLALFTFATFYISKSPLFRNGLGSSKSPIRLPDEDAVNNFLQNEDDTLATLSFENITYSVPSINSD…	1049	ADP1	Probable ATP-dependent permease	Endoplasmic reticulum membrane	pfam00005; pfam01061; pfam13304; pfam03193; pfam00053	1	chrIII	133722	136871	-
	ScABCG1a	G	NP_010694.1	YDR406W	Q04182	3	MSSDIRDVEERNSRSSSSSSSSNSAAQSIGQHPYRGFDSEAAERVHELARTLTSQSLLYTANSNNSSSSNHNAHNADSRSVFSTDMEGVNPVFTNPDTPGYNPKLDPNSDQFSSTAWVQNMANICTSDPDFYKPYSLGCVWKNLSASGDSADVSYQSTFANIVPKLLTKGLRLLKPSKEEDTFQILKPMDGCLNPGELLVVLGRPGSGCTTLLKSISSNSHGFKIAKDSIVSYNGLSSSDIRKHYRGEVVYNAESDIHLPHLTVYQTLFTVARMKTPQNRIKGVDREAYANHVTEVAMATYGLSHTRDTKVGNDLVRGVSGGERKRVSIAEVAICGARFQCWDNATRGLDSATALEFIRALKTQADIGKTAATVAIYQCSQDAYDLFDKVCVLDDGYQL…	1529	PDR15	ATP-dependent permease PDR15	Multi-pass membrane protein.	pfam01061; pfam01061; pfam06422; pfam00005; pfam00005; pfam14510; pfam12698; pfam12698; pfam13481; pfam13304	2	chrIV	1279203	1284037	+
	ScABCG1b	G	NP_014796.3	YOR153W	P33302	3	MPEAKLNNNVNDVTSYSSASSSTENAADLHNYNGFDEHTEARIQKLARTLTAQSMQNSTQSAPNKSDAQSIFSSGVEGVNPIFSDPEAPGYDPKLDPNSENFSSAAWVKNMAHLSAADPDFYKPYSLGCAWKNLSASGASADVAYQSTVVNIPYKILKSGLRKFQRSKETNTFQILKPMDGCLNPGELLVVLGRPGSGCTTLLKSISSNTHGFDLGADTKISYSGYSGDDIKKHFRGEVVYNAEADVHLPHLTVFETLVTVARLKTPQNRIKGVDRESYANHLAEVAMATYGLSHTRNTKVGNDIVRGVSGGERKRVSIAEVSICGSKFQCWDNATRGLDSATALEFIRALKTQADISNTSATVAIYQCSQDAYDLFNKVCVLDDGYQIYYGPADKAKK…	1511	PDR5	Pleiotropic ABC efflux transporter of multiple drugs (Pleiotropic drug resistance protein 5) (Suppressor of toxicity of sporidesmin)	Cell membrane/ Multi-pass membrane protein.	pfam01061; pfam01061; pfam00005; pfam06422; pfam00005; pfam14510; pfam12698; pfam12698; pfam13481	2	chrXV	619841	624376	+
	ScABCG1c	G	NP_014973.1	YOR328W	P51533	3	MLQAPSSSNSGLNQGNAAPDGPPNETQPYEGLDAAAQEEIKELARTLTSQSSLLSQEKRITGTGDPNTLTAASSSSLSRSIFASDIKGVNPILLDVNDPDYDETLDPRSENFSSVRWVRNMAQICENDSDFYKPFSLGCAWKDLSASGDSADITYQGTFGNMPIKYLKMSWRCISRRLFHRTHGKSEDNDSGFQILKPMDGCINPGELLVVLGRPGAGCTTLLKSISVNTHGFKISPDTIITYNGFSNKEIKNHYRGEVVYNAESDIHIPHLTVFQTLYTVARLKTPRNRIKGVDRDTFAKHMTEVAMATYGLSHTADTKVGNDFVRGVSGGERKRVSIAEVSICGSKFQCWDNATRGLDSATALEFIKALKTQATITKSAATVAIYQCSKDAYDLFDK…	1564	PDR10	ATP-dependent permease PDR10	Multi-pass membrane protein.	pfam01061; pfam01061; pfam00005; pfam06422; pfam00005; pfam14510; pfam12698; pfam13481	2	chrXV	931800	936494	+
	ScABCG5a	G	NP_012252.1	YIL013C	P40550	3	MSLSKYFNPIPDASVTFDGATVQLEESLGAVQNDEESASEFKNVGHLEISDITFRANEGEVVLVLGNPTSALFKGLFHGHKHLKYSPEGSIRFKDNEYKQFASKCPHQIIYNNEQDIHFPYLTVEQTIDFALSCKFHIPKQERIEMRDELLKEFGLSHVKKTYVGNDYVRGVSGGERKRISIIETFIANGSVYLWDNSTKGLDSATALEFLSITQKMAKATRSVNFVKISQASDKIVSKFDKILMLGDSFQVFYGTMEECLTHFHDTLQIKKNPNDCIIEYLTSILNFKFKETSNSIVGLDTPSVVSEENQALNINNETDLHTLWIQSPYYKHWKAITSKTVQECTRKDVNPDDISPIFSIPLKTQLKTCTVRAFERIIGDRNYLISQFVSVVVQSLVI…	1411	PDR11	ATP-dependent permease PDR11	Multi-pass membrane protein.	pfam01061; pfam01061; pfam06422; pfam00005; pfam00005; pfam12698; pfam13304; pfam12698; pfam06422; pfam03193; pfam13401	2	chrIX	328205	332440	-
	ScABCG5b	G	NP_014654.1	YOR011W	Q08409	3	MSISKYFTPVADGSLTFNGANIQFGADAQGESKKSYDAEDSMPNPANQLNDITFQAEAGEMVLVLGYPTSTLFKTLFHGKTSLSYSPPGSIKFKNNEFKSFSEKCPHQIIYNNEQDVHFPFLTVEQTIDFALSCKFDIPKGERDQIRNELLREFGLSHVLKTIVGNDFFRGVSGGERKRISIIETFIANGSVYLWDNSTKGLDSATALDFLEILRKMAKATRSVNLVRISQASDKIVDKFDKILMLSDSYQLFYGTVDECLTYFRDTLGIEKDPNDCIIEYLTSILNFQFKNKNLGNLSNSSSASVLKTATGEVTKYTYNSDFDLYDQWKHSSYYRNIKQQIQGSSIDDSIKEVDPSDVSPIFNIPLKKQLLFCTKRAFQRSLGDKAYMTAQFISVVIQ…	1394	AUS1	ATP-dependent permease AUS1	Multi-pass membrane protein.	pfam01061; pfam01061; pfam06422; pfam00005; pfam00005; pfam13304; pfam12698; pfam12698; pfam06422; pfam03193; pfam13238; pfam13401	2	chrXV	349679	355858	+
	ScABCG5c	G	NP_010294.1	YDR011W	P32568	3	MSNIKSTQDSSHNAVARSSSASFAASEESFTGITHDKDEQSDTPADKLTKMLTGPARDTASQISATVSEMAPDVVSKVESFADALSRHTTRSGAFNMDSDSDDGFDAHAIFESFVRDADEQGIHIRKAGVTIEDVSAKGVDASALEGATFGNILCLPLTIFKGIKAKRHQKMRQIISNVNALAEAGEMILVLGRPGAGCSSFLKVTAGEIDQFAGGVSGEVAYDGIPQEEMMKRYKADVIYNGELDVHFPYLTVKQTLDFAIACKTPALRVNNVSKKEYIASRRDLYATIFGLRHTYNTKVGNDFVRGVSGGERKRVSIAEALAAKGSIYCWDNATRGLDASTALEYAKAIRIMTNLLKSTAFVTIYQASENIYETFDKVTVLYSGKQIYFGLIHEAKP…	1501	SNQ2	Protein SNQ2	Multi-pass membrane protein.	pfam01061; pfam06422; pfam01061; pfam00005; pfam00005; pfam14510; pfam12698; pfam12698; pfam13481; pfam06422; pfam03193; pfam02492	2	chrIV	465917	470422	+
	ScABCG5d	G	NP_014468.3	YNR070W	P53756	3	MECVSVEGLDSSFLEGQTFGDILCLPWTIIKGIRERKNRNKMKIILKNVSLLAKSGEMVLVLGRPGAGCTSFLKSAAGETSQFAGGVTTGHISYDGIPQKEMMQHYKPDVIYNGEQDVHFPHLTVKQTLDFAISCKMPAKRVNNVTKEEYITANREFYAKIFGLTHTFDTKVGNDFISGVSGGERKRVSIAEALAAKGSIYCWDNATRGLDSSTALEFARAIRTMTNLLGTTALVTVYQASENIYETFDKVTVLYAGRQIFCGKTTEAKDYFENMGYLCPPRQSTAEYLTAITDPNGLHEIKPGFEYQVPHTADEFEKYWLDSPEYARLKGEIQKYKHEVNTEWTKKTYNESMAQEKSKGTRKKSYYTVSYWEQIRLCTIRGFLRIYGDKSYTVINTCA…	1333	PDR18	ATP-binding permease PDR18 ( protein 18)	Multi-pass membrane protein.	pfam01061; pfam06422; pfam01061; pfam00005; pfam00005; pfam12698; pfam13481; pfam12698; pfam13304; pfam03193; pfam01926	2	chrXIV	765376	769377	+
	ScABCG5e	G	NP_015267.1	YPL058C	Q02785	3	MSSTDEHIEKDISSRSNHDDDYANSVQSYAASEGQVDNEDLAATSQLSRHLSNILSNEEGIERLESMARVISHKTKKEMDSFEINDLDFDLRSLLHYLRSRQLEQGIEPGDSGIAFKNLTAVGVDASAAYGPSVEEMFRNIASIPAHLISKFTKKSDVPLRNIIQNCTGVVESGEMLFVVGRPGAGCSTFLKCLSGETSELVDVQGEFSYDGLDQSEMMSKYKGYVIYCPELDFHFPKITVKETIDFALKCKTPRVRIDKMTRKQYVDNIRDMWCTVFGLRHTYATKVGNDFVRGVSGGERKRVSLVEAQAMNASIYSWDNATRGLDASTALEFAQAIRTATNMVNNSAIVAIYQAGENIYELFDKTTVLYNGRQIYFGPADKAVGYFQRMGWVKPNRM…	1511	PDR12	ATP-dependent permease PDR12	N/A	pfam01061; pfam06422; pfam01061; pfam00005; pfam00005; pfam14510; pfam12698; pfam03193; pfam06422	2	chrXVI	445839	450374	-
	ScABCG7	G	NP_014567.2	YOL075C	Q08234	10	MSQQENGDVATELIENRLSFSRIPRISLHVRDLSIVASKTNTTLVNTFSMDLPSGSVMAVMGGSGSGKTTLLNVLASKISGGLTHNGSIRYVLEDTGSEPNETEPKRAHLDGQDHPIQKHVIMAYLPQQDVLSPRLTCRETLKFAADLKLNSSERTKKLMVEQLIEELGLKDCADTLVGDNSHRGLSGGEKRRLSIGTQMISNPSIMFLDEPTTGLDAYSAFLVIKTLKKLAKEDGRTFIMSIHQPRSDILFLLDQVCILSKGNVVYCDKMDNTIPYFESIGYHVPQLVNPADYFIDLSSVDSRSDKEEAATQSRLNSLIDHWHDYERTHLQLQAESYISNATEIQIQNMTTRLPFWKQVTVLTRRNFKLNFSDYVTLISTFAEPLIIGTVCGWIYYKP…	1294	NA	Uncharacterized ABC transporter ATP-binding protein/permease YOL075C	Multi-pass membrane protein.	pfam00005; pfam00005; pfam01061; pfam01061; pfam13304; pfam03193; pfam12698; pfam13481; pfam13304	2	chrXV	189658	193542	-
	ScABCI1	I	NP_116625.1	YFL028C	P43569	1	MVSQFAIEVRNLTYKFKESSDPSVVDINLQIPWNTRSLVVGANGAGKSTLLKLLSGKHLCLDGKILVNGLDPFSPLSMNQVDDDESVEDSTNYQTTTYLGTEWCHMSIINRDIGVLELLKSIGFDHFRERGERLVRILDIDVRWRMHRLSDGQKRRVQLAMGLLKPWRVLLLDEVTVDLDVIARARLLEFLKWETETRRCSVVYATHIFDGLAKWPNQVYHMKSGKIVDNLDYQKDVEFSEVVNAKVNGQVAFENDNNKVVISKVNSLHPLALEWLKRDNQIPDKEIGI	289	CAF16	CCR4-associated factor 16	Cytoplasm/Nucleus	pfam00005; pfam13304; pfam12846; pfam13479	1	chrVI	79342	80211	-
	ScABCI2	I	NP_010346.3	YDR061W	Q12298	2	MSTNKFVVRITNALFKSSLASNSPPVYPKRIRHFEILPNEKWVIWGPGKGKFLDVLNNKYICEPPLSLRFGFLKESSNILPRIEQVAFKGVMPTAHLSARYEYFKDDYDQTCKQFIFDKASGSNAVSYKVETNNRQINMELYNALVENLNLSSLQDRWVMGLSNGQMRRARLARSILKEPDLLLIDDPFLGLDPAAIATISQFLAKYDSIEVSGGCPIVIGLRYQDTIPAWCTHICCVDEKNGILFEGPIEKLQSKMDETRSRALKELEQLKKASNSKEDISINDLICIHPMYGKKEHEIIKMPHLIELDGLSVSYKGEAVLENLHWKVQPGSKWHIRGDNGSGKSTLLSLLTAEHPQSWNSRVIDNGVPRRTGKTNYFDLNSKIGMSSPELHAIFLKN…	539	NA	Uncharacterized ABC transporter ATP-binding protein YDR061W	mitochondrial	pfam00005; pfam00005	2	chrIV	574162	575781	+
Dictyostelium discoideum	Assigned Name	ABC Subfamily	NCBI Accession	Locus tag	Uniprot Accession	Subfamily Group	Protein Sequence	Protein Length	Pfam domain	No. of NBD	Chromosome no	Start position	End position	Strand
	DdABCA1b	A	XP_647274.1	DDB_G0267438	Q8T6J5	1	MGEFKSQLRTLLKKNLLLKGKSKCAICCEILFPIIVILVIFAILVLVMAFKANYDPYNASNFVNRFENTVLLYGNADGALNVEQLGVMNILKNEVATAKNLNSTQIDQLFIEINDQTAMEAFFQNKSDFVFSAVWFNNSALSSGTNPFQYNIRVDSDDVMDTEELIKEDDTSDSEVYVKKRFVATQVAMDQAIFSYFGLNKTLNVKGQRYPDPWTELWQKWIQGRDGIFKDAGSVFITAALMIFGFRLITDLVIEKETKIRESMKMMGLNDLAYFISWMITSLVTALPVNLIISIILKGSSVIHHTNWGVVIFTLILYLLTLLLLAFILSMFFDKSKFCGLLSFVIIIAINIGGIFVAKYDFAPGAKLFLCLISPIAIACSIFAMSARDLEEINTYNWD…	1621	PF12698; PF00005; PF12698; PF00005	2	Chromosome 1	758875	763979	+
	DdABCA1a	A	XP_645693.1	DDB_G0271140	Q8T6J0	1	MKYNANTSNQFRAMFFKNATFLKRQKCSLGVQIAIPMALVIVLVILKLWIESQIENNSGPVGDSSGDDIMGSYISYKFDYMQGWFYTINPNNITNIGYKDGYGNGTGLLGGINQYEIYWNGSDLWVPYTVAVESGQKMNDMVLAQKQQLGQSSMGPLTFPIAGIQFNEFNPQNNLIDLTITCEQQIRYAYNNFENNLIYVLSQIQTSFINYLLNGNGVVVKTQISTLPYIYKSQQFDIASLLGGSFFPFALSFVLPLFMYSIVYEKQEKLRDLSLMMGLKMRNYWIMTFIFNFLTYVVIVSVISLICSAAKVSLFVKGSPFALFLLLFLWGLSMVSFAFFLSTFFKRTRAASIFGYFFVMVMVNLNSTLSLFNTSVPVFYYWVPILAFSRGISTLCGLC…	839	PF12698; PF00005	1	Chromosome 2	196707	199668	+
Aspergillus nidulans	AnABCA1	A	XP_682081.1	AN8812.2	Q5ASB8	1	MVSLAEHLGQGALSKDLRAPLPCGGRSYARNLFIEPATYGIGEPTRVQSFSNALESVGAGRNRLIFVDNGFVGGSIEQVINEVAEPARTSQYEVHVLSDESEMRELCRTSLRGMSRCIAAAVFYSSPTEGPAEAWNYTIRTDSVLGKGIDVGNSNNDQQVYLLPFQRSIDWAIARTNSSFDASTLPEETLEYPYTSLNEEGRKDRIRTRYMGAIIDVIAVAVFIGMVGVTYQLTGLIAMERELGMSQLIDCMMPDSSPWMSQAARFCAAHLALDIVYGPGWIIMGAILKAGVYSETSAGITVVYHILCGLALSSFSIFGASFFRKAQLSGISVVLACLLLGVVAQMAPAKSNGPVVILGLLFPSMNYVYFSIFVARWERENSAAILTESAPNNPWSLPG…	1612	PF00005; PF12698; PF00005	2	Chromosome III	725933	731315	+
