# Supplementary material for: Exploring the biological roles of Dothideomycetes ABC proteins: Leads from their phylogenetic relationships with functionally-characterized Ascomycetes homologs
Source: PLoS One. 2018 Aug 2;13(8):e0197447. doi: 10.1371/journal.pone.0197447 (PMC6071951; doi:10.1371/journal.pone.0197447)
Supplement: S3 Table — (XLSX) [file pone.0197447.s003.xlsx]

## Sheet: S3 Table
S3 Table: Functional information on ABC genes retrieved through PHI-Base
Note: In few cases, different numbers (in tree symbols) for the same ABC gene have been used. This is to differentiate between different experiments carried out on the same gene. For example, Zwiers et al. (2007) performed two different experiments on MgAtr7 gene and thus each experiment/finding is represented by two different numbers (in this case Expt # 29, 30) in this table. Hence, different e…
Expt #	Assigned ABC ID	Gene	Accession_ID	Sequence	Seq_len	Fungal Pathogen	Experimental technique	More info on Expt.	Authors_inference	Taxonomy_id	PHI-base ID	PHI-Base annotation	Reference	Pfam Domain Found	Domain info	Domain locations	E-values
23	BcABCG6a	BcatrA	CAA93142	MFYTHAERMYAERPIEGREGAQIPLHSDNYRGEPIQPHDSSSSESEINNDGTWGEHEQGGPVNCSTAMHEYEDLRHQLTHLSKTRSQKSVATARKASAMKRTMTNASRRSRATAGEDIEAQEEEEKLEEAAADEDEFVLGDFLKDGHFEKRNTKGSAKKVGVIYKNLTVQGVGATSTYVKTLPSAIMGTFGPDLYKLLTRFIPALPKPGSNGQRRDLIHDFTGCVRDGEMLLVLGRPGSGCSTFLKAISNKRGDYAGVTGEVSYGGISAEEQAKHYRGEVNYNEEDDQHFPSLTVEQTLDFSLLNKTKKHEKGDIPTIITALLKMFGISHTRHTLVGDAFVRGVSGGERKRVSIAETLPTKKTVVSWDNSTRGLDASPALDYANSLRVMTDISNRTTLV…	1562	B. cinerea	RT-PCR/ Gene replacement/ Gene disruption	Functional analysis of BcatrA was performed by targeted gene replacement in a wild-type strain of the fungus, and by over- expression in a mutant of Saccharomyces cerevisiae carrying multiple non-functional multi- drug-resistance genes	Quantitative analysis of BcatrA during the synchronized infection of bean leaves revealed an over-accumulation of the gene transcript at 6, 12 and 24 h post-inoculation, suggesting an involvement of the gene in the first steps of pathogenesis. BcatrA replacement mutants displayed an unaltered virulence on several host plants of B. cinerea. BcatrA is involved in the preliminary steps of fungal pat…	40559	PHI:1030	Unaffected pathogenicity	Del Sorbo G, Ruocco M, Schoonbeek HJ, Scala F, Pane C, Vinale F, Waard M De: Cloning and functional characterization of BcatrA, a gene encoding an ABC transporter of the plant pathogenic fungus Botryotinia fuckeliana (Botrytis cinerea). Mycol Res 2008, 112:737–746.	PF01061; PF01061; PF14510; PF06422; PF00005; PF00005	ABC-2 type transporter; ABC-2 type transporter; ABC-transporter extracellular N-terminal; CDR ABC transporter; ABC transporter; ABC transporter	538-747; 1216-1425; 100-186; 762-859; 220-371; 921-1068	8.6E-49; 7.3E-45; 8.8E-7; 2.1E-30; 4.1E-18; 3.3E-15
24	BcABCG11a	BcatrB	Q9UW03	MAAIEPEGFSSIVRPHEEHGNALTRALSSSSAFSDRKRQRAYDSSDEDNKKEKSMAADWSLMPELQAMQQQSDKDQAKRRDLGVTWKNLTVKGIGADAXINENVGSQFNIPKLIKEGRTKPPLRTLVDNSHGCVKPGEMLLVLGRPGAGCTTLLKMLANTRGGYAEVTGDVHFGSLNHTEAHQYRGQIVMNTEEELFFPTLTVGQTIDFATRMKVPFHRPSNSGSPEEYQQANRDFLLKSMGISHTHETKVGNEYVRGVSGGERKRVSIIEMLASRGSVMCWDNSTRGLDASSALDYTKAIRAMTDIFGMASIVTLYQAGNGIYNLFDKVLVLDEGKQIYYGPMKQARPFMEELGFICDDSANVADFLTGVTVPTERKIRDEFQNRFPRTAGEILAAYN…	1439	B. cinerea	Gene replacement	B. cinerea strain lacking functional BcatrB was created.	Exposure of B. cinerea to camalexin induces expression of BcatrB. B. cinerea strain lacking functional BcatrB is more sensitive to camalexin in vitro and less virulent on wild-type plants, but is still fully virulent on camalexin-deficient mutants. BcatrB is a virulence factor that increases tolerance of the pathogen towards a camalexin, and the complete restoration of virulence on host plants la…	40559	PHI:2309	Reduced virulence	Stefanato FL, Abou-Mansour E, Buchala A, Kretschmer M, Mosbach A, Hahn M, Bochet CG, Métraux JP, Schoonbeek HJ: The ABC transporter BcatrB from Botrytis cinerea exports camalexin and is a virulence factor on Arabidopsis thaliana. Plant J 2009, 58:499–510.	PF06422; PF00005; PF00005; PF14510; PF01061; PF01061	CDR ABC transporter; ABC transporter; ABC transporter; ABC-transporter extracellular N-terminal; ABC-2 type transporter; ABC-2 type transporter	671-766; 128-286; 829-980; 24-108; 1123-1331; 450-660	3.6E-26; 1.7E-18; 1.6E-19; 5.8E-10; 3.4E-44; 5.4E-49
25	BcABCG11a	BcatrB	CAB52402	MAAIEPEGFSSIVRPHEEHGNALTRALSSSSAFSDRKRQRAYDSSDEDNKKEKSMAADWSLMPELQAMQQQSDKDQAKRRDLGVTWKNLTVKGIGADAXINENVGSQFNIPKLIKEGRTKPPLRTLVDNSHGCVKPGEMLLVLGRPGAGCTTLLKMLANTRGGYAEVTGDVHFGSLNHTEAHQYRGQIVMNTEEELFFPTLTVGQTIDFATRMKVPFHRPSNSGSPEEYQQANRDFLLKSMGISHTHETKVGNEYVRGVSGGERKRVSIIEMLASRGSVMCWDNSTRGLDASSALDYTKAIRAMTDIFGMASIVTLYQAGNGIYNLFDKVLVLDEGKQIYYGPMKQARPFMEELGFICDDSANVADFLTGVTVPTERKIRDEFQNRFPRTAGEILAAYN…	1439	B. cinerea	Gene replacement	Toxicity and virulence assays were performed.	The expression of BcatrB is up regulated by treatment of B. cinerea germlings with the grapevine phytoalexin resvera- trol and the fungicide fenpiclonil. BcatrB replacement mutants are not affected in saprophytic growth on different media but are more sensitive to resveratrol and fenpiclonil than the parental isolate. BcatrB is a determinant in sensitivity of B. cinerea to plant defense compounds…	40559	PHI:202	Reduced virulence	Schoonbeek H, Del Sorbo G, De Waard MA. The ABC transporter BcatrB affects the sensitivity of Botrytis cinerea to the phytoalexin resveratrol and the fungicide fenpiclonil. Mol Plant Microbe Interact. 2001 Apr;14(4):562-71.	PF06422; PF00005; PF00005; PF14510; PF01061; PF01061	CDR ABC transporter; ABC transporter; ABC transporter; ABC-transporter extracellular N-terminal; ABC-2 type transporter; ABC-2 type transporter	671-766; 128-286; 829-980; 24-108; 1123-1331; 450-660	3.6E-26; 1.7E-18; 1.6E-19; 5.8E-10; 3.4E-44; 5.4E-49
26	BcABCG11a	BcatrB	N/A	MAAIEPEGFSSIVRPHEEHGNALTRALSSSSAFSDRKRQRAYDSSDEDNKKEKSMAADWSLMPELQAMQQQSDKDQAKRRDLGVTWKNLTVKGIGADAXINENVGSQFNIPKLIKEGRTKPPLRTLVDNSHGCVKPGEMLLVLGRPGAGCTTLLKMLANTRGGYAEVTGDVHFGSLNHTEAHQYRGQIVMNTEEELFFPTLTVGQTIDFATRMKVPFHRPSNSGSPEEYQQANRDFLLKSMGISHTHETKVGNEYVRGVSGGERKRVSIIEMLASRGSVMCWDNSTRGLDASSALDYTKAIRAMTDIFGMASIVTLYQAGNGIYNLFDKVLVLDEGKQIYYGPMKQARPFMEELGFICDDSANVADFLTGVTVPTERKIRDEFQNRFPRTAGEILAAYN…	1439	B. cinerea	Gene replacement	The sensitivities of wildtype strains, field isolates and laboratory generated mutants of B. cinerea to phenylpyrroles fenpiclonil and fludioxonil, the anilinopyrimidine cyprodinil, the dicarboximide iprodione, the azoles cyproconazole, prochloraz and tebuconazole, and the strobiurin trifloxystrobin were determined.	The BcatrB mutants show an increased sensitivity to the phenylpyrrole fungicides fludioxonil and fenpiclonil. Mutants overexpressing BcatrB exhibit a decreased sensitivity to these fungicides.	40559	PHI:1160	Chemistry target	Vermeulen T, Schoonbeek H, De Waard M a.: The ABC transporter BcatrB from Botrytis cinerea is a determinant of the activity of the phenylpyrrole fungicide fludioxonil. Pest Manag Sci 2001, 57:393–402.	PF06422; PF00005; PF00005; PF14510; PF01061; PF01061	CDR ABC transporter; ABC transporter; ABC transporter; ABC-transporter extracellular N-terminal; ABC-2 type transporter; ABC-2 type transporter	671-766; 128-286; 829-980; 24-108; 1123-1331; 450-660	3.6E-26; 1.7E-18; 1.6E-19; 5.8E-10; 3.4E-44; 5.4E-49
27	BcABCG1b	BcatrD	CAC41639	MATSAPFGVLPQSEAVAEKVEEVVQEKTYQNIDHKRKDSDSESSTLDSTREREDATIRTLARQITQKSMEGAYDHNINPFLGSNDPRLDPSSEKFSSRAWTKHLVHLQSRDPERYPNRTAGIAYKNLNAHGFGEPTDYQKTFGNYPLEIIGMSKRVLGLSKPTKIQILRDFDGLIRSGEMLVVLGRPGSGCSTLLKTISGETSGFFVDSNTYINYQGIPMETMHNDFRGECIYQAEVDVHFPQLTVAQTLGFAAKAKAPRNRIPGVTRDQYAEHLRDVTMATFGLSHTFNTKVGNDFIRGVSGGERKRVSIAEAAVGGSPLQCWDNSTRGLDSATALEFVKTLRNSTELSGSTAVVAIYQASQSIYDLFDKVAVLYEGRQIYFGDINAAKTFFVNLGFD…	1501	B. cinerea	Gene replacement	N/A	Virulence of mutants were tested on detached tomato leaves and was found to be similar to that of the parental strain, B05.10.	40559	PHI:543	Unaffected pathogenicity	Hayashi K, Waard M a De: Bcmfs1, a Novel Major Facilitator Superfamily Transporter from Botrytis cinerea, Provides Tolerance towards the Natural Toxic Compounds Camptothecin and Cercosporin and towards Fungicides. Appl Environ Microbiol 2002, 68:4996–5004.	PF06422; PF00005; PF00005; PF01061; PF01061; PF14510	CDR ABC transporter; ABC transporter; ABC transporter; ABC-2 type transporter; ABC-2 type transporter; ABC-transporter extracellular N-terminal	714-809; 863-1014; 173-328; 494-704; 1161-1377; 60-147	2.4E-32; 1.9E-15; 2.1E-15; 3.1E-45; 9.5E-50; 6.1E-23
28	MgABCG4	MgAtr4	AAK15314	MATGGSASTPIVGDYNPERVEQLFDIPRPEQGNIYVEAENAARTPSGAQESQLSGSTPGINTADHADDSYLTANGREAAESINDDKKSSGFNSDDDQPINAEERNILRRLATNSRRSMNNTNEDPEALQRTGTLDGLGMDDPVFDPNSPRFDLYKWLKLTLKLVNDEDIKIKRSGLAFKDLHVSGSGSALNLQPTVSSMLSAPLRIGEMFSMAKKPHKQILRSFDGLMKSGELLIVLGRPGSGCSTLLKSLTGQMHGLTMDEKTTIHYNGIDQKQMIKEFQGEVIYNQEVDKHFPHLTVGQTLEHAAALRMSQQRPLGTSRQSAVEYLTQVVMAVYGLSHTYNTKVGNDFVRGVSGGERKRVSIAEMALAGSALAAWDNSTRGLDSATALTFIKALRLN…	1635	M. graminicola	Gene disruption	Single- gene disruption strains of MgAtr4 were generated using Agrobacterium tumefaciens-mediated transformation.	Virulence of the MgAtr4 disruption strains was significantly reduced. Histopathological analysis of the infection process revealed that MgAtr4 disruption strains colonize substomatal cavities less efficiently and display reduced intercellular growth in the apoplast of wheat leaves. MgAtr4 is a virulence factor of M. graminicola during pathogenesis on wheat and may function in protection against f…	54734	PHI:310	Reduced virulence	Stergiopoulos I, Zwiers L-H, De Waard M a: The ABC transporter MgAtr4 is a virulence factor of Mycosphaerella graminicola that affects colonization of substomatal cavities in wheat leaves. Mol Plant Microbe Interact 2003, 16:689–698.	PF14510; PF00005; PF00005; PF01061; PF01061; PF06422	ABC-transporter extracellular N-terminal; ABC transporter; ABC transporter; ABC-2 type transporter; ABC-2 type transporter; CDR ABC transporter	125-200; 918-1069; 228-381; 1259-1427; 551-761; 773-859	7.9E-17; 3.8E-18; 2.2E-16; 2.7E-37; 1.7E-48; 3.0E-30
29	MgABCG1	MgAtr7	ABN41482	MNASNSSLIASDPDGICEKILDVILEYALHKFGDTKQKLALGRPKFLETIAGFVVQGRCIQMCLPAFPFKSSNKIDKVLGTLPDKAEELALGRLNTMCAKVQAIHAPGAALTIISDGLVYNDLLSISDKDTWAYGEALRSMAIAHEFQHIRFARIRDLIKFPGSEVLNEITYVASATNFRRSLLNEFGKDDIDIDHEIATSEDTKMTYLGYRRFLESDLKHIFPLGSDRSANSYKRNVKFLAKEMIIRGYAFAGAVRAAFPEHLRLSIHQSTGEHKISISLLHTKTGFTTPWHCSVARLADGTWVSAQKADFELQDTMRMICENGRPSYFQEEEASEQHFVPTQAFGLGGAKMDGSHSLGSATELSLYANETLSQSTSEFDFATLKEQVVVANTHAVGP…	1811	M. graminicola	Gene disruption and Gene replacement	Virulence of three independently generated MgAtr7 disruption strains and one MgAtr7 replacement strain was compared to the wild-type recipient isolate IPO323, and to a hygromycin resistant transformation control strain on the susceptible wheat cultivar Obelisk.	Functional analyses revealed that MgAtr7 is not required for virulence.	54734	PHI:867	Unaffected pathogenicity	Zwiers LH, Roohparvar R, de Waard M a.: MgAtr7, a new type of ABC transporter from Mycosphaerella graminicola involved in iron homeostasis. Fungal Genet Biol 2007, 44:853–863.	PF01061; PF01061; PF00005; PF00005; PF05141; PF06422; PF14510	ABC-2 type transporter; ABC-2 type transporter; ABC transporter; ABC transporter; Pyoverdine/dityrosine biosynthesis protein; CDR ABC transporter; ABC-transporter extracellular N-terminal	823-1032; 1488-1704; 499-656; 1194-1344; 50-323; 1041-1137; 407-475	6.4E-43; 3.8E-47; 4.2E-14; 1.7E-14; 1.6E-91; 1.3E-28; 2.4E-13
30	MgABCG1	MgAtr7	A5H456	MNASNSSLIASDPDGICEKILDVILEYALHKFGDTKQKLALGRPKFLETIAGFVVQGRCIQMCLPAFPFKSSNKIDKVLGTLPDKAEELALGRLNTMCAKVQAIHAPGAALTIISDGLVYNDLLSISDKDTWAYGEALRSMAIAHEFQHIRFARIRDLIKFPGSEVLNEITYVASATNFRRSLLNEFGKDDIDIDHEIATSEDTKMTYLGYRRFLESDLKHIFPLGSDRSANSYKRNVKFLAKEMIIRGYAFAGAVRAAFPEHLRLSIHQSTGEHKISISLLHTKTGFTTPWHCSVARLADGTWVSAQKADFELQDTMRMICENGRPSYFQEEEASEQHFVPTQAFGLGGAKMDGSHSLGSATELSLYANETLSQSTSEFDFATLKEQVVVANTHAVGP…	1811	M. graminicola	Gene disruption	Strains tested included three indepen- dently generated MgAtr7 disruptants, a hygromycin resistant transformation control strain, and the wild-type recipient isolate IPO323. Compounds tested included azoxystrobin, berberine, camptothecin, cercosporin, corticosterone, cycloheximide, ergosterol, hydrogen peroxide, resveratrol, rhodamine 6G, sitosterol, bifonazole, fenarimol, cyproconazole, fenpiclo…	Functional analyses revealed that MgAtr7 is not involved in fungicide tolerance.	54734	PHI:1159	Chemistry target	Zwiers LH, Roohparvar R, de Waard M a.: MgAtr7, a new type of ABC transporter from Mycosphaerella graminicola involved in iron homeostasis. Fungal Genet Biol 2007, 44:853–863.	PF01061; PF01061; PF00005; PF00005; PF05141; PF06422; PF14510	ABC-2 type transporter; ABC-2 type transporter; ABC transporter; ABC transporter; Pyoverdine/dityrosine biosynthesis protein; CDR ABC transporter; ABC-transporter extracellular N-terminal	823-1032; 1488-1704; 499-656; 1194-1344; 50-323; 1041-1137; 407-475	6.4E-43; 3.8E-47; 4.2E-14; 1.7E-14; 1.6E-91; 1.3E-28; 2.4E-13
31	MoABCG2	ABC1	AAB86640	MSQPVEDPSHDQARNDNAQTTTDTGNASMPKTNGHDQESSATGISSSPADTLMDKEKQAAPTPEPSTEKAAVPDPAASVASDTAEDEFFDDNDSEQRRRNEMVQQLARTYTSRSNASAAADEYGNANPFLIASEDPDSPLNPSGNNFKAYAWAKAIAGMVAAEGGSFRTIGICFQNMNVFGFGAATDFQKTVSNVWLEAANMLRTAVGMGKTTRIDILRGFNGVVRNGEMLVVLGPPGSGCSTFLKTIAGETNGLNVDQSAYFNYQGLSAEEMHKRHRGEAIYTAEVDVHFPQLSVGDTLTFAANARAPRRAPPGVSKTLFANHIRDVVMAIFGISHTINTRVGNEYIRGVSGGERKRVTIAEAALSGAPLQCWDNSTRGLDSANAIEFCKTLRVCTRL…	1619	M. oryzae	Insertional mutagenesis screen and Gene replacement, Drug sensitivity assays	N/A	Up-regulation of ABC1 mRNA is required for pathogenicity. The assays did not detect any difference in drug sensitivities between abc1 mutants and wild-type Guy11.	318829	PHI:132	Reduced virulence	Urban M, Bhargava T, Hamer JE: An ATP-driven efflux pump is a novel pathogenicity factor in rice blast disease. EMBO J 1999, 18:512–521.	PF00005; PF00005; PF06422; PF14510; PF01061; PF01061	ABC transporter; ABC transporter; CDR ABC transporter; ABC-transporter extracellular N-terminal; ABC-2 type transporter; ABC-2 type transporter	914-1065; 221-378; 763-862; 106-197; 1213-1429; 543-753	2.1E-16; 1.0E-13; 1.1E-28; 1.8E-19; 1.1E-51; 1.5E-47
32	MoABCG9	ABC2	BAC67162	MDQKANDVASLEEGNKAPSTANTAVGSLPRSADPSINLEELRVAAHQKNPNGTSNVGSGISVARAEADFAELQRELTGMSRASRRKSHASQRDAEKANGEDLGETSSSESEPFDLESWIRGGIQAEREAGIRPKHIGVYWDELTVKGMSAFTNYVETFPDAVIRFFDYYTPIKNKLGLGGKAPEATLLDSFRGVCKPGEMVLVLGKPGSGCTTFLKNITNQRYGYTGVEGDVLYGPFTAKEFEKYRGEAVYNQEDDIHHATLTVEQTLGFALDCKVPGKLPAGITKAQFKKDVITMLLKMFNIEHTRNTVVGGSLVRGVSGGERKRVSVAEMMITSGSILAWDNSTRGLDASTALDFIKSLRIQTNLYKTATFVSLYQASENIYKLFDKVLVIDAGRQV…	1484	M. oryzae	Gene disruption	There were not any significant difference of conidiation, conidial germination, and appressorium formation between parental strain P-2b and ABC2 disruptants	Infection assay of ABC2 disruptants towards rice was performed. However, no obvious difference of disease severities between ABC2 disruptants and wild-type strain was observed, demonstrating that ABC2 is not involved in pathogenicity.	318829	PHI:391	Unaffected pathogenicity	Lee YJ, Yamamoto K, Hamamoto H, Nakaune R, Hibi T: A novel ABC transporter gene ABC2 involved in multidrug susceptibility but not pathogenicity in rice blast fungus, Magnaporthe grisea. Pestic Biochem Physiol 2005, 81:13–23.	PF00005; PF00005; PF01061; PF01061; PF06422; PF14510	ABC transporter; ABC transporter; ABC-2 type transporter; ABC-2 type transporter; CDR ABC transporter; ABC-transporter extracellular N-terminal	195-346; 875-1026; 1175-1382; 512-722; 734-828; 73-162	1.1E-13; 4.5E-17; 1.6E-39; 1.0E-35; 1.1E-26; 6.9E-9
33	MoABCBFT2c	ABC3	AAZ81480	MTAATPADGEKGFKLNPKHLLAIHNFKRILTYGTKWDKIVLGVSTVSSVATGLTIPLMVVVFARLIGIFTDFYRQGSTVTGAQFSSQVNQCVYNIIYLFVARIIFSYISNLGFRMFSLRISSTIRTVYLRSLFALPISVIDAIPAGQTAAIVTGTASLLQVGISEKLGGGIASLASVASSVVVALVFNWLLTFVTIAGLAFIAIVYVIFTPLVGKKALEVHEADVKASSIATEAFTSVRMLAACGAENKVARRYAVHVDESYQKGLRMAWLVGVQQMFVFFGVYATFALAFYFAFRMYNTSITTTPEDLIVVLLCVMMMATSIGQITAPLAAAQQAAEACGIFHTIIDFPKPVYGSARGEHEVRADGDIVLMNVNFAYPTRPEVKVLDNLSLVFPAGKV…	1321	M. oryzae	Gene disruption	Mutational analysis of ABC3 was done. Mutants were lacking ABC3.	ABC3 function helps Magnaporthe to cope with cytotoxicity and oxidative stress within the appressoria during early stages of infection-related morphogenesis and likely imparts defense against certain antagonistic and xenobiotic conditions encountered during pathogenic development.	318829	PHI:1018	Loss of pathogenicity	Sun CB, Suresh A, Deng YZ, Naqvi NI: A multidrug resistance transporter in Magnaporthe is required for host penetration and for survival during oxidative stress. Plant Cell 2006, 18:3686–3705.	PF00664; PF00664; PF00005; PF00005	ABC transporter transmembrane region; ABC transporter transmembrane region; ABC transporter; ABC transporter	750-1024; 46-321; 1095-1247; 387-558	3.2E-45; 1.5E-28; 1.6E-29; 9.1E-29
34	MoABCA1a	ABC4	MGG_00937	MAFIRQTITLVKKNFLIILWRHSTATVLRAFLLPIFLAAFLSFARFFFVPPARNGVADSLAIRSLGDSLRVAGETSRNTVVFVDGGHKTGDIDRVINNLTSQVEDAGKTVFRLDRENEIQRVCKSSLRGVSQCYGAAVFNGSPDFGGIWNYTLRMDGALGPLGRIDVESNTRDAQIFVLPFQRAVDAAITGLNSSSNSSPLSNSHEYVFTSLTQSERDEEIRVRYQQAVTNFMGVAFILAIIGVCYHLTGFMATEREIGMSTLIESMMPTRQRWQAQAARLLSYHIAFDVIYLPGWIIGALILQLGVFRHTSTAMYVFYNITAGLALSSMSIFGAAFFKKAQLSGVVVTIVYCVLAIVAQAISYPSTAQVTILSLLFAPCNYVYFIANTARWEAKKWPT…	1654	M. oryzae	Insertional mutagenesis screen via ATMT (Agrobacterium tumefaciens-mediated transformation), real time PCR, reverse trascriptase PCR	Pathogenicity mutants of Magnaporthe grisea obtained via Agrobacterium tumefaciens-mediated transformation (ATMT) were used. When compared with wild type, the mutant showed increased sensitivity to certain antifungal compounds and phytoalexins, implying the role of ABC4 in multidrug resistance (MDR) as well as establishment in the host.	The data suggests that ABC4 is required for the pathogenicity of M. grisea, helping the fungus to cope with the cytotoxic environment during infection.	148305	PHI:2067	Loss of pathogenicity	Gupta A, Chattoo BB: Functional analysis of a novel ABC transporter ABC4 from Magnaporthe grisea. FEMS Microbiol Lett 2008, 278:22–28.	PF12698; PF00005; PF00005	ABC-2 family transporter protein; ABC transporter; ABC transporter	837-1220; 1304-1445; 493-624	7.8E-18; 4.0E-26; 2.1E-18
35	ScABCG1a	Pdr15	Q04182	MSSDIRDVEERNSRSSSSSSSSNSAAQSIGQHPYRGFDSEAAERVHELARTLTSQSLLYTANSNNSSSSNHNAHNADSRSVFSTDMEGVNPVFTNPDTPGYNPKLDPNSDQFSSTAWVQNMANICTSDPDFYKPYSLGCVWKNLSASGDSADVSYQSTFANIVPKLLTKGLRLLKPSKEEDTFQILKPMDGCLNPGELLVVLGRPGSGCTTLLKSISSNSHGFKIAKDSIVSYNGLSSSDIRKHYRGEVVYNAESDIHLPHLTVYQTLFTVARMKTPQNRIKGVDREAYANHVTEVAMATYGLSHTRDTKVGNDLVRGVSGGERKRVSIAEVAICGARFQCWDNATRGLDSATALEFIRALKTQADIGKTAATVAIYQCSQDAYDLFDKVCVLDDGYQL…	1529	S. cerevisiae	Gene-specific deletion	N/A	the Pdr15 mutants were indistinguishable from their wild- type counterparts.	4932	PHI:2815	Unaffected pathogenicity	Jain C, Yun M, Politz SM, Rao RP: A pathogenesis assay using Saccharomyces cerevisiae and Caenorhabditis elegans reveals novel roles for yeast AP-1, Yap1, and host dual oxidase BLI-3 in fungal pathogenesis. Eukaryot Cell 2009, 8:1218–1227.	PF06422; PF01061; PF01061; PF00005; PF00005; PF14510	CDR ABC transporter; ABC-2 type transporter; ABC-2 type transporter; ABC transporter; ABC transporter; ABC-transporter extracellular N-terminal	734-831; 513-725; 1201-1416; 903-1054; 186-346; 48-164	9.0E-40; 2.8E-45; 2.3E-45; 5.1E-18; 8.8E-18; 7.6E-25
