# Supplementary material for: Exploring the biological roles of Dothideomycetes ABC proteins: Leads from their phylogenetic relationships with functionally-characterized Ascomycetes homologs
Source: PLoS One. 2018 Aug 2;13(8):e0197447. doi: 10.1371/journal.pone.0197447 (PMC6071951; doi:10.1371/journal.pone.0197447)
Supplement: S4 Table — (XLSX) [file pone.0197447.s004.xlsx]

## Sheet: S4 Table
S4 Table: Functional information on ABC genes retrieved through literature sources
Expt #	Assigned ABC ID	Gene	Accession ID	Sequence	Sequence length	Pathogen involved	Experimental technique	Experimental outcome	More info on Expt.	Authors inference	Reference
36	BcABCG6a	BcatrA	BC1G_03332	MFYTHAERMYAERAIEGREGAQIPLHSDNYRGEPIQPHDSSSSESEINNDGTWGEHEQGGPVNCSTAMHEYEDLRHQLTHLSKTRSQKSVATARKASAMKRTMTNASRRSRATAGEDIEAQEEEEKLEEAAADEDEFVLGDFLKDGHFEKRNTKGSAKKVGVIYKNLTVQGVGATSTYVKTLPSAIMGTFGPDLYKLLTRFIPALPKPGSNGQRRDLIHDFTGCVRDGEMLLVLGRPGSGCSTFLKAISNKRGDYAGVTGEVSYGGISAEEQAKHYRGEVNYNEEDDQHFPSLTVEQTLDFSLLNKTKKHEKGDIPTIITALLKMFGISHTRHTLVGDAFVRGVSGGERKRVSIAETLATKSTVVSWDNSTRGLDASTALDYANSLRVMTDISNRTTLV…	1561	B. cinerea	Northern blot analysis/ Gene replacement/ Gene disruption	reduced sensitivity to cycloheximide and catechol in a heterologous (yeast) ABC transporter mutant system.	N/A	Transcript levels of BcatrA are enhanced in a dose- and time-dependent manner after treatment with cycloheximide or catechol, but not by a number of other drugs or fungicides, including fludioxonil, fenarimol, imazalil, and the plant defense compounds pisatin and resveratrol. BcatrA replacement mutants did not show any significant increase in sensitivity to drugs, including inducers of BcatrA tra…	Del Sorbo, G., Ruocco, M., Schoonbeek, H. J., Scala, F., Pane, C., Vinale, F., & De Waard, M. A. (2008). Cloning and functional characterization of BcatrA, a gene encoding an ABC transporter of the plant pathogenic fungus Botryotinia fuckeliana (Botrytis cinerea). Mycological research, 112(6), 737-746.
37	BcABCG11a	BcatrB	BC1G_04420	MAAIEPEGFSSIVRPHEEHGNALTRALSSSSAFSDRKRQRAYDSSDEDNKKEKSMAADWSLMPELQAMQQQSDKDQAKRRDLGVTWKNLTVKGIGADAAINENVGSQFNIPKLIKEGRTKPPLRTLVDNSHGCVKPGEMLLVLGRPGAGCTTLLKMLANTRGGYAEVTGDVHFGSLNHTEAHQYRGQIVMNTEEELFFPTLTVGQTIDFATRMKVPFHRPSNSGSPEEYQQANRDFLLKSMGISHTHETKVGNEYVRGVSGGERKRVSIIEMLASRGSVMCWDNSTRGLDASSALDYTKAIRAMTDIFGMASIVTLYQAGNGIYNLFDKVLVLDEGKQIYYGPMKQARPFMEELGFICDDSANVADFLTGVTVPTERKIRDEFQNRFPRTAGEILAAYN…	1383	B. cinerea	Gene replacement	sensitive to fungicide Fludioxonil	Fludioxonil rapidly induces transcription of BcatrB at sub-lethal concentrations in wild type isolates.	Replacement mutants showed significant sensitive towards fludioxonil, which slight sensitivity for cyprodinil and tebuconazole. Hence, BcatrB is a multi-drug transporter.	Schoonbeek et al. (2001) MPMI 14: 562–571; Vermeulen, T., Schoonbeek, H., & De Waard, M. A. (2001). The ABC transporter BcatrB from Botrytis cinerea is a determinant of the activity of the phenylpyrrole fungicide fludioxonil. Pest management science, 57(5), 393-402.; Stefanato et al. (2009) The Plant Journal 58, 499–510
38	BcABCG1b	BcatrD	BC1G_05954	MATSAPFGVLPQSEAVAEKVEEVVQEKTYQNIDHKRKDSDSESSTLDSTREREDATIRTLARQITQKSMEGAYDHNINPFLGSNDPRLDPSSEKFSSRAWTKHLVHLQSRDPERYPNRTAGIAYKNLNAHGFGEPTDYQKTFGNYPLEIIGMSKRVLGLSKPTKIQILRDFDGLIRSGEMLVVLGRPGSGCSTLLKTISGETSGFFVDSNTYINYQGIPMETMHNDFRGECIYQAEVDVHFPQLTVAQTLGFAAKAKAPRNRIPGVTRDQYAEHLRDVTMATFGLSHTFNTKVGNDFIRGVSGGERKRVSIAEAAVGGSPLQCWDNSTRGLDSATALEFVKTLRNSTELSGSTAVVAIYQASQSIYDLFDKVAVLYEGRQIYFGDINAAKTFFVNLGFD…	1501	B. cinerea	Gene replacement	sensitive to sterol demethylation inhibitor (DMI) fungicides like oxpoconazole	Gene replacement mutants also showed a relatively high accumulation of the DMI fungicide oxpoconazole. Overexpression mutants showed increased levels of basal and oxpoconazole-induced expression of BcatrD. Mutants with the highest expression level displayed the highest decrease in sensitivity to oxpoconazole and a relatively low accumulation of the compound.	A double-replacement mutant of Bcmfs1 and the ATP-binding cassette (ABC) transporter gene BcatrD was more sensitive to DMI fungicides than a single-replacement mutant of BcatrD, known to encode an important ABC transporter of DMIs. BcatrD has overlapping substrate specificity with Bcmfs1. BcatrD is a determinant of the sensitivity of B. cinerea to DMI fungicides.	Hayashi, K., Schoonbeek, H. J., & De Waard, M. A. (2002). Expression of the ABC transporter BcatrD from Botrytis cinerea reduces sensitivity to sterol demethylation inhibitor fungicides. Pesticide biochemistry and physiology, 73(2), 110-121.
39	BcABCG9	BMR1/atrK	BC1G_00425	MEKDREETLSLGTTTNTARASTDDSETQRENVRNANPNGFVSTDRGIDVKNAESEFAQLQRELSGISTKSKALSRTRSRAQAADEKDVEKSAESIAETEGEQFNLENTLRGNRQAEADSGIRPKHIGVVWDGLTVRGTGGVSNFVKTFPDAFVSFFNVVETAMNIFGVGKKGREVKILQDFRGVMKPGEMVLVLGRPGSGCTTFLKVIANQRFGYTGVDGEILYGPFSAEEFSKKYRGEAVYNQEDDVHHPTLTVGQTLGFALDTKTPGKRPHGMSKADFKEKVIDTLLRMFNISHTRNTIVGNAFVRGVSGGERKRVSIAEMMITSGTVCAWDNSTRGLDASTALDYAKSLRVMTNIYKTTTFVSLYQASENIYKQFDKVLVIDDGREVYFGPTSEAR…	1475	B. cinerea	Gene disruption	increased sensitivity to fungicides polyoxin and iprobenfos	N/A	The BMRl disruptants had an increased sensitivity to polyoxin and iprobenfos. Polyoxin and iprobenfos, structurally unrelated compounds, may therefore be substrates of BMR1.	Nakajima, M., Suzuki, J., Hosaka, T., Tadaaki, H. I. B. I., & Akutsu, K. (2001). Functional analysis of an ATP-binding cassette transporter gene in Botrytis cinerea by gene disruption. Journal of General Plant Pathology, 67(3), 212-214.
40	FgABCC2a	FgABC1	FGSG_10995	MAVSGCTNDNSFGPIVQGCRGDFDFTLRFQNIILGILPAAIFILLALTRVATLAFRSRIVGGKVLQFTKLAVIAATAALQLVLLILSSTSNDESVDGDTFAVANSALGFSQWIVTLALSFAEHSRAPRPSSILTLYLLLQILLDVTRCRSYWLLATSFQITRYAGVFTATIGLKVITLLLELQNKARWMTWRKEDHSPEETSSLFNLGVYFWLIGIFRNGFKKTLSIKDDLYLLDHEMQSKILLDRLTISFAKSSANVGKRFRLAKALGRALIVPLILPVVPRIAMIGFQYAQPFFIHALLEYLIHKDVPKNDGYGLIGAALIIYAGIAISDALFWYFHQRCLYMARGCLASYVYRSTTQGKMTDIGDAAVLTLMSTDVERIIYGFHGLHDFWANIIEI…	1472	F. graminearum	Gene deletion	reduced virulence on wheat, barley and maize	Deletion of FgABC1 caused a strong reduction of virulence towards wheat. Compared to the wild type strain, deletion mutants of FgABC1 significantly reduced for virulence on maize stems. In barley, the reduction in virulence of the DFgABC1 mutants was more evident in the NRRL 13383 strain than in the PH-1 strain.	FgABC1 may encode a transporter responsible for the secretion of fungal secondary metabolites alleviating defence of the host.	Ammar, G. A., Tryono, R., Döll, K., Karlovsky, P., Deising, H. B., & Wirsel, S. G. (2013). Identification of ABC transporter genes of Fusarium graminearum with roles in azole tolerance and/or virulence. PloS one, 8(11), e79042.
41	FgABCG2b	FgABC3	FGSG_04580	MALPEANMSSTRSEQSSRSHDTIVGNEQPHSEKPAASAPGDQMSSDDEDEGPQTEEMIRRHSIVRDLARNYTNTSHHFTGSSADLFNAADANSPLNPSSENFNARAWARAMAKTMGENGSGFRQSGLCFQDMNVFGYGAETDYQKDVGNVWLGLPDMVHQMISPNANKRRIDILRGFDGVINAGEMCVVLGPPGSGCSTFLKSISGETNGIYIDDSTYFNYNGIPAEEMHKSHAGETIYTAEVDIHFPMLSVGDTLTFAARARCPQNLPPGIDHNLYSEHMRDVVMAMYGISHTINTQVGDNYIRGVSGGERKRVTIAEATLSNAPFQCWDNSTRGLDSANAIEFCKTLRLQSELFGQTCAVSIYQAPQTAYDLFDKALVIYEGRQIFFGPADEAKAYF…	1489	F. graminearum	Gene deletion	sensitivity to triazoles and Fenarimol	N/A	FgABC3 deletion mutants were impeded in virulence on wheat, barley and maize. Also observed reduced tolerance in FgABC3 mutants towards triazoles- tebuconazole, prothioconazole and epoxyconazole. FgABC3 may encode a transporter protecting the fungus from host-derived antifungal molecules.	Ammar, G. A., Tryono, R., Döll, K., Karlovsky, P., Deising, H. B., & Wirsel, S. G. (2013). Identification of ABC transporter genes of Fusarium graminearum with roles in azole tolerance and/or virulence. PloS one, 8(11), e79042.
42	FgABCC2c	FgABC4	FGSG_17058	MTSTCLNDGSWGPGVQGCRGDFDFTQKFERIFLSIIPTSVFIASAIARVAVLAQRERIVNGVLLQLVKLPEAWSAILRPSTLLNIYVLLTLLFDIVQTRTSWLLVSGSSQQARLFTASVVVKAVILCLETIPKTRWIHWVAEEHSPEESSGVFSVGVFAWLNRLFVRGYQGVLKIEDLYPLDESMASNGLQKRFAKHLQIHRYNQEPKSGLLKDLARTLIGPILLPVAPRVALIAFQFCQPFFIDSTLNYLQAPETPNSKSVSYGLVGAAFLIYAGIAVSSAFYGYYMERATYMIRGCLVAAIYEKTTQMKITAADDSAALTLMSSDVERILRGAKNAHDLWANPIEVAIGCWLLYGKLGAAFISPLVVILVCALLLSWLITLVGKRQSEWMNRIQNRV…	1346	F. graminearum	Gene deletion	sensitivity to triazoles and Fenarimol	11 fungicides belonging to the chemical groups of anthraquinones, imidazoles, methoxy-acry- 11 fungicides belonging to the chemical groups of anthraquinones, imidazoles, methoxy-acrylates, morpholines, pyridine-carboxamides, pyrimidines, spiroketal-amines and triazoles on germination and vegetative growth of the transformants were used.	Deletion of FgABC4 increased the sensitivity to the class I sterol biosynthesis inhibitors triazoles and fenarimol.	Ammar, G. A., Tryono, R., Döll, K., Karlovsky, P., Deising, H. B., & Wirsel, S. G. (2013). Identification of ABC transporter genes of Fusarium graminearum with roles in azole tolerance and/or virulence. PloS one, 8(11), e79042.
43	LmABCBFT4c	SirA	AAS92552.1	MAEPESEKPSSAQGGGLPSSDHPLNPILQRQIELPEIKINYFSLFRYATVKEYALLLISAFFAAVSGAMFPLLILFIGNLVQVLKDFNLGTIPQEQLSEQIRDIALYIVYLFLGQLVSVFIFTNGCLLVGEAITNAIREKYVRSLFRQNIAFFDTYGSGKITSQLTSSTATIQDAISHKIGLFVSACSCFVASYAIGFVKHWKLTFILTSTVVAITGVMIIMSGFMAKFGANSSGALAEASAKLEETFSGIRVVKALGLEKRLSDELDPQLLNIEFWGKRVRHVMGWMLAIMYGLIFLNYGLAIWQGYRFMQGGTEDVGAIITVLMCLNIGAFLFGNVGPHLQAMSLGAAAAQDIFAVIERESVTDGGAPPGSFEVEGNIEFRNVSHVYPSRPDTHVLQ…	1263	L. maculans	Gene disruption	SirA contributes to self-protection against sirodesmin, a non-host-selective epipolythiodioxopiperazine phytotoxin	The sensitivity of L. maculans IBCN 18, the sirA mutant and transformants with either sirA or gliA, to both sirodesmin and gliotoxin was assessed using a colony growth assay. The sirA mutant was considerably more sensitive to both sirodesmin and gliotoxin than the wild type (IBCN 18). Complementation of the sirA mutant with the sirA gene increased tolerance to both sirodesmin and gliotoxin.	SirA contributes to self-protection against sirodesmin in L. maculans and suggest a transporter other than SirA is primarily responsible for efflux of endogenously produced sirodesmin.	Gardiner, D. M., Jarvis, R. S., & Howlett, B. J. (2005). The ABC transporter gene in the sirodesmin biosynthetic gene cluster of Leptosphaeria maculans is not essential for sirodesmin production but facilitates self-protection. Fungal genetics and biology, 42(3), 257-263.
44	MgABCG11	MgAtr5	N/A	MTLQRSSSWGVQTGTGEEVYRTLSRTFSNRPKEETYPESTSSSDDSTKKAADWGLTEELKQTQQQNENDGAKDKKLGITWTDLDIKGIGADAAFAENVISQFNIPKKIKEGRQKPPLKTIVDKSHGCVKPGEMLLVLGRPGAGCTSLLKILANRRLGYAEIDGDVKYGSMDHKQAQQYRGQIVMNTEEELFFPTLTVGQTMDFATRMKVPYNVPSNFSSAKELQQAQRDFLLKSMGIEHTDDTKVGNEYVRGVSGGERKRVSILETMAARATVVCWDNSTRGLDASTALEYTRCVRAMTDVLGLSSIVTLYQAGNGIYELFDKVLVLDEGKEIFYGPMSQAKPFMEDLGFVCTDGANVADFLTGITVPTERRIRDEYEDRFPRNADEVRAAYQKSNIKA…	1426	M. graminicola	Gene replacement/Gene disruption/Gene deletion + Heterologous (yeast) mutant system	sensitivity to resorcinol and resveratrol, defense compounds from wheat and grape respectively	MgAtr5 is capable of providing protection against ten compounds including few fungicides, plant metabolites, the antibiotic cycloheximide, and the fungal mycotoxin diacetoxyscirpenol (DAS). The MgAtr5 knockout mutants of M. graminicola exhibited increased sensitivity to the phenolic com-pounds resorcinol (1,3-benzenediol) and resveratrol (trans-3,5,4’-trihydroxystilbene). It shows more substrate …	N/A	Zwiers, L. H., Stergiopoulos, I., Gielkens, M. M. C., Goodall, S. D., & De Waard, M. A. (2003). ABC transporters of the wheat pathogen Mycosphaerella graminicola function as protectants against biotic and xenobiotic toxic compounds. Molecular Genetics and Genomics, 269(4), 499-507.
45	MgABCG1	MgAtr7	N/A	MNASNSSLIASDPDGICEKILDVILEYALHKFGDTKQKLALGRPKFLETIAGFVVQGRCIQMCLPAFPFKSSNKIDKVLGTLPDKAEELALGRLNTMCAKVQAIHAPGAALTIISDGLVYNDLLSISDKDTWAYGEALRSMAIAHEFQHIRFARIRDLIKFPGSEVLNEITYVASATNFRRSLLNEFGKDDIDIDHEIATSEDTKMTYLGYRRFLESDLKHIFPLGSDRSANSYKRNVKFLAKEMIIRGYAFAGAVRAAFPEHLRLSIHQSTGEHKISISLLHTKTGFTTPWHCSVARLADGTWVSAQKADFELQDTMRMICENGRPSYFQEEEASEQHFVPTQAFGLGGAKMDGSHSLGSATELSLYANETLSQSTSEFDFATLKEQVVVANTHAVGP…	1811	M. graminicola	Universal chrome azurol S assay (CAS) as described by Schwyn and Neilands, 1987.	iron homeostasis, no toxin efflux nor virulence related phenotype	N/A	N/A	Zwiers LH, Roohparvar R, de Waard M a.: MgAtr7, a new type of ABC transporter from Mycosphaerella graminicola involved in iron homeostasis. Fungal Genet Biol 2007, 44:853–863.
46	MoABCG9	ABC2	MGG_00447	MDQKANDVASLEEGNKAPSTANTAVGSLPRSADPSINLEELRVAAHQKNPNGTSNVGSGISVARAEADFAELQRELTGMSRASRRKSHASQRDAEKANGEDLGETSSSESEPFDLESWIRGGIQAEREAGIRPKHIGVYWDELTVKGMSAFTNYVETFPDAVIRFFDYYTPIKNKLGLGGKAPEATLLDSFRGVCKPGEMVLVLGKPGSGCTTFLKNITNQRYGYTGVEGDVLYGPFTAKEFEKYRGEAVYNQEDDIHHATLTVEQTLGFALDCKVPGKLPAGITKAQFKKDVITMLLKMFNIEHTRNTVVGGSLVRGVSGGERKRVSVAEMMITSGSILAWDNSTRGLDASTALDFIKSLRIQTNLYKTATFVSLYQASENIYKLFDKVLVIDAGRQV…	1484	M. oryzae	Southern, Northern blot analysis, Gene disruption and Ectopic transformation	increased sensitivity to sterol demethylation inhibitors bitertanol, myclobutanil, and tebuconazole	Eight ABC2 disruptants were identi- fied by Southern and Northern analysis. Three distinct ABC2 disruptants and one ectopic transformant were selected and further character- ized.	Transcription of the gene was up-regulated by treatment with many toxicants, including several blasticides, demethylation inhibitors (DMI), and antibiotics. ABC2 disruptants displayed an increased sensitivity to bitertanol, myclobutanil, and tebuconazole (DMIs), camptothecin (alkaloid) and cycloheximide (antibiotic). This result demonstrated that ABC2 is a member of multidrug transporters.	Lee YJ, Yamamoto K, Hamamoto H, Nakaune R, Hibi T: A novel ABC transporter gene ABC2 involved in multidrug susceptibility but not pathogenicity in rice blast fungus, Magnaporthe grisea. Pestic Biochem Physiol 2005, 81:13–23.
47	MoABCBFT2c	ABC3	MGG_13762	MTAATPADGEKGFKLNPKHLLAIHNFKRILTYGTKWDKIVLGVSTVSSVATGLTIPLMVVVFARLIGIFTDFYRQGSTVTGAQFSSQVNQCVYNIIYLFVARIIFSYISNLGFRMFSLRISSTIRTVYLRSLFALPISVIDAIPAGQTAAIVTGTASLLQVGISEKLGGGIASLASVASSVVVALVFNWLLTFVTIAGLAFIAIVYVIFTPLVGKKALEVHEADVKASSIATEAFTSVRMLAACGAENKVARRYAVHVDESYQKGLRMAWLVGVQQMFVFFGVYATFALAFYFAFRMYNTSITTTPEDLIVVLLCVMMMATSIGQITAPLAAAQQAAEACGIFHTIIDFPKPVYGSARGEHEVRADGDIVLMNVNFAYPTRPEVKVLDNLSLVFPAGKV…	1321	M. oryzae	Gene disruption	essential for host penetration, mutants nonpathogenic	The host penetration defects in the abc3D are due to aberrant F-actin dynamics as a result of altered Tef2 function and/or ion homeostasis defects caused by excess accumulation of ATS therein.	The ABC3 mutants showed defective host penetration and impaired ion homeostasis.	Patkar RN, Xue YK, Shui G, Wenk MR, Naqvi NI. Abc3-Mediated Efflux of an Endogenous Digoxin-like Steroidal Glycoside by Magnaporthe oryzae Is Necessary for Host Invasion during Blast Disease. PLoS Pathog. 2012;8: e1002888. doi:10.1371/journal.ppat.1002888
48	MoABCC1	MoABC5	MGG_05009	MSVVLGVKTILLVLEAVPKTIIAATIPGTAQNGQEEKQESTDKRGKRQAPHEQTAGVYARRSFWWLNRILWTGFRNSKLKADDLYEIDDDIKTERYSQALASAWGRADKSKKRALLRSTLSVLKWPLLIPALPRFAQIFLNLAQPLLLLRLLQHVSSPPSAAGTEAEAQERRVGQGLIIATILVYFGLAVFNGYYGSKINRAVVLVRGSLIDLIYRHMLELDLTTCKTTAASGPAGLVTMDVERVDLAVDKLHALWAAPIEVGLGIFLIARQVGWACIGTAVVAAGCTLATTRISRLLPTRQKAWNQSVQRRVALTSTALNNIKSIKMMGGFERHVADRLQAAREAELDASASFRKCMTIVNTLVMVPRQLSAPLVLTLYALGVNNNNGTLLTASQAFT…	1320	M. oryzae	Gene disruption + Quantitative real-time RT-PCR	reduced virulence	Up-regulated when treated with iprobenfos and isoprothiolane, which inhibit fungal choline biosynthesis. May be necessary for efflux of choline biosynthesis-related toxicants. However, this is inconclusive because the deletion of MoABC5, MoABC6, and MoABC7 genes did not show any sensitivity to the chemicals during mycelial growth compare to that of wild-type.	MoABC5 transporter activity is most probably required for overcoming host defense during the host colonization step. MoABC5 mutant showed a striking reduction in pathogenicity on 3-week old rice seedlings, thus suggesting that the Moabc5 is responsible for efflux of phytotoxic metabolites produced by the fungus upon induction by interactions on the rice leaf. MoABC5 is important in early infectio…	Kim Y, Park S-Y, Kim D, Choi J, Lee Y-H, Lee J-H, et al. Genome-scale analysis of ABC transporter genes and characterization of the ABCC type transporter genes in Magnaporthe oryzae. Genomics. Elsevier Inc.; 2013;101: 354–61. doi:10.1016/j.ygeno.2013.04.003
49	MoABCC2	MoABC6	MGG_05044	MECPADADRVFGPAIQGCRSDFDFTLLFQDSVLGILPSSVLIILAAARLVFLARRHAVASLNWLYHSKIGFNILSFALQLTILVQRCRIQDLETSAAIPWATLGLAATCALFLLSAVEHRRSARPSSLIVAYLFIFVLTEATRARTYYLKRQTVAASITAANCCVKFVLLILEEQKKTLRSGSDGSRKKAASEDLAGPTNQTFFLWLNRLFLTGYRRAFTTTDLELISSPLYVKSIRAQFHGMTNGQTANGHSLFSSSTNTFALLAFTSLGSYALAPVIPRLAVTGFTFSQSFLVTALLDYLENGRDRPASHGYGLLGAYAFVYIGIAVSNSWYSRHTYKSVSIIRGGLIVSIFEKVLRLGEDSSIEAKATTLMISDVQRIVGGLVYIHEVWAGVLETA…	1446	M. oryzae	Gene disruption + Quantitative real-time RT-PCR	sensitive to abiotic stresses	Up-regulated when treated with iprobenfos and isoprothiolane, which inhibit fungal choline biosynthesis. May be necessary for efflux of choline biosynthesis-related toxicants. However, this is inconclusive because the deletion of MoABC5, MoABC6, and MoABC7 genes did not show any sensitivity to the chemicals during mycelial growth compare to that of wild-type.	MoABC6 transcript levels were up-regulated in response to salt stresses and nutrient deficient conditions including carbon starvation, nitrogen starvation and minimal nutrient conditions for M. oryzae, but not during infection-related development, clearly indicating the MoABC6 gene may be responsible for salt stress tolerance and adaptation to poor nutrient conditions. MoABC6 is required for vari…	Kim Y, Park S-Y, Kim D, Choi J, Lee Y-H, Lee J-H, et al. Genome-scale analysis of ABC transporter genes and characterization of the ABCC type transporter genes in Magnaporthe oryzae. Genomics. Elsevier Inc.; 2013;101: 354–61. doi:10.1016/j.ygeno.2013.04.003
50	MoABCC7	MoABC7	MGG_04855	MGGVGQCQWPVWQVDDLTPCFQHDYLRILLPAVVIGLSVLNLGFRSARHAASRSKSPSTHAYAPVSNGDNSRPGAHRTDISPDDDAIAQDDEDDDEGLAIGGGRLALVKTATKGSIVQADTPPAQTLSVVVEELAIAGLVAVYVIALLSPKAHGSYTLTGTIIGLTTWVYVLVLATLRLFLGNTQWRVPHLWNHTAAIYSCQWLFLIGIFRSAMVHPSSKLAQILVIVEFALTSLLFFMAITTRKGNKTVLLEWEDGIPPARENLASLFSSFTFSWVDQIVWQGYKEPFEMGKVWNLLPKDKAATVLSHYRRVKKTTKLYWHLLRYFKGDLLSQAGWAVMSGMFTFAPTMLLKAILEYVEEPESAPRSVVWLYVILLPVTDIIRSLGDNRALWIGRKIC…	1681	M. oryzae	Gene disruption + Quantitative real-time RT-PCR	reduced conidiation	Up-regulated when treated with iprobenfos and isoprothiolane, which inhibit fungal choline biosynthesis. May be necessary for efflux of choline biosynthesis-related toxicants. However, this is inconclusive because the deletion of MoABC5, MoABC6, and MoABC7 genes did not show any sensitivity to the chemicals during mycelial growth compare to that of wild-type.	MoABC7 may be required for conidiation	Kim Y, Park S-Y, Kim D, Choi J, Lee Y-H, Lee J-H, et al. Genome-scale analysis of ABC transporter genes and characterization of the ABCC type transporter genes in Magnaporthe oryzae. Genomics. Elsevier Inc.; 2013;101: 354–61. doi:10.1016/j.ygeno.2013.04.003
