# Supplementary material for: Exploring the biological roles of Dothideomycetes ABC proteins: Leads from their phylogenetic relationships with functionally-characterized Ascomycetes homologs
Source: PLoS One. 2018 Aug 2;13(8):e0197447. doi: 10.1371/journal.pone.0197447 (PMC6071951; doi:10.1371/journal.pone.0197447)
Supplement: S5 Table — (XLSX) [file pone.0197447.s005.xlsx]

## Sheet: S5 Table
S5 Table: Differentially expressed ABC genes in various experimental conditions compiled and curated from literature sources
Note related to all experiments: In few cases, different numbers for the same experiment have been used while mapping on trees. This is to differentiate between different comparisons representing a specific condition in that particular experiment. For example, experiment on Colletotrichum higginsianum performed by O'Connell et al. (2012) involves three different comparisons between three differen…
Botrytis cinerea
Strain: B05.10
Leroch, M., Kleber, A., Silva, E., Coenen, T., Koppenhöfer, D., Shmaryahu, A., ... & Hahn, M. (2013). Transcriptome profiling of Botrytis cinerea conidial germination reveals upregulation of infection-related genes during the prepenetration stage. Eukaryotic cell, 12(4), 614-626.
RNA sample: Spores germinated on apple wax coated (plant surface mimicking) petridishes at 0, 1, 2.5, 4 and 15 h post plating
DEG criteria: Genes significantly different in expression between timepoints (P<0.05, t-test) and with >2 fold difference
Expt_#	Assigned ABC ID	Gene regulation	ABC Subfamily	NCBI_Accession ID	Probe_ID	Fold change and condition	% identity with ABC protein	WT 0h	WT 1h	WT 2.5h	WT 4h	WT 15h	RNA sample compared	Reference	Data-Type
1	BcABCA1a	UP	A	BofuT4_P089530.1	BofuT4_P089530_1	2xWT0_1_up	97.16	9	11.5	11.5	11.4	9.1	dormant spores vs germination on plant-surface mimicking conditions	Leroch, M., Kleber, A., Silva, E., Coenen, T., Koppenhöfer, D., Shmaryahu, A., ... & Hahn, M. (2013). Transcriptome profiling of Botrytis cinerea conidial germination reveals upregulation of infection-related genes during the prepenetration stage. Eukaryotic cell, 12(4), 614-626.	Microarray
1	BcABCBFT2a	DOWN	B-FT	BofuT4_P048370.1	BofuT4_P048370_1	2xWT0_1_down	96.35	12.3	10.2	9.9	9.9	9.4	dormant spores vs germination on plant-surface mimicking conditions	Leroch, M., Kleber, A., Silva, E., Coenen, T., Koppenhöfer, D., Shmaryahu, A., ... & Hahn, M. (2013). Transcriptome profiling of Botrytis cinerea conidial germination reveals upregulation of infection-related genes during the prepenetration stage. Eukaryotic cell, 12(4), 614-626.	Microarray
1	BcABCBFT2a	DOWN	B-FT	BofuT4_P048380.1	BofuT4_P048380_1	4xWT0_1down	95.49	13.6	11	10.7	10.5	10.6	dormant spores vs germination on plant-surface mimicking conditions	Leroch, M., Kleber, A., Silva, E., Coenen, T., Koppenhöfer, D., Shmaryahu, A., ... & Hahn, M. (2013). Transcriptome profiling of Botrytis cinerea conidial germination reveals upregulation of infection-related genes during the prepenetration stage. Eukaryotic cell, 12(4), 614-626.	Microarray
1	BcABCF2	UP	F	BofuT4_P101380.1	BofuT4_P101380_1	2xWT0_1_up	100	12.7	14.1	14.2	13.9	13.5	dormant spores vs germination on plant-surface mimicking conditions	Leroch, M., Kleber, A., Silva, E., Coenen, T., Koppenhöfer, D., Shmaryahu, A., ... & Hahn, M. (2013). Transcriptome profiling of Botrytis cinerea conidial germination reveals upregulation of infection-related genes during the prepenetration stage. Eukaryotic cell, 12(4), 614-626.	Microarray
1	BcABCG1a	DOWN	G	BofuT4_P127030.1	BofuT4_P127030_1	2xWT0_1_down	95.27	14.6	13.2	13.3	12.9	12.4	dormant spores vs germination on plant-surface mimicking conditions	Leroch, M., Kleber, A., Silva, E., Coenen, T., Koppenhöfer, D., Shmaryahu, A., ... & Hahn, M. (2013). Transcriptome profiling of Botrytis cinerea conidial germination reveals upregulation of infection-related genes during the prepenetration stage. Eukaryotic cell, 12(4), 614-626.	Microarray
1	BcABCG1c	DOWN	G	BofuT4_P028930.1	BofuT4_P028930_1	2xWT0_1_down	100	14.5	13.3	13.7	13.7	13.9	dormant spores vs germination on plant-surface mimicking conditions	Leroch, M., Kleber, A., Silva, E., Coenen, T., Koppenhöfer, D., Shmaryahu, A., ... & Hahn, M. (2013). Transcriptome profiling of Botrytis cinerea conidial germination reveals upregulation of infection-related genes during the prepenetration stage. Eukaryotic cell, 12(4), 614-626.	Microarray
Colletotrichum higginsianum
Strain: IMI349063
O'Connell, R. J., Thon, M. R., Hacquard, S., Amyotte, S. G., Kleemann, J., Torres, M. F., ... & Stüber, K. (2012). Lifestyle transitions in plant pathogenic Colletotrichum fungi deciphered by genome and transcriptome analyses. Nature genetics, 44(9), 1060-1065.
RNA sample: Arabidopsis leaves infected by C. higginsianum. Stages: PA- Appressorial pre-penetration (22 h hpi), BP- early biotrophic stage (40 hpi), NP- Biotrophic to Necrotrophic transition (60 hpi)
DEG criteria: Transcripts with a significant P value (<0.05) and more than a twofold change (log2) in transcript level were considered to be differentially expressed.
Expt_#	Assigned ABC ID	Gene regulation	ABC Subfamily	Accession ID	Conditions	Fold change	p-value	RNA sample compared	Reference	Data-type
2	ChiABCA1a	UP	A	CH063_04406	NP/BP	2.42372	2.03781e-15	Biotrophic-Necrotrophic transition vs biotrophic	O'Connell, R. J., Thon, M. R., Hacquard, S., Amyotte, S. G., Kleemann, J., Torres, M. F., ... & Stüber, K. (2012). Lifestyle transitions in plant pathogenic Colletotrichum fungi deciphered by genome and transcriptome analyses. Nature genetics, 44(9), 1060-1065.	RNA-Seq
2	ChiABCBFT3b	DOWN	B-FT	CH063_02770	NP/BP	-5.91512	3.20357e-61	Biotrophic-Necrotrophic transition vs biotrophic	O'Connell, R. J., Thon, M. R., Hacquard, S., Amyotte, S. G., Kleemann, J., Torres, M. F., ... & Stüber, K. (2012). Lifestyle transitions in plant pathogenic Colletotrichum fungi deciphered by genome and transcriptome analyses. Nature genetics, 44(9), 1060-1065.	RNA-Seq
2	ChiABCBFT5	UP	B-FT	CH063_11654	NP/BP	2.759	6.45024e-14	Biotrophic-Necrotrophic transition vs biotrophic	O'Connell, R. J., Thon, M. R., Hacquard, S., Amyotte, S. G., Kleemann, J., Torres, M. F., ... & Stüber, K. (2012). Lifestyle transitions in plant pathogenic Colletotrichum fungi deciphered by genome and transcriptome analyses. Nature genetics, 44(9), 1060-1065.	RNA-Seq
2	ChiABCBHT5b	DOWN	B-HT	CH063_04365	NP/BP	-2.13761	2.87968e-09	Biotrophic-Necrotrophic transition vs biotrophic	O'Connell, R. J., Thon, M. R., Hacquard, S., Amyotte, S. G., Kleemann, J., Torres, M. F., ... & Stüber, K. (2012). Lifestyle transitions in plant pathogenic Colletotrichum fungi deciphered by genome and transcriptome analyses. Nature genetics, 44(9), 1060-1065.	RNA-Seq
2	ChiABCC2a	DOWN	C	CH063_02962	NP/BP	-3.10881	6.7829e-18	Biotrophic-Necrotrophic transition vs biotrophic	O'Connell, R. J., Thon, M. R., Hacquard, S., Amyotte, S. G., Kleemann, J., Torres, M. F., ... & Stüber, K. (2012). Lifestyle transitions in plant pathogenic Colletotrichum fungi deciphered by genome and transcriptome analyses. Nature genetics, 44(9), 1060-1065.	RNA-Seq
2	ChiABCC2b	DOWN	C	CH063_01081	NP/BP	-10.2591	7.02133e-85	Biotrophic-Necrotrophic transition vs biotrophic	O'Connell, R. J., Thon, M. R., Hacquard, S., Amyotte, S. G., Kleemann, J., Torres, M. F., ... & Stüber, K. (2012). Lifestyle transitions in plant pathogenic Colletotrichum fungi deciphered by genome and transcriptome analyses. Nature genetics, 44(9), 1060-1065.	RNA-Seq
2	ChiABCC1e	DOWN	C	CH063_03641	NP/BP	-9.56881	7.44356e-54	Biotrophic-Necrotrophic transition vs biotrophic	O'Connell, R. J., Thon, M. R., Hacquard, S., Amyotte, S. G., Kleemann, J., Torres, M. F., ... & Stüber, K. (2012). Lifestyle transitions in plant pathogenic Colletotrichum fungi deciphered by genome and transcriptome analyses. Nature genetics, 44(9), 1060-1065.	RNA-Seq
2	ChiABCG4	DOWN	G	CH063_00247	NP/BP	-5.00431	5.32291e-50	Biotrophic-Necrotrophic transition vs biotrophic	O'Connell, R. J., Thon, M. R., Hacquard, S., Amyotte, S. G., Kleemann, J., Torres, M. F., ... & Stüber, K. (2012). Lifestyle transitions in plant pathogenic Colletotrichum fungi deciphered by genome and transcriptome analyses. Nature genetics, 44(9), 1060-1065.	RNA-Seq
2	ChiABCG3c	DOWN	G	CH063_13804	NP/BP	-5.64542	1.24219e-13	Biotrophic-Necrotrophic transition vs biotrophic	O'Connell, R. J., Thon, M. R., Hacquard, S., Amyotte, S. G., Kleemann, J., Torres, M. F., ... & Stüber, K. (2012). Lifestyle transitions in plant pathogenic Colletotrichum fungi deciphered by genome and transcriptome analyses. Nature genetics, 44(9), 1060-1065.	RNA-Seq
2	ChiABCG6	DOWN	G	CH063_10657	NP/BP	-3.34649	9.18974e-25	Biotrophic-Necrotrophic transition vs biotrophic	O'Connell, R. J., Thon, M. R., Hacquard, S., Amyotte, S. G., Kleemann, J., Torres, M. F., ... & Stüber, K. (2012). Lifestyle transitions in plant pathogenic Colletotrichum fungi deciphered by genome and transcriptome analyses. Nature genetics, 44(9), 1060-1065.	RNA-Seq
2	ChiABCG11a	DOWN	G	CH063_02728	NP/BP	-2.25208	1.62002e-13	Biotrophic-Necrotrophic transition vs biotrophic	O'Connell, R. J., Thon, M. R., Hacquard, S., Amyotte, S. G., Kleemann, J., Torres, M. F., ... & Stüber, K. (2012). Lifestyle transitions in plant pathogenic Colletotrichum fungi deciphered by genome and transcriptome analyses. Nature genetics, 44(9), 1060-1065.	RNA-Seq
2	ChiABCG11b	DOWN	G	CH063_08576	NP/BP	-3.34138	1.12961e-15	Biotrophic-Necrotrophic transition vs biotrophic	O'Connell, R. J., Thon, M. R., Hacquard, S., Amyotte, S. G., Kleemann, J., Torres, M. F., ... & Stüber, K. (2012). Lifestyle transitions in plant pathogenic Colletotrichum fungi deciphered by genome and transcriptome analyses. Nature genetics, 44(9), 1060-1065.	RNA-Seq
2	ChiABCG7	DOWN	G	CH063_03894	NP/BP	-2.55987	4.8986e-14	Biotrophic-Necrotrophic transition vs biotrophic	O'Connell, R. J., Thon, M. R., Hacquard, S., Amyotte, S. G., Kleemann, J., Torres, M. F., ... & Stüber, K. (2012). Lifestyle transitions in plant pathogenic Colletotrichum fungi deciphered by genome and transcriptome analyses. Nature genetics, 44(9), 1060-1065.	RNA-Seq
3	ChiABCA1a	UP	A	CH063_04406	NP/PA	3.50317	7.11014e-26	Biotrophic-Necrotrophic transition vs Appressorial pre-penetration	O'Connell, R. J., Thon, M. R., Hacquard, S., Amyotte, S. G., Kleemann, J., Torres, M. F., ... & Stüber, K. (2012). Lifestyle transitions in plant pathogenic Colletotrichum fungi deciphered by genome and transcriptome analyses. Nature genetics, 44(9), 1060-1065.	RNA-Seq
3	ChiABCBFT3b	DOWN	B-FT	CH063_02770	NP/PA	-6.74227	2.12526e-72	Biotrophic-Necrotrophic transition vs Appressorial pre-penetration	O'Connell, R. J., Thon, M. R., Hacquard, S., Amyotte, S. G., Kleemann, J., Torres, M. F., ... & Stüber, K. (2012). Lifestyle transitions in plant pathogenic Colletotrichum fungi deciphered by genome and transcriptome analyses. Nature genetics, 44(9), 1060-1065.	RNA-Seq
3	ChiABCBFT5	UP	B-FT	CH063_11654	NP/PA	3.41661	1.03105e-17	Biotrophic-Necrotrophic transition vs Appressorial pre-penetration	O'Connell, R. J., Thon, M. R., Hacquard, S., Amyotte, S. G., Kleemann, J., Torres, M. F., ... & Stüber, K. (2012). Lifestyle transitions in plant pathogenic Colletotrichum fungi deciphered by genome and transcriptome analyses. Nature genetics, 44(9), 1060-1065.	RNA-Seq
3	ChiABCBHT1a	DOWN	B-HT	CH063_13350	NP/PA	-2.2975	1.0013e-05	Biotrophic-Necrotrophic transition vs Appressorial pre-penetration	O'Connell, R. J., Thon, M. R., Hacquard, S., Amyotte, S. G., Kleemann, J., Torres, M. F., ... & Stüber, K. (2012). Lifestyle transitions in plant pathogenic Colletotrichum fungi deciphered by genome and transcriptome analyses. Nature genetics, 44(9), 1060-1065.	RNA-Seq
3	ChiABCBHT5b	DOWN	B-HT	CH063_04365	NP/PA	-3.59681	5.18367e-24	Biotrophic-Necrotrophic transition vs Appressorial pre-penetration	O'Connell, R. J., Thon, M. R., Hacquard, S., Amyotte, S. G., Kleemann, J., Torres, M. F., ... & Stüber, K. (2012). Lifestyle transitions in plant pathogenic Colletotrichum fungi deciphered by genome and transcriptome analyses. Nature genetics, 44(9), 1060-1065.	RNA-Seq
3	ChiABCC2a	DOWN	C	CH063_02962	NP/PA	-4.00681	1.39648e-27	Biotrophic-Necrotrophic transition vs Appressorial pre-penetration	O'Connell, R. J., Thon, M. R., Hacquard, S., Amyotte, S. G., Kleemann, J., Torres, M. F., ... & Stüber, K. (2012). Lifestyle transitions in plant pathogenic Colletotrichum fungi deciphered by genome and transcriptome analyses. Nature genetics, 44(9), 1060-1065.	RNA-Seq
3	ChiABCC2b	DOWN	C	CH063_01081	NP/PA	-11.2657	4.4577e-98	Biotrophic-Necrotrophic transition vs Appressorial pre-penetration	O'Connell, R. J., Thon, M. R., Hacquard, S., Amyotte, S. G., Kleemann, J., Torres, M. F., ... & Stüber, K. (2012). Lifestyle transitions in plant pathogenic Colletotrichum fungi deciphered by genome and transcriptome analyses. Nature genetics, 44(9), 1060-1065.	RNA-Seq
3	ChiABCC2c	DOWN	C	CH063_02722	NP/PA	-2.22076	1.29324e-10	Biotrophic-Necrotrophic transition vs Appressorial pre-penetration	O'Connell, R. J., Thon, M. R., Hacquard, S., Amyotte, S. G., Kleemann, J., Torres, M. F., ... & Stüber, K. (2012). Lifestyle transitions in plant pathogenic Colletotrichum fungi deciphered by genome and transcriptome analyses. Nature genetics, 44(9), 1060-1065.	RNA-Seq
3	ChiABCC2d	DOWN	C	CH063_01027	NP/PA	-2.59279	8.03128e-06	Biotrophic-Necrotrophic transition vs Appressorial pre-penetration	O'Connell, R. J., Thon, M. R., Hacquard, S., Amyotte, S. G., Kleemann, J., Torres, M. F., ... & Stüber, K. (2012). Lifestyle transitions in plant pathogenic Colletotrichum fungi deciphered by genome and transcriptome analyses. Nature genetics, 44(9), 1060-1065.	RNA-Seq
3	ChiABCC1c	DOWN	C	CH063_03724	NP/PA	-2.90018	0.0156117	Biotrophic-Necrotrophic transition vs Appressorial pre-penetration	O'Connell, R. J., Thon, M. R., Hacquard, S., Amyotte, S. G., Kleemann, J., Torres, M. F., ... & Stüber, K. (2012). Lifestyle transitions in plant pathogenic Colletotrichum fungi deciphered by genome and transcriptome analyses. Nature genetics, 44(9), 1060-1065.	RNA-Seq
3	ChiABCC1e	DOWN	C	CH063_03641	NP/PA	-11.6593	5.36968e-85	Biotrophic-Necrotrophic transition vs Appressorial pre-penetration	O'Connell, R. J., Thon, M. R., Hacquard, S., Amyotte, S. G., Kleemann, J., Torres, M. F., ... & Stüber, K. (2012). Lifestyle transitions in plant pathogenic Colletotrichum fungi deciphered by genome and transcriptome analyses. Nature genetics, 44(9), 1060-1065.	RNA-Seq
3	ChiABCG3b	DOWN	G	CH063_13944	NP/PA	-3.17829	2.20445e-09	Biotrophic-Necrotrophic transition vs Appressorial pre-penetration	O'Connell, R. J., Thon, M. R., Hacquard, S., Amyotte, S. G., Kleemann, J., Torres, M. F., ... & Stüber, K. (2012). Lifestyle transitions in plant pathogenic Colletotrichum fungi deciphered by genome and transcriptome analyses. Nature genetics, 44(9), 1060-1065.	RNA-Seq
3	ChiABCG3c	DOWN	G	CH063_13804	NP/PA	-8.22126	7.96371e-40	Biotrophic-Necrotrophic transition vs Appressorial pre-penetration	O'Connell, R. J., Thon, M. R., Hacquard, S., Amyotte, S. G., Kleemann, J., Torres, M. F., ... & Stüber, K. (2012). Lifestyle transitions in plant pathogenic Colletotrichum fungi deciphered by genome and transcriptome analyses. Nature genetics, 44(9), 1060-1065.	RNA-Seq
3	ChiABCG6	DOWN	G	CH063_10657	NP/PA	-4.05815	6.1441e-33	Biotrophic-Necrotrophic transition vs Appressorial pre-penetration	O'Connell, R. J., Thon, M. R., Hacquard, S., Amyotte, S. G., Kleemann, J., Torres, M. F., ... & Stüber, K. (2012). Lifestyle transitions in plant pathogenic Colletotrichum fungi deciphered by genome and transcriptome analyses. Nature genetics, 44(9), 1060-1065.	RNA-Seq
3	ChiABCG11b	DOWN	G	CH063_08576	NP/PA	-3.1125	1.6558e-12	Biotrophic-Necrotrophic transition vs Appressorial pre-penetration	O'Connell, R. J., Thon, M. R., Hacquard, S., Amyotte, S. G., Kleemann, J., Torres, M. F., ... & Stüber, K. (2012). Lifestyle transitions in plant pathogenic Colletotrichum fungi deciphered by genome and transcriptome analyses. Nature genetics, 44(9), 1060-1065.	RNA-Seq
3	ChiABCG1d	DOWN	G	CH063_05488	NP/PA	-3.68138	2.31478e-09	Biotrophic-Necrotrophic transition vs Appressorial pre-penetration	O'Connell, R. J., Thon, M. R., Hacquard, S., Amyotte, S. G., Kleemann, J., Torres, M. F., ... & Stüber, K. (2012). Lifestyle transitions in plant pathogenic Colletotrichum fungi deciphered by genome and transcriptome analyses. Nature genetics, 44(9), 1060-1065.	RNA-Seq
3	ChiABCG7	DOWN	G	CH063_03894	NP/PA	-3.6735	4.03432e-26	Biotrophic-Necrotrophic transition vs Appressorial pre-penetration	O'Connell, R. J., Thon, M. R., Hacquard, S., Amyotte, S. G., Kleemann, J., Torres, M. F., ... & Stüber, K. (2012). Lifestyle transitions in plant pathogenic Colletotrichum fungi deciphered by genome and transcriptome analyses. Nature genetics, 44(9), 1060-1065.	RNA-Seq
4	ChiABCC1d	DOWN	C	CH063_06043	BP/PA	-2.74731	0.0461166	Biotrophic vs Appressorial pre-penetration	O'Connell, R. J., Thon, M. R., Hacquard, S., Amyotte, S. G., Kleemann, J., Torres, M. F., ... & Stüber, K. (2012). Lifestyle transitions in plant pathogenic Colletotrichum fungi deciphered by genome and transcriptome analyses. Nature genetics, 44(9), 1060-1065.	RNA-Seq
4	ChiABCC1e	DOWN	C	CH063_03641	BP/PA	-2.09048	2.27005e-10	Biotrophic vs Appressorial pre-penetration	O'Connell, R. J., Thon, M. R., Hacquard, S., Amyotte, S. G., Kleemann, J., Torres, M. F., ... & Stüber, K. (2012). Lifestyle transitions in plant pathogenic Colletotrichum fungi deciphered by genome and transcriptome analyses. Nature genetics, 44(9), 1060-1065.	RNA-Seq
4	ChiABCG1b	UP	G	CH063_03970	BP/PA	2.07808	6.43387e-06	Biotrophic vs Appressorial pre-penetration	O'Connell, R. J., Thon, M. R., Hacquard, S., Amyotte, S. G., Kleemann, J., Torres, M. F., ... & Stüber, K. (2012). Lifestyle transitions in plant pathogenic Colletotrichum fungi deciphered by genome and transcriptome analyses. Nature genetics, 44(9), 1060-1065.	RNA-Seq
4	ChiABCG4	UP	G	CH063_00247	BP/PA	3.14076	1.57244e-25	Biotrophic vs Appressorial pre-penetration	O'Connell, R. J., Thon, M. R., Hacquard, S., Amyotte, S. G., Kleemann, J., Torres, M. F., ... & Stüber, K. (2012). Lifestyle transitions in plant pathogenic Colletotrichum fungi deciphered by genome and transcriptome analyses. Nature genetics, 44(9), 1060-1065.	RNA-Seq
4	ChiABCG3c	DOWN	G	CH063_13804	BP/PA	-2.57583	2.2363e-10	Biotrophic vs Appressorial pre-penetration	O'Connell, R. J., Thon, M. R., Hacquard, S., Amyotte, S. G., Kleemann, J., Torres, M. F., ... & Stüber, K. (2012). Lifestyle transitions in plant pathogenic Colletotrichum fungi deciphered by genome and transcriptome analyses. Nature genetics, 44(9), 1060-1065.	RNA-Seq
4	ChiABCG2b	UP	G	CH063_12610	BP/PA	2.13536	9.67643e-08	Biotrophic vs Appressorial pre-penetration	O'Connell, R. J., Thon, M. R., Hacquard, S., Amyotte, S. G., Kleemann, J., Torres, M. F., ... & Stüber, K. (2012). Lifestyle transitions in plant pathogenic Colletotrichum fungi deciphered by genome and transcriptome analyses. Nature genetics, 44(9), 1060-1065.	RNA-Seq
4	ChiABCG11a	UP	G	CH063_02728	BP/PA	3.1229	1.69339e-26	Biotrophic vs Appressorial pre-penetration	O'Connell, R. J., Thon, M. R., Hacquard, S., Amyotte, S. G., Kleemann, J., Torres, M. F., ... & Stüber, K. (2012). Lifestyle transitions in plant pathogenic Colletotrichum fungi deciphered by genome and transcriptome analyses. Nature genetics, 44(9), 1060-1065.	RNA-Seq
Verticillium dahliae
Strain: VdLs.17
Duressa, D., Anchieta, A., Chen, D., Klimes, A., Garcia-Pedrajas, M. D., Dobinson, K. F., & Klosterman, S. J. (2013). RNA-seq analyses of gene expression in the microsclerotia of Verticillium dahliae. BMC genomics, 14(1), 607.
RNA sample: 10-day old microsclerotia forming (MSF) and non-microsclerotia forming cultures
DEG criteria: FDR p value <0.05 and fold change >1.5
Expt_#	Assigned ABC ID	Gene regulation	ABC Subfamily	Accession ID	FoldChange	p-value	RNA sample compared	Reference	Data-type
5	VdaABCC3a	UP	C	VDAG_01371	2.13664	0.0282989	Microsclerotia forming (MSF) vs non-MSF cultures	Duressa, D., Anchieta, A., Chen, D., Klimes, A., Garcia-Pedrajas, M. D., Dobinson, K. F., & Klosterman, S. J. (2013). RNA-seq analyses of gene expression in the microsclerotia of Verticillium dahliae. BMC genomics, 14(1), 607.	RNA-Seq
5	VdaABCC4b	UP	C	VDAG_06387	2.63067	0.000397378	Microsclerotia forming (MSF) vs non-MSF cultures	Duressa, D., Anchieta, A., Chen, D., Klimes, A., Garcia-Pedrajas, M. D., Dobinson, K. F., & Klosterman, S. J. (2013). RNA-seq analyses of gene expression in the microsclerotia of Verticillium dahliae. BMC genomics, 14(1), 607.	RNA-Seq
5	VdaABCD2	UP	D	VDAG_07653	2.39598	0.0472623	Microsclerotia forming (MSF) vs non-MSF cultures	Duressa, D., Anchieta, A., Chen, D., Klimes, A., Garcia-Pedrajas, M. D., Dobinson, K. F., & Klosterman, S. J. (2013). RNA-seq analyses of gene expression in the microsclerotia of Verticillium dahliae. BMC genomics, 14(1), 607.	RNA-Seq
5	VdaABCG9	DOWN	G	VDAG_07342	-2.06154	0.0421177	Microsclerotia forming (MSF) vs non-MSF cultures	Duressa, D., Anchieta, A., Chen, D., Klimes, A., Garcia-Pedrajas, M. D., Dobinson, K. F., & Klosterman, S. J. (2013). RNA-seq analyses of gene expression in the microsclerotia of Verticillium dahliae. BMC genomics, 14(1), 607.	RNA-Seq
Verticillium dahliae
Strain: XS11; reads mapped on to the genome sequenced strain VdLs.17
Xiong, D., Wang, Y., Ma, J., Klosterman, S. J., Xiao, S., & Tian, C. (2014). Deep mRNA sequencing reveals stage-specific transcriptome alterations during microsclerotia development in the smoke tree vascular wilt pathogen, Verticillium dahliae. BMC genomics, 15(1), 324.
RNA sample: Conidia and Microsclerotia forming stages 7 days and onwards after plating
DEG criteria: q<0.05
Expt_#	Assigned ABC ID	Gene regulation	ABC Subfamily	Accession ID	FoldChange*	p-value*	RNA sample compared	Reference	Data-type
6	VdaABCBFT3a	DOWN	B-FT	VDAG_05060	NA	NA	microsclerotia formation vs conidia	Xiong, D., Wang, Y., Ma, J., Klosterman, S. J., Xiao, S., & Tian, C. (2014). Deep mRNA sequencing reveals stage-specific transcriptome alterations during microsclerotia development in the smoke tree vascular wilt pathogen, Verticillium dahliae. BMC genomics, 15(1), 324.	RNA-Seq
6	VdaABCBFT3b	DOWN	B-FT	VDAG_05688	NA	NA	microsclerotia formation vs conidia	Xiong, D., Wang, Y., Ma, J., Klosterman, S. J., Xiao, S., & Tian, C. (2014). Deep mRNA sequencing reveals stage-specific transcriptome alterations during microsclerotia development in the smoke tree vascular wilt pathogen, Verticillium dahliae. BMC genomics, 15(1), 324.	RNA-Seq
6	VdaABCBHT4	UP	B-HT	VDAG_04079	NA	NA	microsclerotia formation vs conidia	Xiong, D., Wang, Y., Ma, J., Klosterman, S. J., Xiao, S., & Tian, C. (2014). Deep mRNA sequencing reveals stage-specific transcriptome alterations during microsclerotia development in the smoke tree vascular wilt pathogen, Verticillium dahliae. BMC genomics, 15(1), 324.	RNA-Seq
6	VdaABCG6	UP	G	VDAG_08191	NA	NA	microsclerotia formation vs conidia	Xiong, D., Wang, Y., Ma, J., Klosterman, S. J., Xiao, S., & Tian, C. (2014). Deep mRNA sequencing reveals stage-specific transcriptome alterations during microsclerotia development in the smoke tree vascular wilt pathogen, Verticillium dahliae. BMC genomics, 15(1), 324.	RNA-Seq
*NA:Individual values not available in the original reference, only lists of up/down-regulated genes given.
Fusarium graminearum
Strain: NRRL31084(PH1)
Becher, R., Weihmann, F., Deising, H. B., & Wirsel, S. G. (2011). Development of a novel multiplex DNA microarray for Fusarium graminearum and analysis of azole fungicide responses. BMC genomics, 12(1), 52.
RNA sample: 24h cultures in Complete Medium treated with Tebuconazole; harvested 12 h post-treatment and in untreated controls
DEG criteria: significant difference p<0.05 using Student's t-test
Expt_#	Assigned ABC ID	Gene regulation	ABC Subfamily	Accession ID	Fold change	p-value	RNA sample compared	Reference	Data-type
7	FgABCA1	UP	A	FGSG_08373	1.32	0.0036	Fungicide present vs untreated control	Becher, R., Weihmann, F., Deising, H. B., & Wirsel, S. G. (2011). Development of a novel multiplex DNA microarray for Fusarium graminearum and analysis of azole fungicide responses. BMC genomics, 12(1), 52.	qRT-PCR
7	FgABCBFT3a	UP	B-FT	FGSG_02786	1.64	0.0036	Fungicide present vs untreated control	Becher, R., Weihmann, F., Deising, H. B., & Wirsel, S. G. (2011). Development of a novel multiplex DNA microarray for Fusarium graminearum and analysis of azole fungicide responses. BMC genomics, 12(1), 52.	qRT-PCR
7	FgABCBFT4a	UP	B-FT	FGSG_06771	1.56	0.0017	Fungicide present vs untreated control	Becher, R., Weihmann, F., Deising, H. B., & Wirsel, S. G. (2011). Development of a novel multiplex DNA microarray for Fusarium graminearum and analysis of azole fungicide responses. BMC genomics, 12(1), 52.	qRT-PCR
7	FgABCBFT2b	UP	B-FT	FGSG_06881	2.08	0.0303	Fungicide present vs untreated control	Becher, R., Weihmann, F., Deising, H. B., & Wirsel, S. G. (2011). Development of a novel multiplex DNA microarray for Fusarium graminearum and analysis of azole fungicide responses. BMC genomics, 12(1), 52.	qRT-PCR
7	FgABCBFT4b	DOWN	B-FT	FGSG_11988	-1.63	0.0264	Fungicide present vs untreated control	Becher, R., Weihmann, F., Deising, H. B., & Wirsel, S. G. (2011). Development of a novel multiplex DNA microarray for Fusarium graminearum and analysis of azole fungicide responses. BMC genomics, 12(1), 52.	qRT-PCR
7	FgABCC3b	UP	C	FGSG_07325	1.42	0.0033	Fungicide present vs untreated control	Becher, R., Weihmann, F., Deising, H. B., & Wirsel, S. G. (2011). Development of a novel multiplex DNA microarray for Fusarium graminearum and analysis of azole fungicide responses. BMC genomics, 12(1), 52.	qRT-PCR
7	FgABCC2a	UP	C	FGSG_10995	1.3	0.0176	Fungicide present vs untreated control	Becher, R., Weihmann, F., Deising, H. B., & Wirsel, S. G. (2011). Development of a novel multiplex DNA microarray for Fusarium graminearum and analysis of azole fungicide responses. BMC genomics, 12(1), 52.	qRT-PCR
7	FgABCC2c	UP	C	FGSG_08308	3.41	0.031	Fungicide present vs untreated control	Becher, R., Weihmann, F., Deising, H. B., & Wirsel, S. G. (2011). Development of a novel multiplex DNA microarray for Fusarium graminearum and analysis of azole fungicide responses. BMC genomics, 12(1), 52.	qRT-PCR
7	FgABCC1d	UP	C	FGSG_00046	1.17	0.0231	Fungicide present vs untreated control	Becher, R., Weihmann, F., Deising, H. B., & Wirsel, S. G. (2011). Development of a novel multiplex DNA microarray for Fusarium graminearum and analysis of azole fungicide responses. BMC genomics, 12(1), 52.	qRT-PCR
7	FgABCG2c	UP	G	FGSG_08312	1.9	<0.0001	Fungicide present vs untreated control	Becher, R., Weihmann, F., Deising, H. B., & Wirsel, S. G. (2011). Development of a novel multiplex DNA microarray for Fusarium graminearum and analysis of azole fungicide responses. BMC genomics, 12(1), 52.	qRT-PCR
7	FgABCG11b	UP	G	FGSG_08830	3.78	0.0226	Fungicide present vs untreated control	Becher, R., Weihmann, F., Deising, H. B., & Wirsel, S. G. (2011). Development of a novel multiplex DNA microarray for Fusarium graminearum and analysis of azole fungicide responses. BMC genomics, 12(1), 52.	qRT-PCR
7	FgABCG10b	UP	G	FGSG_05076	1.17	0.0249	Fungicide present vs untreated control	Becher, R., Weihmann, F., Deising, H. B., & Wirsel, S. G. (2011). Development of a novel multiplex DNA microarray for Fusarium graminearum and analysis of azole fungicide responses. BMC genomics, 12(1), 52.	qRT-PCR
Fusarium graminearum
Strain: GFP transformed PH1
Zhang, X. W., Jia, L. J., Zhang, Y., Jiang, G., Li, X., Zhang, D., & Tang, W. H. (2012). In planta stage-specific fungal gene profiling elucidates the molecular strategies of Fusarium graminearum growing inside wheat coleoptiles. The Plant Cell Online, 24(12), 5159-5176.
RNA sample: in planta growing pathogen extracted by laser capture microdissection 16 h, 46 h,64 h, 240 h post-inoculation; in vitro denotes conidia (0 h) and mycelia harvested from liquid cultures at 2, 8, 24 and 72 h post-inoculation
DEG: FDR<0.05; Fold change: Maximum in planta Vs Maximum in vitro expression
Expt_#	Assigned ABC ID	Gene regulation	ABC Subfamily	Accession ID	Fold change	RNA sample compared	Reference	Data-type
8	FgABCC3a	UP	C	FGSG_11028	14.0696	in planta vs in vitro	Zhang, X. W., Jia, L. J., Zhang, Y., Jiang, G., Li, X., Zhang, D., & Tang, W. H. (2012). In planta stage-specific fungal gene profiling elucidates the molecular strategies of Fusarium graminearum growing inside wheat coleoptiles. The Plant Cell Online, 24(12), 5159-5176.	Microarray
8	FgABCC1b	UP	C	FGSG_02316	24.3488	in planta vs in vitro	Zhang, X. W., Jia, L. J., Zhang, Y., Jiang, G., Li, X., Zhang, D., & Tang, W. H. (2012). In planta stage-specific fungal gene profiling elucidates the molecular strategies of Fusarium graminearum growing inside wheat coleoptiles. The Plant Cell Online, 24(12), 5159-5176.	Microarray
8	FgABCG2b	UP	G	FGSG_04580	57.5121	in planta vs in vitro	Zhang, X. W., Jia, L. J., Zhang, Y., Jiang, G., Li, X., Zhang, D., & Tang, W. H. (2012). In planta stage-specific fungal gene profiling elucidates the molecular strategies of Fusarium graminearum growing inside wheat coleoptiles. The Plant Cell Online, 24(12), 5159-5176.	Microarray
Mycosphaerella graminicola
Strain: IPO323
Rudd, Jason J., Kostya Kanyuka, Keywan Hassani-Pak, Mark Derbyshire, Ambrose Andongabo, Jean Devonshire, Artem Lysenko et al. "Transcriptome and Metabolite Profiling of the Infection Cycle of Zymoseptoria tritici on Wheat Reveals a Biphasic Interaction with Plant Immunity Involving Differential Pathogen Chromosomal Contributions and a Variation on the Hemibiotrophic Lifestyle Definition." Plant p…
RNA sample: Mycelia from log-phase cultures in Czapek-Dox medium, wheat leaves inoculated with spores harvested at 1 days post inoculation (dpi)(spore germination on plant surface), 4 dpi (early poststomatal penetration and slow symptomless intercellular growth inside leaves), 9 dpi ( onset of rapid fungal intercellular growth and first appearance of macroscopic disease symptoms on leaves),14 dpi…
DEG criteria: F test, P<0.05 and Benjamini and Hochberg]-adjusted P < 0.05); Fold change ≥2; ony genes with reads mapped per million total reads > 2 considered
Expt_#	Assigned ABC ID	Gene regulation	ABC Subfamily	Accession ID	Mycocosm_ID	Fold change	RNA sample compared	Reference	Data-type
9	MgABCA1a	DOWN	A	101461	estExt_fgenesh1_pm.C_chr_100183	-2.36524	1 dpi vs mycelia from log-phase cultures	Rudd, Jason J., Kostya Kanyuka, Keywan Hassani-Pak, Mark Derbyshire, Ambrose Andongabo, Jean Devonshire, Artem Lysenko et al. "Transcriptome and Metabolite Profiling of the Infection Cycle of Zymoseptoria tritici on Wheat Reveals a Biphasic Interaction with Plant Immunity Involving Differential Pathogen Chromosomal Contributions and a Variation on the Hemibiotrophic Lifestyle Definition." Plant p…	RNA-Seq
9	MgABCC3a	DOWN	C	69070	estExt_Genewise1Plus.C_chr_22103	-6.40245	1 dpi vs mycelia from log-phase cultures	Rudd, Jason J., Kostya Kanyuka, Keywan Hassani-Pak, Mark Derbyshire, Ambrose Andongabo, Jean Devonshire, Artem Lysenko et al. "Transcriptome and Metabolite Profiling of the Infection Cycle of Zymoseptoria tritici on Wheat Reveals a Biphasic Interaction with Plant Immunity Involving Differential Pathogen Chromosomal Contributions and a Variation on the Hemibiotrophic Lifestyle Definition." Plant p…	RNA-Seq
9	MgABCF3	DOWN	F	103578	estExt_fgenesh1_kg.C_chr_30069	-2.8119	1 dpi vs mycelia from log-phase cultures	Rudd, Jason J., Kostya Kanyuka, Keywan Hassani-Pak, Mark Derbyshire, Ambrose Andongabo, Jean Devonshire, Artem Lysenko et al. "Transcriptome and Metabolite Profiling of the Infection Cycle of Zymoseptoria tritici on Wheat Reveals a Biphasic Interaction with Plant Immunity Involving Differential Pathogen Chromosomal Contributions and a Variation on the Hemibiotrophic Lifestyle Definition." Plant p…	RNA-Seq
9	MgABCG1	DOWN	G	48122	e_gw1.9.8.1	-5.75857	1 dpi vs mycelia from log-phase cultures	Rudd, Jason J., Kostya Kanyuka, Keywan Hassani-Pak, Mark Derbyshire, Ambrose Andongabo, Jean Devonshire, Artem Lysenko et al. "Transcriptome and Metabolite Profiling of the Infection Cycle of Zymoseptoria tritici on Wheat Reveals a Biphasic Interaction with Plant Immunity Involving Differential Pathogen Chromosomal Contributions and a Variation on the Hemibiotrophic Lifestyle Definition." Plant p…	RNA-Seq
9	MgABCG2	UP	G	50464	e_gw1.12.1.1	2.56494	1 dpi vs mycelia from log-phase cultures	Rudd, Jason J., Kostya Kanyuka, Keywan Hassani-Pak, Mark Derbyshire, Ambrose Andongabo, Jean Devonshire, Artem Lysenko et al. "Transcriptome and Metabolite Profiling of the Infection Cycle of Zymoseptoria tritici on Wheat Reveals a Biphasic Interaction with Plant Immunity Involving Differential Pathogen Chromosomal Contributions and a Variation on the Hemibiotrophic Lifestyle Definition." Plant p…	RNA-Seq
9	MgABCG8b	UP	G	58200	estExt_Genewise1.C_chr_41071	2.59326	1 dpi vs mycelia from log-phase cultures	Rudd, Jason J., Kostya Kanyuka, Keywan Hassani-Pak, Mark Derbyshire, Ambrose Andongabo, Jean Devonshire, Artem Lysenko et al. "Transcriptome and Metabolite Profiling of the Infection Cycle of Zymoseptoria tritici on Wheat Reveals a Biphasic Interaction with Plant Immunity Involving Differential Pathogen Chromosomal Contributions and a Variation on the Hemibiotrophic Lifestyle Definition." Plant p…	RNA-Seq
9	MgABCI1	DOWN	I	99061	estExt_fgenesh1_pm.C_chr_20184	-2.27369	1 dpi vs mycelia from log-phase cultures	Rudd, Jason J., Kostya Kanyuka, Keywan Hassani-Pak, Mark Derbyshire, Ambrose Andongabo, Jean Devonshire, Artem Lysenko et al. "Transcriptome and Metabolite Profiling of the Infection Cycle of Zymoseptoria tritici on Wheat Reveals a Biphasic Interaction with Plant Immunity Involving Differential Pathogen Chromosomal Contributions and a Variation on the Hemibiotrophic Lifestyle Definition." Plant p…	RNA-Seq
10	MgABCBFT5	UP	B-FT	67785	estExt_Genewise1Plus.C_chr_20225	4.96033	4 dpi vs mycelia from log-phase cultures	Rudd, Jason J., Kostya Kanyuka, Keywan Hassani-Pak, Mark Derbyshire, Ambrose Andongabo, Jean Devonshire, Artem Lysenko et al. "Transcriptome and Metabolite Profiling of the Infection Cycle of Zymoseptoria tritici on Wheat Reveals a Biphasic Interaction with Plant Immunity Involving Differential Pathogen Chromosomal Contributions and a Variation on the Hemibiotrophic Lifestyle Definition." Plant p…	RNA-Seq
10	MgABCC3a	DOWN	C	69070	estExt_Genewise1Plus.C_chr_22103	-6.37836	4 dpi vs mycelia from log-phase cultures	Rudd, Jason J., Kostya Kanyuka, Keywan Hassani-Pak, Mark Derbyshire, Ambrose Andongabo, Jean Devonshire, Artem Lysenko et al. "Transcriptome and Metabolite Profiling of the Infection Cycle of Zymoseptoria tritici on Wheat Reveals a Biphasic Interaction with Plant Immunity Involving Differential Pathogen Chromosomal Contributions and a Variation on the Hemibiotrophic Lifestyle Definition." Plant p…	RNA-Seq
10	MgABCC3b	UP	C	94297	fgenesh1_pg.C_chr_7000100	2.28406	4 dpi vs mycelia from log-phase cultures	Rudd, Jason J., Kostya Kanyuka, Keywan Hassani-Pak, Mark Derbyshire, Ambrose Andongabo, Jean Devonshire, Artem Lysenko et al. "Transcriptome and Metabolite Profiling of the Infection Cycle of Zymoseptoria tritici on Wheat Reveals a Biphasic Interaction with Plant Immunity Involving Differential Pathogen Chromosomal Contributions and a Variation on the Hemibiotrophic Lifestyle Definition." Plant p…	RNA-Seq
10	MgABCG1	DOWN	G	48122	e_gw1.9.8.1	-5.77858	4 dpi vs mycelia from log-phase cultures	Rudd, Jason J., Kostya Kanyuka, Keywan Hassani-Pak, Mark Derbyshire, Ambrose Andongabo, Jean Devonshire, Artem Lysenko et al. "Transcriptome and Metabolite Profiling of the Infection Cycle of Zymoseptoria tritici on Wheat Reveals a Biphasic Interaction with Plant Immunity Involving Differential Pathogen Chromosomal Contributions and a Variation on the Hemibiotrophic Lifestyle Definition." Plant p…	RNA-Seq
10	MgABCG2	UP	G	50464	e_gw1.12.1.1	5.03191	4 dpi vs mycelia from log-phase cultures	Rudd, Jason J., Kostya Kanyuka, Keywan Hassani-Pak, Mark Derbyshire, Ambrose Andongabo, Jean Devonshire, Artem Lysenko et al. "Transcriptome and Metabolite Profiling of the Infection Cycle of Zymoseptoria tritici on Wheat Reveals a Biphasic Interaction with Plant Immunity Involving Differential Pathogen Chromosomal Contributions and a Variation on the Hemibiotrophic Lifestyle Definition." Plant p…	RNA-Seq
10	MgABCG6	UP	G	65305	estExt_Genewise1Plus.C_chr_10699	2.39597	4 dpi vs mycelia from log-phase cultures	Rudd, Jason J., Kostya Kanyuka, Keywan Hassani-Pak, Mark Derbyshire, Ambrose Andongabo, Jean Devonshire, Artem Lysenko et al. "Transcriptome and Metabolite Profiling of the Infection Cycle of Zymoseptoria tritici on Wheat Reveals a Biphasic Interaction with Plant Immunity Involving Differential Pathogen Chromosomal Contributions and a Variation on the Hemibiotrophic Lifestyle Definition." Plant p…	RNA-Seq
10	MgABCI1	DOWN	I	99061	estExt_fgenesh1_pm.C_chr_20184	-4.14353	4 dpi vs mycelia from log-phase cultures	Rudd, Jason J., Kostya Kanyuka, Keywan Hassani-Pak, Mark Derbyshire, Ambrose Andongabo, Jean Devonshire, Artem Lysenko et al. "Transcriptome and Metabolite Profiling of the Infection Cycle of Zymoseptoria tritici on Wheat Reveals a Biphasic Interaction with Plant Immunity Involving Differential Pathogen Chromosomal Contributions and a Variation on the Hemibiotrophic Lifestyle Definition." Plant p…	RNA-Seq
11	MgABCA1a	DOWN	A	101461	estExt_fgenesh1_pm.C_chr_100183	-2.98767	9 dpi vs mycelia from log-phase cultures	Rudd, Jason J., Kostya Kanyuka, Keywan Hassani-Pak, Mark Derbyshire, Ambrose Andongabo, Jean Devonshire, Artem Lysenko et al. "Transcriptome and Metabolite Profiling of the Infection Cycle of Zymoseptoria tritici on Wheat Reveals a Biphasic Interaction with Plant Immunity Involving Differential Pathogen Chromosomal Contributions and a Variation on the Hemibiotrophic Lifestyle Definition." Plant p…	RNA-Seq
11	MgABCC3a	DOWN	C	69070	estExt_Genewise1Plus.C_chr_22103	-6.2212	9 dpi vs mycelia from log-phase cultures	Rudd, Jason J., Kostya Kanyuka, Keywan Hassani-Pak, Mark Derbyshire, Ambrose Andongabo, Jean Devonshire, Artem Lysenko et al. "Transcriptome and Metabolite Profiling of the Infection Cycle of Zymoseptoria tritici on Wheat Reveals a Biphasic Interaction with Plant Immunity Involving Differential Pathogen Chromosomal Contributions and a Variation on the Hemibiotrophic Lifestyle Definition." Plant p…	RNA-Seq
11	MgABCF3	DOWN	F	103578	estExt_fgenesh1_kg.C_chr_30069	-3.32606	9 dpi vs mycelia from log-phase cultures	Rudd, Jason J., Kostya Kanyuka, Keywan Hassani-Pak, Mark Derbyshire, Ambrose Andongabo, Jean Devonshire, Artem Lysenko et al. "Transcriptome and Metabolite Profiling of the Infection Cycle of Zymoseptoria tritici on Wheat Reveals a Biphasic Interaction with Plant Immunity Involving Differential Pathogen Chromosomal Contributions and a Variation on the Hemibiotrophic Lifestyle Definition." Plant p…	RNA-Seq
11	MgABCG1	DOWN	G	48122	e_gw1.9.8.1	-3.91831	9 dpi vs mycelia from log-phase cultures	Rudd, Jason J., Kostya Kanyuka, Keywan Hassani-Pak, Mark Derbyshire, Ambrose Andongabo, Jean Devonshire, Artem Lysenko et al. "Transcriptome and Metabolite Profiling of the Infection Cycle of Zymoseptoria tritici on Wheat Reveals a Biphasic Interaction with Plant Immunity Involving Differential Pathogen Chromosomal Contributions and a Variation on the Hemibiotrophic Lifestyle Definition." Plant p…	RNA-Seq
11	MgABCG4	DOWN	G	88011	fgenesh1_pm.C_chr_11000103	-2.78775	9 dpi vs mycelia from log-phase cultures	Rudd, Jason J., Kostya Kanyuka, Keywan Hassani-Pak, Mark Derbyshire, Ambrose Andongabo, Jean Devonshire, Artem Lysenko et al. "Transcriptome and Metabolite Profiling of the Infection Cycle of Zymoseptoria tritici on Wheat Reveals a Biphasic Interaction with Plant Immunity Involving Differential Pathogen Chromosomal Contributions and a Variation on the Hemibiotrophic Lifestyle Definition." Plant p…	RNA-Seq
11	MgABCG2	UP	G	50464	e_gw1.12.1.1	3.38044	9 dpi vs mycelia from log-phase cultures	Rudd, Jason J., Kostya Kanyuka, Keywan Hassani-Pak, Mark Derbyshire, Ambrose Andongabo, Jean Devonshire, Artem Lysenko et al. "Transcriptome and Metabolite Profiling of the Infection Cycle of Zymoseptoria tritici on Wheat Reveals a Biphasic Interaction with Plant Immunity Involving Differential Pathogen Chromosomal Contributions and a Variation on the Hemibiotrophic Lifestyle Definition." Plant p…	RNA-Seq
11	MgABCG10a	UP	G	100851	estExt_fgenesh1_pm.C_chr_70300	6.34168	9 dpi vs mycelia from log-phase cultures	Rudd, Jason J., Kostya Kanyuka, Keywan Hassani-Pak, Mark Derbyshire, Ambrose Andongabo, Jean Devonshire, Artem Lysenko et al. "Transcriptome and Metabolite Profiling of the Infection Cycle of Zymoseptoria tritici on Wheat Reveals a Biphasic Interaction with Plant Immunity Involving Differential Pathogen Chromosomal Contributions and a Variation on the Hemibiotrophic Lifestyle Definition." Plant p…	RNA-Seq
11	MgABCI1	DOWN	I	99061	estExt_fgenesh1_pm.C_chr_20184	-2.52931	9 dpi vs mycelia from log-phase cultures	Rudd, Jason J., Kostya Kanyuka, Keywan Hassani-Pak, Mark Derbyshire, Ambrose Andongabo, Jean Devonshire, Artem Lysenko et al. "Transcriptome and Metabolite Profiling of the Infection Cycle of Zymoseptoria tritici on Wheat Reveals a Biphasic Interaction with Plant Immunity Involving Differential Pathogen Chromosomal Contributions and a Variation on the Hemibiotrophic Lifestyle Definition." Plant p…	RNA-Seq
12	MgABCA1a	DOWN	A	101461	estExt_fgenesh1_pm.C_chr_100183	-2.44047	14 dpi vs mycelia from log-phase cultures	Rudd, Jason J., Kostya Kanyuka, Keywan Hassani-Pak, Mark Derbyshire, Ambrose Andongabo, Jean Devonshire, Artem Lysenko et al. "Transcriptome and Metabolite Profiling of the Infection Cycle of Zymoseptoria tritici on Wheat Reveals a Biphasic Interaction with Plant Immunity Involving Differential Pathogen Chromosomal Contributions and a Variation on the Hemibiotrophic Lifestyle Definition." Plant p…	RNA-Seq
12	MgABCC3a	DOWN	C	69070	estExt_Genewise1Plus.C_chr_22103	-4.73934	14 dpi vs mycelia from log-phase cultures	Rudd, Jason J., Kostya Kanyuka, Keywan Hassani-Pak, Mark Derbyshire, Ambrose Andongabo, Jean Devonshire, Artem Lysenko et al. "Transcriptome and Metabolite Profiling of the Infection Cycle of Zymoseptoria tritici on Wheat Reveals a Biphasic Interaction with Plant Immunity Involving Differential Pathogen Chromosomal Contributions and a Variation on the Hemibiotrophic Lifestyle Definition." Plant p…	RNA-Seq
12	MgABCC3b	DOWN	C	94297	fgenesh1_pg.C_chr_7000100	-2.16062	14 dpi vs mycelia from log-phase cultures	Rudd, Jason J., Kostya Kanyuka, Keywan Hassani-Pak, Mark Derbyshire, Ambrose Andongabo, Jean Devonshire, Artem Lysenko et al. "Transcriptome and Metabolite Profiling of the Infection Cycle of Zymoseptoria tritici on Wheat Reveals a Biphasic Interaction with Plant Immunity Involving Differential Pathogen Chromosomal Contributions and a Variation on the Hemibiotrophic Lifestyle Definition." Plant p…	RNA-Seq
12	MgABCF3	DOWN	F	103578	estExt_fgenesh1_kg.C_chr_30069	-3.13098	14 dpi vs mycelia from log-phase cultures	Rudd, Jason J., Kostya Kanyuka, Keywan Hassani-Pak, Mark Derbyshire, Ambrose Andongabo, Jean Devonshire, Artem Lysenko et al. "Transcriptome and Metabolite Profiling of the Infection Cycle of Zymoseptoria tritici on Wheat Reveals a Biphasic Interaction with Plant Immunity Involving Differential Pathogen Chromosomal Contributions and a Variation on the Hemibiotrophic Lifestyle Definition." Plant p…	RNA-Seq
12	MgABCG1	DOWN	G	48122	e_gw1.9.8.1	-6.13177	14 dpi vs mycelia from log-phase cultures	Rudd, Jason J., Kostya Kanyuka, Keywan Hassani-Pak, Mark Derbyshire, Ambrose Andongabo, Jean Devonshire, Artem Lysenko et al. "Transcriptome and Metabolite Profiling of the Infection Cycle of Zymoseptoria tritici on Wheat Reveals a Biphasic Interaction with Plant Immunity Involving Differential Pathogen Chromosomal Contributions and a Variation on the Hemibiotrophic Lifestyle Definition." Plant p…	RNA-Seq
12	MgABCG2	UP	G	50464	e_gw1.12.1.1	3.60007	14 dpi vs mycelia from log-phase cultures	Rudd, Jason J., Kostya Kanyuka, Keywan Hassani-Pak, Mark Derbyshire, Ambrose Andongabo, Jean Devonshire, Artem Lysenko et al. "Transcriptome and Metabolite Profiling of the Infection Cycle of Zymoseptoria tritici on Wheat Reveals a Biphasic Interaction with Plant Immunity Involving Differential Pathogen Chromosomal Contributions and a Variation on the Hemibiotrophic Lifestyle Definition." Plant p…	RNA-Seq
12	MgABCG10a	UP	G	100851	estExt_fgenesh1_pm.C_chr_70300	4.03987	14 dpi vs mycelia from log-phase cultures	Rudd, Jason J., Kostya Kanyuka, Keywan Hassani-Pak, Mark Derbyshire, Ambrose Andongabo, Jean Devonshire, Artem Lysenko et al. "Transcriptome and Metabolite Profiling of the Infection Cycle of Zymoseptoria tritici on Wheat Reveals a Biphasic Interaction with Plant Immunity Involving Differential Pathogen Chromosomal Contributions and a Variation on the Hemibiotrophic Lifestyle Definition." Plant p…	RNA-Seq
13	MgABCC3a	DOWN	C	69070	estExt_Genewise1Plus.C_chr_22103	-6.77141	21 dpi vs mycelia from log-phase cultures	Rudd, Jason J., Kostya Kanyuka, Keywan Hassani-Pak, Mark Derbyshire, Ambrose Andongabo, Jean Devonshire, Artem Lysenko et al. "Transcriptome and Metabolite Profiling of the Infection Cycle of Zymoseptoria tritici on Wheat Reveals a Biphasic Interaction with Plant Immunity Involving Differential Pathogen Chromosomal Contributions and a Variation on the Hemibiotrophic Lifestyle Definition." Plant p…	RNA-Seq
13	MgABCF3	DOWN	F	103578	estExt_fgenesh1_kg.C_chr_30069	-4.09336	21 dpi vs mycelia from log-phase cultures	Rudd, Jason J., Kostya Kanyuka, Keywan Hassani-Pak, Mark Derbyshire, Ambrose Andongabo, Jean Devonshire, Artem Lysenko et al. "Transcriptome and Metabolite Profiling of the Infection Cycle of Zymoseptoria tritici on Wheat Reveals a Biphasic Interaction with Plant Immunity Involving Differential Pathogen Chromosomal Contributions and a Variation on the Hemibiotrophic Lifestyle Definition." Plant p…	RNA-Seq
13	MgABCG1	DOWN	G	48122	e_gw1.9.8.1	-12.7025	21 dpi vs mycelia from log-phase cultures	Rudd, Jason J., Kostya Kanyuka, Keywan Hassani-Pak, Mark Derbyshire, Ambrose Andongabo, Jean Devonshire, Artem Lysenko et al. "Transcriptome and Metabolite Profiling of the Infection Cycle of Zymoseptoria tritici on Wheat Reveals a Biphasic Interaction with Plant Immunity Involving Differential Pathogen Chromosomal Contributions and a Variation on the Hemibiotrophic Lifestyle Definition." Plant p…	RNA-Seq
13	MgABCG11	DOWN	G	59385	estExt_Genewise1.C_chr_51261	-2.50731	21 dpi vs mycelia from log-phase cultures	Rudd, Jason J., Kostya Kanyuka, Keywan Hassani-Pak, Mark Derbyshire, Ambrose Andongabo, Jean Devonshire, Artem Lysenko et al. "Transcriptome and Metabolite Profiling of the Infection Cycle of Zymoseptoria tritici on Wheat Reveals a Biphasic Interaction with Plant Immunity Involving Differential Pathogen Chromosomal Contributions and a Variation on the Hemibiotrophic Lifestyle Definition." Plant p…	RNA-Seq
13	MgABCG8a	DOWN	G	110616	estExt_fgenesh1_pg.C_chr_80564	-2.18221	21 dpi vs mycelia from log-phase cultures	Rudd, Jason J., Kostya Kanyuka, Keywan Hassani-Pak, Mark Derbyshire, Ambrose Andongabo, Jean Devonshire, Artem Lysenko et al. "Transcriptome and Metabolite Profiling of the Infection Cycle of Zymoseptoria tritici on Wheat Reveals a Biphasic Interaction with Plant Immunity Involving Differential Pathogen Chromosomal Contributions and a Variation on the Hemibiotrophic Lifestyle Definition." Plant p…	RNA-Seq
Magnaporthe oryzae
Strain: Guy11
Soanes DM, Chakrabarti A, Paszkiewicz KH, Dawe AL, Talbot NJ (2012) Genome-wide Transcriptional Profiling of Appressorium Development by the Rice Blast Fungus Magnaporthe oryzae. PLoS Pathog 8(2): e1002514. doi:10.1371/journal.ppat.1002514
RNA sample: Mycelia from 36 h old cultures on Complete Medium, Appressoria developing on plastic coverslips (hydrophobic)
DEG criteria: Adjusted p ≤ 0.05. Fold change was calculated using weighted average counts from two biological replicates considering the timepoint showing highest expression among the six timepoints during appressoria development.
Expt_#	Assigned ABC ID	Gene regulation	ABC Subfamily	Accession ID	FoldChange	RNA sample compared	Reference	Data-type
14	MoABCBFT2a	DOWN	B-FT	MGG_05595	-0.959494	Appressoria development on plant surface mimicking hydrophobic condition vs mycelia	Soanes DM, Chakrabarti A, Paszkiewicz KH, Dawe AL, Talbot NJ (2012) Genome-wide Transcriptional Profiling of Appressorium Development by the Rice Blast Fungus Magnaporthe oryzae. PLoS Pathog 8(2): e1002514. doi:10.1371/journal.ppat.1002519	High throughput-Super SAGE
14	MoABCBFT2c	UP	B-FT	MGG_13762	4.81846	Appressoria development on plant surface mimicking hydrophobic condition vs mycelia	Soanes DM, Chakrabarti A, Paszkiewicz KH, Dawe AL, Talbot NJ (2012) Genome-wide Transcriptional Profiling of Appressorium Development by the Rice Blast Fungus Magnaporthe oryzae. PLoS Pathog 8(2): e1002514. doi:10.1371/journal.ppat.1002522	High throughput-Super SAGE
14	MoABCBFT3a	DOWN	B-FT	MGG_14778	-2.86373	Appressoria development on plant surface mimicking hydrophobic condition vs mycelia	Soanes DM, Chakrabarti A, Paszkiewicz KH, Dawe AL, Talbot NJ (2012) Genome-wide Transcriptional Profiling of Appressorium Development by the Rice Blast Fungus Magnaporthe oryzae. PLoS Pathog 8(2): e1002514. doi:10.1371/journal.ppat.1002525	High throughput-Super SAGE
14	MoABCBFT3b	UP	B-FT	MGG_14824	2.47578	Appressoria development on plant surface mimicking hydrophobic condition vs mycelia	Soanes DM, Chakrabarti A, Paszkiewicz KH, Dawe AL, Talbot NJ (2012) Genome-wide Transcriptional Profiling of Appressorium Development by the Rice Blast Fungus Magnaporthe oryzae. PLoS Pathog 8(2): e1002514. doi:10.1371/journal.ppat.1002524	High throughput-Super SAGE
14	MoABCBFT5	UP	B-FT	MGG_08970	3.24715	Appressoria development on plant surface mimicking hydrophobic condition vs mycelia	Soanes DM, Chakrabarti A, Paszkiewicz KH, Dawe AL, Talbot NJ (2012) Genome-wide Transcriptional Profiling of Appressorium Development by the Rice Blast Fungus Magnaporthe oryzae. PLoS Pathog 8(2): e1002514. doi:10.1371/journal.ppat.1002526	High throughput-Super SAGE
14	MoABCBFT4a	DOWN	B-FT	MGG_00141	-1.802	Appressoria development on plant surface mimicking hydrophobic condition vs mycelia	Soanes DM, Chakrabarti A, Paszkiewicz KH, Dawe AL, Talbot NJ (2012) Genome-wide Transcriptional Profiling of Appressorium Development by the Rice Blast Fungus Magnaporthe oryzae. PLoS Pathog 8(2): e1002514. doi:10.1371/journal.ppat.1002517	High throughput-Super SAGE
14	MoABCBHT4	UP	B-HT	MGG_05190	2.48994	Appressoria development on plant surface mimicking hydrophobic condition vs mycelia	Soanes DM, Chakrabarti A, Paszkiewicz KH, Dawe AL, Talbot NJ (2012) Genome-wide Transcriptional Profiling of Appressorium Development by the Rice Blast Fungus Magnaporthe oryzae. PLoS Pathog 8(2): e1002514. doi:10.1371/journal.ppat.1002529	High throughput-Super SAGE
14	MoABCC6a	UP	C	MGG_03736	1.48448	Appressoria development on plant surface mimicking hydrophobic condition vs mycelia	Soanes DM, Chakrabarti A, Paszkiewicz KH, Dawe AL, Talbot NJ (2012) Genome-wide Transcriptional Profiling of Appressorium Development by the Rice Blast Fungus Magnaporthe oryzae. PLoS Pathog 8(2): e1002514. doi:10.1371/journal.ppat.1002523	High throughput-Super SAGE
14	MoABCC4b	UP	C	MGG_01674	1.68317	Appressoria development on plant surface mimicking hydrophobic condition vs mycelia	Soanes DM, Chakrabarti A, Paszkiewicz KH, Dawe AL, Talbot NJ (2012) Genome-wide Transcriptional Profiling of Appressorium Development by the Rice Blast Fungus Magnaporthe oryzae. PLoS Pathog 8(2): e1002514. doi:10.1371/journal.ppat.1002521	High throughput-Super SAGE
14	MoABCC2	DOWN	C	MGG_05044	-1.00776	Appressoria development on plant surface mimicking hydrophobic condition vs mycelia	Soanes DM, Chakrabarti A, Paszkiewicz KH, Dawe AL, Talbot NJ (2012) Genome-wide Transcriptional Profiling of Appressorium Development by the Rice Blast Fungus Magnaporthe oryzae. PLoS Pathog 8(2): e1002514. doi:10.1371/journal.ppat.1002520	High throughput-Super SAGE
14	MoABCC4c	UP	C	MGG_11025	4.52759	Appressoria development on plant surface mimicking hydrophobic condition vs mycelia	Soanes DM, Chakrabarti A, Paszkiewicz KH, Dawe AL, Talbot NJ (2012) Genome-wide Transcriptional Profiling of Appressorium Development by the Rice Blast Fungus Magnaporthe oryzae. PLoS Pathog 8(2): e1002514. doi:10.1371/journal.ppat.1002518	High throughput-Super SAGE
14	MoABCD2	UP	D	MGG_06707	3.44841	Appressoria development on plant surface mimicking hydrophobic condition vs mycelia	Soanes DM, Chakrabarti A, Paszkiewicz KH, Dawe AL, Talbot NJ (2012) Genome-wide Transcriptional Profiling of Appressorium Development by the Rice Blast Fungus Magnaporthe oryzae. PLoS Pathog 8(2): e1002514. doi:10.1371/journal.ppat.1002530	High throughput-Super SAGE
14	MoABCG3b	UP	G	MGG_07848	3.31136	Appressoria development on plant surface mimicking hydrophobic condition vs mycelia	Soanes DM, Chakrabarti A, Paszkiewicz KH, Dawe AL, Talbot NJ (2012) Genome-wide Transcriptional Profiling of Appressorium Development by the Rice Blast Fungus Magnaporthe oryzae. PLoS Pathog 8(2): e1002514. doi:10.1371/journal.ppat.1002515	High throughput-Super SAGE
14	MoABCG2	UP	G	MGG_13624	2.56363	Appressoria development on plant surface mimicking hydrophobic condition vs mycelia	Soanes DM, Chakrabarti A, Paszkiewicz KH, Dawe AL, Talbot NJ (2012) Genome-wide Transcriptional Profiling of Appressorium Development by the Rice Blast Fungus Magnaporthe oryzae. PLoS Pathog 8(2): e1002514. doi:10.1371/journal.ppat.1002527	High throughput-Super SAGE
14	MoABCG11	UP	G	MGG_10277	3.81394	Appressoria development on plant surface mimicking hydrophobic condition vs mycelia	Soanes DM, Chakrabarti A, Paszkiewicz KH, Dawe AL, Talbot NJ (2012) Genome-wide Transcriptional Profiling of Appressorium Development by the Rice Blast Fungus Magnaporthe oryzae. PLoS Pathog 8(2): e1002514. doi:10.1371/journal.ppat.1002528	High throughput-Super SAGE
14	MoABCG9	UP	G	MGG_00447	2.1751	Appressoria development on plant surface mimicking hydrophobic condition vs mycelia	Soanes DM, Chakrabarti A, Paszkiewicz KH, Dawe AL, Talbot NJ (2012) Genome-wide Transcriptional Profiling of Appressorium Development by the Rice Blast Fungus Magnaporthe oryzae. PLoS Pathog 8(2): e1002514. doi:10.1371/journal.ppat.1002516	High throughput-Super SAGE
14	MoABCG7	UP	G	MGG_10410	5.08786	Appressoria development on plant surface mimicking hydrophobic condition vs mycelia	Soanes DM, Chakrabarti A, Paszkiewicz KH, Dawe AL, Talbot NJ (2012) Genome-wide Transcriptional Profiling of Appressorium Development by the Rice Blast Fungus Magnaporthe oryzae. PLoS Pathog 8(2): e1002514. doi:10.1371/journal.ppat.1002514	High throughput-Super SAGE
Magnaporthe oryzae
Strain: P91-15B (race 001.0) (Compatible interaction) and Ina86-137 (race 007.0, MAFF 101511) (Incompatible interaction)
Kawahara Y, Oono Y, Kanamori H, Matsumoto T, Itoh T, et al. (2012) Simultaneous RNA-Seq Analysis of a Mixed Transcriptome of Rice and Blast Fungus Interaction. PLoS ONE 7(11): e49423. doi:10.1371/journal.pone.0049423
RNA sample: in planta: Rice leaves inoculated with the pathogen at 24 hpi; in vitro: germinating conidia
DEG criteria: G-test at the 0.1% significance level, FDR cut off at 0.1%
Expt_#	Assigned ABC ID	Gene regulation	ABC Subfamily	Accession ID	Transcript ID	Fold change	FDR (%)	RNA sample compared	Reference	Data-type
15	MoABCBFT3b	UP	B-FT	MGG_14824	MgP02099	18.5633	0	in planta (incompatible interaction) vs germinated spores in vitro	Kawahara Y, Oono Y, Kanamori H, Matsumoto T, Itoh T, et al. (2012) Simultaneous RNA-Seq Analysis of a Mixed Transcriptome of Rice and Blast Fungus Interaction. PLoS ONE 7(11): e49423. doi:10.1371/journal.pone.0049438	RNA-Seq
15	MoABCG3b	UP	G	MGG_07848	MgP10839	49.0333	0	in planta (incompatible interaction) vs germinated spores in vitro	Kawahara Y, Oono Y, Kanamori H, Matsumoto T, Itoh T, et al. (2012) Simultaneous RNA-Seq Analysis of a Mixed Transcriptome of Rice and Blast Fungus Interaction. PLoS ONE 7(11): e49423. doi:10.1371/journal.pone.0049431	RNA-Seq
15	MoABCG2	UP	G	MGG_13624	MgP02122	15.5373	0	in planta (incompatible interaction) vs germinated spores in vitro	Kawahara Y, Oono Y, Kanamori H, Matsumoto T, Itoh T, et al. (2012) Simultaneous RNA-Seq Analysis of a Mixed Transcriptome of Rice and Blast Fungus Interaction. PLoS ONE 7(11): e49423. doi:10.1371/journal.pone.0049432	RNA-Seq
15	MoABCG9	UP	G	MGG_00447	MgP06496	4.73286	0	in planta (incompatible interaction) vs germinated spores in vitro	Kawahara Y, Oono Y, Kanamori H, Matsumoto T, Itoh T, et al. (2012) Simultaneous RNA-Seq Analysis of a Mixed Transcriptome of Rice and Blast Fungus Interaction. PLoS ONE 7(11): e49423. doi:10.1371/journal.pone.0049435	RNA-Seq
15	MoABCG9	UP	G	MGG_00447	MgA02272	4.71942	0	in planta (incompatible interaction) vs germinated spores in vitro	Kawahara Y, Oono Y, Kanamori H, Matsumoto T, Itoh T, et al. (2012) Simultaneous RNA-Seq Analysis of a Mixed Transcriptome of Rice and Blast Fungus Interaction. PLoS ONE 7(11): e49423. doi:10.1371/journal.pone.0049436	RNA-Seq
15	MoABCG7	UP	G	MGG_10410	MgP01894	33.1898	0	in planta (incompatible interaction) vs germinated spores in vitro	Kawahara Y, Oono Y, Kanamori H, Matsumoto T, Itoh T, et al. (2012) Simultaneous RNA-Seq Analysis of a Mixed Transcriptome of Rice and Blast Fungus Interaction. PLoS ONE 7(11): e49423. doi:10.1371/journal.pone.0049437	RNA-Seq
16	MoABCBFT2b	UP	B-FT	MGG_09931	MgP04044	6.20945	0	in planta (compatible interaction)vs germinated spores in vitro	Kawahara Y, Oono Y, Kanamori H, Matsumoto T, Itoh T, et al. (2012) Simultaneous RNA-Seq Analysis of a Mixed Transcriptome of Rice and Blast Fungus Interaction. PLoS ONE 7(11): e49423. doi:10.1371/journal.pone.0049425	RNA-Seq
16	MoABCBFT2b	UP	B-FT	MGG_09931	MgA01327	5.95511	0	in planta (compatible interaction)vs germinated spores in vitro	Kawahara Y, Oono Y, Kanamori H, Matsumoto T, Itoh T, et al. (2012) Simultaneous RNA-Seq Analysis of a Mixed Transcriptome of Rice and Blast Fungus Interaction. PLoS ONE 7(11): e49423. doi:10.1371/journal.pone.0049426	RNA-Seq
16	MoABCG3b	UP	G	MGG_07848	MgP10839	49.1504	0	in planta (compatible interaction)vs germinated spores in vitro	Kawahara Y, Oono Y, Kanamori H, Matsumoto T, Itoh T, et al. (2012) Simultaneous RNA-Seq Analysis of a Mixed Transcriptome of Rice and Blast Fungus Interaction. PLoS ONE 7(11): e49423. doi:10.1371/journal.pone.0049423	RNA-Seq
16	MoABCG2	UP	G	MGG_13624	MgP02122	10.5617	0	in planta (compatible interaction)vs germinated spores in vitro	Kawahara Y, Oono Y, Kanamori H, Matsumoto T, Itoh T, et al. (2012) Simultaneous RNA-Seq Analysis of a Mixed Transcriptome of Rice and Blast Fungus Interaction. PLoS ONE 7(11): e49423. doi:10.1371/journal.pone.0049424	RNA-Seq
16	MoABCG9	UP	G	MGG_00447	MgP06496	3.82513	0.0033	in planta (compatible interaction)vs germinated spores in vitro	Kawahara Y, Oono Y, Kanamori H, Matsumoto T, Itoh T, et al. (2012) Simultaneous RNA-Seq Analysis of a Mixed Transcriptome of Rice and Blast Fungus Interaction. PLoS ONE 7(11): e49423. doi:10.1371/journal.pone.0049427	RNA-Seq
16	MoABCG9	UP	G	MGG_00447	MgA02272	3.72657	0.0061	in planta (compatible interaction)vs germinated spores in vitro	Kawahara Y, Oono Y, Kanamori H, Matsumoto T, Itoh T, et al. (2012) Simultaneous RNA-Seq Analysis of a Mixed Transcriptome of Rice and Blast Fungus Interaction. PLoS ONE 7(11): e49423. doi:10.1371/journal.pone.0049428	RNA-Seq
Colletotrichum graminicola
Strain: M1.001
O'Connell, R. J., Thon, M. R., Hacquard, S., Amyotte, S. G., Kleemann, J., Torres, M. F., ... & Stüber, K. (2012). Lifestyle transitions in plant pathogenic Colletotrichum fungi deciphered by genome and transcriptome analyses. Nature genetics, 44(9), 1060-1065.
RNA sample: Maize leaf sheaths inoculated with C. graminicola spores. Stages: pre-penetration appressoria (24 hpi), intracellular biotrophic hyphae (36 hpi) and necrotrophic hyphae with water-soaked lesions (60 hpi).
DEG criteria: Transcripts with a significant p value (<0.05) and >2-fold change in transcript levels were considered to be differentially expressed.
Expt_#	Assigned ABC ID	Gene regulation	ABC Subfamily	Accession ID	Conditions	Fold_Change	p value	RNA sample compared	Reference	Data-Type
17	CgrABCBFT2c	DOWN	B-FT	GLRG_03362	NP/PA	-5.70293	0.00393693	Necrotrophic vs Appressoria	O'Connell, R. J., Thon, M. R., Hacquard, S., Amyotte, S. G., Kleemann, J., Torres, M. F., ... & Stüber, K. (2012). Lifestyle transitions in plant pathogenic Colletotrichum fungi deciphered by genome and transcriptome analyses. Nature genetics, 44(9), 1060-1065.	RNA-Seq
17	CgrABCBFT2d	DOWN	B-FT	GLRG_05914	NP/PA	-4.07261	4.85778e-09	Necrotrophic vs Appressoria	O'Connell, R. J., Thon, M. R., Hacquard, S., Amyotte, S. G., Kleemann, J., Torres, M. F., ... & Stüber, K. (2012). Lifestyle transitions in plant pathogenic Colletotrichum fungi deciphered by genome and transcriptome analyses. Nature genetics, 44(9), 1060-1065.	RNA-Seq
17	CgrABCBFT3a	UP	B-FT	GLRG_11437	NP/PA	3.28927	0.00356417	Necrotrophic vs Appressoria	O'Connell, R. J., Thon, M. R., Hacquard, S., Amyotte, S. G., Kleemann, J., Torres, M. F., ... & Stüber, K. (2012). Lifestyle transitions in plant pathogenic Colletotrichum fungi deciphered by genome and transcriptome analyses. Nature genetics, 44(9), 1060-1065.	RNA-Seq
17	CgrABCBHT5b	UP	B-HT	GLRG_11556	NP/PA	2.2528	1.39152e-18	Necrotrophic vs Appressoria	O'Connell, R. J., Thon, M. R., Hacquard, S., Amyotte, S. G., Kleemann, J., Torres, M. F., ... & Stüber, K. (2012). Lifestyle transitions in plant pathogenic Colletotrichum fungi deciphered by genome and transcriptome analyses. Nature genetics, 44(9), 1060-1065.	RNA-Seq
17	CgrABCF3	DOWN	F	GLRG_06093	NP/PA	-2.69775	0.00356221	Necrotrophic vs Appressoria	O'Connell, R. J., Thon, M. R., Hacquard, S., Amyotte, S. G., Kleemann, J., Torres, M. F., ... & Stüber, K. (2012). Lifestyle transitions in plant pathogenic Colletotrichum fungi deciphered by genome and transcriptome analyses. Nature genetics, 44(9), 1060-1065.	RNA-Seq
17	CgrABCG3c	DOWN	G	GLRG_11705	NP/PA	-5.2674	0.0108273	Necrotrophic vs Appressoria	O'Connell, R. J., Thon, M. R., Hacquard, S., Amyotte, S. G., Kleemann, J., Torres, M. F., ... & Stüber, K. (2012). Lifestyle transitions in plant pathogenic Colletotrichum fungi deciphered by genome and transcriptome analyses. Nature genetics, 44(9), 1060-1065.	RNA-Seq
17	CgrABCG3b	DOWN	G	GLRG_00247	NP/PA	-4.44471	0.000137068	Necrotrophic vs Appressoria	O'Connell, R. J., Thon, M. R., Hacquard, S., Amyotte, S. G., Kleemann, J., Torres, M. F., ... & Stüber, K. (2012). Lifestyle transitions in plant pathogenic Colletotrichum fungi deciphered by genome and transcriptome analyses. Nature genetics, 44(9), 1060-1065.	RNA-Seq
17	CgrABCG11a	DOWN	G	GLRG_07666	NP/PA	-4.95091	0.000195913	Necrotrophic vs Appressoria	O'Connell, R. J., Thon, M. R., Hacquard, S., Amyotte, S. G., Kleemann, J., Torres, M. F., ... & Stüber, K. (2012). Lifestyle transitions in plant pathogenic Colletotrichum fungi deciphered by genome and transcriptome analyses. Nature genetics, 44(9), 1060-1065.	RNA-Seq
18	CgrABCBFT2c	DOWN	B-FT	GLRG_03362	NP/BP	-3.02135	7.88139e-11	Necrotrophic vs biotrophic	O'Connell, R. J., Thon, M. R., Hacquard, S., Amyotte, S. G., Kleemann, J., Torres, M. F., ... & Stüber, K. (2012). Lifestyle transitions in plant pathogenic Colletotrichum fungi deciphered by genome and transcriptome analyses. Nature genetics, 44(9), 1060-1065.	RNA-Seq
18	CgrABCBFT3a	UP	B-FT	GLRG_11437	NP/BP	3.6961	4.83805e-05	Necrotrophic vs biotrophic	O'Connell, R. J., Thon, M. R., Hacquard, S., Amyotte, S. G., Kleemann, J., Torres, M. F., ... & Stüber, K. (2012). Lifestyle transitions in plant pathogenic Colletotrichum fungi deciphered by genome and transcriptome analyses. Nature genetics, 44(9), 1060-1065.	RNA-Seq
18	CgrABCC2a	UP	C	GLRG_06008	NP/BP	2.94689	0.000741762	Necrotrophic vs biotrophic	O'Connell, R. J., Thon, M. R., Hacquard, S., Amyotte, S. G., Kleemann, J., Torres, M. F., ... & Stüber, K. (2012). Lifestyle transitions in plant pathogenic Colletotrichum fungi deciphered by genome and transcriptome analyses. Nature genetics, 44(9), 1060-1065.	RNA-Seq
18	CgrABCF3	UP	F	GLRG_06093	NP/BP	2.32248	0.0036593	Necrotrophic vs biotrophic	O'Connell, R. J., Thon, M. R., Hacquard, S., Amyotte, S. G., Kleemann, J., Torres, M. F., ... & Stüber, K. (2012). Lifestyle transitions in plant pathogenic Colletotrichum fungi deciphered by genome and transcriptome analyses. Nature genetics, 44(9), 1060-1065.	RNA-Seq
18	CgrABCG11b	UP	G	GLRG_08864	NP/BP	2.44981	0.00149651	Necrotrophic vs biotrophic	O'Connell, R. J., Thon, M. R., Hacquard, S., Amyotte, S. G., Kleemann, J., Torres, M. F., ... & Stüber, K. (2012). Lifestyle transitions in plant pathogenic Colletotrichum fungi deciphered by genome and transcriptome analyses. Nature genetics, 44(9), 1060-1065.	RNA-Seq
19	CgrABCBFT2c	DOWN	B-FT	GLRG_03362	BP/PA	-2.68157	0.000445051	Biotrophic vs Appressoria	O'Connell, R. J., Thon, M. R., Hacquard, S., Amyotte, S. G., Kleemann, J., Torres, M. F., ... & Stüber, K. (2012). Lifestyle transitions in plant pathogenic Colletotrichum fungi deciphered by genome and transcriptome analyses. Nature genetics, 44(9), 1060-1065.	RNA-Seq
19	CgrABCBFT2d	DOWN	B-FT	GLRG_05914	BP/PA	-2.09571	0.000974623	Biotrophic vs Appressoria	O'Connell, R. J., Thon, M. R., Hacquard, S., Amyotte, S. G., Kleemann, J., Torres, M. F., ... & Stüber, K. (2012). Lifestyle transitions in plant pathogenic Colletotrichum fungi deciphered by genome and transcriptome analyses. Nature genetics, 44(9), 1060-1065.	RNA-Seq
19	CgrABCBFT5	UP	B-FT	GLRG_08994	BP/PA	2.07814	0.009417	Biotrophic vs Appressoria	O'Connell, R. J., Thon, M. R., Hacquard, S., Amyotte, S. G., Kleemann, J., Torres, M. F., ... & Stüber, K. (2012). Lifestyle transitions in plant pathogenic Colletotrichum fungi deciphered by genome and transcriptome analyses. Nature genetics, 44(9), 1060-1065.	RNA-Seq
19	CgrABCC1c	DOWN	C	GLRG_05467	BP/PA	-2.22239	0.0392711	Biotrophic vs Appressoria	O'Connell, R. J., Thon, M. R., Hacquard, S., Amyotte, S. G., Kleemann, J., Torres, M. F., ... & Stüber, K. (2012). Lifestyle transitions in plant pathogenic Colletotrichum fungi deciphered by genome and transcriptome analyses. Nature genetics, 44(9), 1060-1065.	RNA-Seq
19	CgrABCF3	DOWN	F	GLRG_06093	BP/PA	-5.02023	0.000629097	Biotrophic vs Appressoria	O'Connell, R. J., Thon, M. R., Hacquard, S., Amyotte, S. G., Kleemann, J., Torres, M. F., ... & Stüber, K. (2012). Lifestyle transitions in plant pathogenic Colletotrichum fungi deciphered by genome and transcriptome analyses. Nature genetics, 44(9), 1060-1065.	RNA-Seq
19	CgrABCG3b	DOWN	G	GLRG_00247	BP/PA	-2.52351	0.0461493	Biotrophic vs Appressoria	O'Connell, R. J., Thon, M. R., Hacquard, S., Amyotte, S. G., Kleemann, J., Torres, M. F., ... & Stüber, K. (2012). Lifestyle transitions in plant pathogenic Colletotrichum fungi deciphered by genome and transcriptome analyses. Nature genetics, 44(9), 1060-1065.	RNA-Seq
19	CgrABCG6	DOWN	G	GLRG_07672	BP/PA	-2.47489	0.0133506	Biotrophic vs Appressoria	O'Connell, R. J., Thon, M. R., Hacquard, S., Amyotte, S. G., Kleemann, J., Torres, M. F., ... & Stüber, K. (2012). Lifestyle transitions in plant pathogenic Colletotrichum fungi deciphered by genome and transcriptome analyses. Nature genetics, 44(9), 1060-1065.	RNA-Seq
19	CgrABCG11a	DOWN	G	GLRG_07666	BP/PA	-3.83025	0.00798606	Biotrophic vs Appressoria	O'Connell, R. J., Thon, M. R., Hacquard, S., Amyotte, S. G., Kleemann, J., Torres, M. F., ... & Stüber, K. (2012). Lifestyle transitions in plant pathogenic Colletotrichum fungi deciphered by genome and transcriptome analyses. Nature genetics, 44(9), 1060-1065.	RNA-Seq
19	CgrABCG11b	DOWN	G	GLRG_08864	BP/PA	-2.83819	0.0186896	Biotrophic vs Appressoria	O'Connell, R. J., Thon, M. R., Hacquard, S., Amyotte, S. G., Kleemann, J., Torres, M. F., ... & Stüber, K. (2012). Lifestyle transitions in plant pathogenic Colletotrichum fungi deciphered by genome and transcriptome analyses. Nature genetics, 44(9), 1060-1065.	RNA-Seq
Magnaporthe oryzae
Strain:70-15
Mathioni, S. M., Beló, A., Rizzo, C. J., Dean, R. A., & Donofrio, N. M. (2011). Transcriptome profiling of the rice blast fungus during invasive plant infection and in vitro stresses. BMC genomics, 12(1), 49.
RNA sample: in planta - Susceptible rice and barley leaves inoculated with spores and collected 72 h post-inoculation, in vitro: mycelia from 4-day old cultures grown in complete medium
Microarray dataset: GSE21908
DEG criteria: Log2Fold change ≥2; FDR adjusted p value ≤ 0.05
Microarray data reanalyzed and tabulated in Table S6. Experiments are numbered as 20 and 21.
Botrytis cinerea
Strain: From Champagne and the German Wine Road (Palatinate)areas. For details see Table S5 of the reference below
Kretschmer, M., Leroch, M., Mosbach, A., Walker, A. S., Fillinger, S., Mernke, D., ... & Hahn, M. (2009). Fungicide-driven evolution and molecular basis of multidrug resistance in field populations of the grey mould fungus Botrytis cinerea. PLoS Pathogens, 5(12), e1000696.
RNA sample: Presence of fungicide Fludioxonil and untreated control
Expt_#	Assigned ABC ID	Gene regulation	ABC Subfamily	Accession ID	Gene name	Fold change	RNA sample compared	Reference	Data-type	Details
22	BcABCG6a	UP	G	BC1G_02799	BMR3	103.6	Fungicide Fludioxonil treated vs untreated control	Kretschmer, M., Leroch, M., Mosbach, A., Walker, A. S., Fillinger, S., Mernke, D., ... & Hahn, M. (2009). Fungicide-driven evolution and molecular basis of multidrug resistance in field populations of the grey mould fungus Botrytis cinerea. PLoS Pathogens, 5(12), e1000696.	qRT-PCR	103.6 folds up-regulation in presence of Fludioxonil (qRT-PCR)
