# Supplementary material for: Exploring the biological roles of Dothideomycetes ABC proteins: Leads from their phylogenetic relationships with functionally-characterized Ascomycetes homologs
Source: PLoS One. 2018 Aug 2;13(8):e0197447. doi: 10.1371/journal.pone.0197447 (PMC6071951; doi:10.1371/journal.pone.0197447)
Supplement: S6 Table — (XLSX) [file pone.0197447.s006.xlsx]

## Sheet: S6 Table
S6 Table: Differentially expressed ABC genes identified by re-analyzing microarray datasets obtained from Mathioni et al. (2011)
Microarray analysis results: Reanalyzed as described in Materials and Methods section of the manuscript
Reference: Mathioni, S. M., Beló, A., Rizzo, C. J., Dean, R. A., & Donofrio, N. M. (2011). Transcriptome profiling of the rice blast fungus during invasive plant infection and in vitro stresses. BMC genomics, 12(1), 49.
Microarray dataset: GSE21908
Species: Magnaporthe oryzae
Strain: 70-15
RNA source: in planta - Susceptible rice and barley leaves inoculated with spores and collected 72 h post-inoculation, in vitro: mycelia from 4-day old cultures grown in complete medium
DEG criteria: Log2Fold change ≥2; FDR adjusted p value ≤ 0.05
Expt_#	Assigned ABC ID	Accession_ID	ABC Subfamily	Probe_ID	Fold change	P-value	Gene regulation	Samples Compared
20	MoABCA1b	MGG_09941	A	A_98_P134320	-2.709	0.009	DOWN	in planta rice vs in vitro
20	MoABCBFT1	MGG_04899	B-FT	A_98_P218479	-3.546	0.016	DOWN
20	MoABCBFT2b	MGG_09931	B-FT	A_98_P135281	-2.068	0.006	DOWN
20	MoABCBFT4d	MGG_02348	B-FT	A_98_P178349	3.358	0	UP
20	MoABCBFT4a	MGG_00141	B-FT	A_98_P127600	3.916	0	UP
20	MoABCBHT4	MGG_05190	B-HT	A_98_P168600	4.368	0	UP
20	MoABCC7	MGG_04855	C	A_98_P168528	8.463	0	UP
20	MoABCC6a	MGG_03736	C	A_98_P126718	3.349	0	UP
20	MoABCC6b	MGG_05746	C	A_98_P213627	-2.633	0.008	DOWN
20	MoABCC1	MGG_05009	C	A_98_P106314	7.94	0	UP
20	MoABCF1	MGG_11862	F	A_98_P101102	-4.391	0.03	DOWN
20	MoABCF1	MGG_11862	F	A_98_P166902	-4.751	0.039	DOWN
20	MoABCG3b	MGG_07848	G	A_98_P135083	4.778	0	UP
20	MoABCG3b	MGG_07848	G	A_98_P220993	2.243	0	UP
20	MoABCG3a	MGG_07375	G	A_98_P190606	9.75	0	UP
20	MoABCG9	MGG_00447	G	A_98_P249427	4.443	0	UP
20	MoABCG11	MGG_10277	G	A_98_P228039	8.153	0	UP
20	MoABCI1	MGG_09520	I	A_98_P133691	4.95	0	UP
20	MoABCI2	MGG_04146	I	A_98_P202893	-4.572	0.034	DOWN
21	MoABCBFT1	MGG_04899	B-FT	A_98_P218479	-2.499	0.014	DOWN	in planta barley vs in vitro
21	MoABCBFT3a	MGG_14778	B-FT	A_98_P113060	-2.39	0.013	DOWN
21	MoABCBFT3b	MGG_14824	B-FT	A_98_P173434	-3.907	0.033	DOWN
21	MoABCC5	MGG_07567	C	A_98_P251288	-2.109	0.011	DOWN
21	MoABCC3	MGG_08309	C	A_98_P120253	-2.16	0.012	DOWN
21	MoABCF1	MGG_11862	F	A_98_P101103	-4.303	0.042	DOWN
21	MoABCF2	MGG_11547	F	A_98_P126465	-2.909	0.018	DOWN
21	MoABCF5	MGG_02572	F	A_98_P189406	-4.227	0.04	DOWN
21	MoABCG3b	MGG_07848	G	A_98_P220993	4.292	0.001	UP
21	MoABCG3b	MGG_07848	G	A_98_P135083	2.145	0.001	UP
21	MoABCG3a	MGG_07375	G	A_98_P190606	4.954	0	UP
21	MoABCG2	MGG_13624	G	A_98_P102277	-3.434	0.025	DOWN
21	MoABCG9	MGG_00447	G	A_98_P152695	-2.289	0.013	DOWN
21	MoABCG9	MGG_00447	G	A_98_P216479	-3.028	0.019	DOWN
21	MoABCG7	MGG_10410	G	A_98_P131708	-4.2	0.039	DOWN
21	MoABCG8	MGG_08918	G	A_98_P214501	-2.724	0.016	DOWN
21	MoABCG10	MGG_01563	G	A_98_P181538	-3.055	0.02	DOWN
