# Supplementary material for: Exploring the biological roles of Dothideomycetes ABC proteins: Leads from their phylogenetic relationships with functionally-characterized Ascomycetes homologs
Source: PLoS One. 2018 Aug 2;13(8):e0197447. doi: 10.1371/journal.pone.0197447 (PMC6071951; doi:10.1371/journal.pone.0197447)
Supplement: S7 Table — (XLSX) [file pone.0197447.s007.xlsx]

## Sheet: S7 Table
S7 Table: Repertoire and classification of ABC proteins identified in the fungal species analyzed in the present study
Numbers in parenthesis also include aberrant sequences that were removed from further analysis, since they could be a result of anomalous gene predictions, assembly errors or pseudogenization.
*Retrieved from SwissProt.
	Species	A		B		C	D	E	F	G		I	Total	Genome size (MB)	Total (predicted) genes in genome	Total ABC genes	No. of aberrant ABC protein-like sequences	Total ABC genes + aberrant ABC-like genes	(Total ABC genes / Total predicted genes) *100	(Total ABC genes + aberrant ABC-like genes) / Total predicted genes *100
		HT	FT	HT	FT					HT	FT								%	%
Model	Saccharomyces cerevisiae*	-	-	3	1	5	2	1	5	1	9	2	29	12.07	6575	29	0	29	0.441065	0.441065
	Botrytis cinerea	-	2	3	8 (10)	9 (16)	2	1	4 (6)	4 (5)	8	2	43 (55)	42.66	16447	43	12	55	0.261446	0.334407
	Colletotrichum graminicola	-	2	6 (8)	10	13 (16)	2	1	5	2	12	2	55 (60)	51.6	12006	55	5	60	0.458104	0.49975
	Colletotrichum higginsianum	1	2 (3)	8	7 (11)	16 (23)	2 (3)	1	5	10 (16)	7	2	61 (80)	49.08	16172	61	19	80	0.377195	0.494682
	Fusarium graminearum	-	1	6	10	15 (16)	2	1	5	4	15	2	61 (62)	36.45	13322	61	1	62	0.457889	0.465396
	Magnaporthe oryzae	-	2	5 (7)	12	10 (11)	2	1	5	2	6	2	47 (50)	41.7	11054	47	3	50	0.425185	0.452325
	Verticillium dahliae	-	1 (2)	3 (4)	5 (8)	8	2	1	5	3	13	1 (2)	42 (48)	33.83	10535	42	6	48	0.398671	0.455624
Test	Botryosphaeria dothidea	-	1	6	10	12 (15)	2	1	4	2	15 (16)	2	55 (60)	43.5	14998	55	5	60	0.366716	0.400053
	Cladosporium fulvum	-	1 (2)	4 (5)	8	7 (10)	2	1	5	4	8	2	42 (57)	61.11	14127	42	15	57	0.297303	0.403483
	Cochliobolus heterotrophus	-	1	3 (5)	8	7	2	1	5	3	9	2	41 (43)	32.93	12720	41	2	43	0.322327	0.33805
	Cochliobolus sativus	-	1	5	10	5 (7)	2	-	5	3	9	2	42 (44)	34.42	12250	42	2	44	0.342857	0.359184
	Dothistroma septosporum	-	1	4	5	6 (7)	2	-	4	3	5	2	32 (33)	30.21	12580	32	1	33	0.254372	0.262321
	Leptosphaeria maculans	-	-	5 (6)	8	5	2	1	5	2	8	2	38 (39)	44.89	12469	38	1	39	0.304756	0.312776
	Macrophomina phaseolina	-	1	6	6	9 (12)	2	1	4 (6)	6 (8)	13	2	50 (57)	48.88	13806	50	7	57	0.362161	0.412864
	Mycosphaerella fijiensis	-	1	4	7	7 (8)	2	1	5	3 (4)	6	2	38 (40)	74.1	13107	38	2	40	0.289921	0.30518
	Mycosphaerella graminicola	1	1	4	3	12 (14)	2	1	5	4	7	2	42 (44)	39.7	10952	42	2	44	0.383492	0.401753
	Pyrenophora teres f. teres	-	1	4	8 (9)	6	2	1	5	2	9	2	40 (41)	33.58	11799	40	1	41	0.339012	0.347487
	Pyrenophora tritici-repentis	-	1	4	8	6 (7)	2	1	5	3	8	2	40 (41)	37.84	12141	40	1	41	0.329462	0.337699
	Setosphaeria turcica	-	1	5	7	6	2	1	5	2 (3)	8	2	39 (40)	43.01	11702	39	1	40	0.333276	0.341822
	Stagonospora nodorum	-	2	4	6 (8)	9	2	1	5	2	9	1	41 (43)	37.21	12380	41	2	43	0.331179	0.347334
	Venturia inaequalis	-	1	4	6	10 (12)	2	1	5	2	5	2	38 (40)	55.13	13233	38	2	40	0.287161	0.302275
	Total	2	24	96	153	183	42	19	101	67	189	40	916 (1006)		Total	916	90	1006
												Total ABC proteins predicted	887
												S. cerevisiae reference ABC proteins retrieved from UniProtKb	29
												Dictyostelium discoideum reference ABC-A proteins retrieved from UniProtKb	2
												Aspergillus nidulans reference ABC-A proteins retrieved from UniProtKb	1
												Total ABC proteins considered for analysis	919
