# Supplementary material for: Exploring the biological roles of Dothideomycetes ABC proteins: Leads from their phylogenetic relationships with functionally-characterized Ascomycetes homologs
Source: PLoS One. 2018 Aug 2;13(8):e0197447. doi: 10.1371/journal.pone.0197447 (PMC6071951; doi:10.1371/journal.pone.0197447)
Supplement: S8 Table — (XLSX) [file pone.0197447.s008.xlsx]

## Sheet: S8 Table
S8 Table: Identified ABC proteins, their genomic co-ordinates, sequences, alignment and domain analysis results and other related information
Note: The columns 'NCBI Accession', 'Locus tag' and 'JGI/Broad Id' with 'NA' values indicate that accession IDs for that particular ABC protein were not available in NCBI or JGI-Mycocosm database.
*Best blast hits are the sequences from the reference ABC protein data set .i.e. from S. cerevisiae (and A. nidulans in case of ABC subfamily A proteins)
Fungal species	Assigned ABC ID	Subfamily Group #	ABC Subfamily	Group name	NCBI Accession	JGI/Broad Id	Locus tag	Scaffold name	Start position	End position	Strand orientation	Protein Sequence	Protein Length	Blast Best hit* (Uniprot IDs)	% Identity	% Similarity with best hit	Pfam_id	No. of NBDs
Colletotrichum higginsianum	ChiABCA1b	1	A	-	CCF39241.1	CH063_10119T0	CH063_10119	Supercontig_3836	196	3412	-	MMAGLLTPTDGTVAISAAPSQLGICPQRNTFWPELTVEEHMCIWNLIKGDKDNLESMKRLIAGCDLSHKTKSPASTLSGGQMRKLQLACMFVGGSSVCLIDECTSGLDPLSRRVIWEILLEQRSRRSIILTTHFLDEVEVLADHMVILSNGKVKCQGPITALKQLHGGGYKVSVSYKGGPVYRQYPHTIHQDQLVYKTPDSASAGRLATKLAANGVPDVSIVGPQVEDVFLRVTDDLALVTNTDLMSPSTNFGLGLGKTTSFWSQVKTLLWKRIIVLKRFWWPYIYVLGLPIVVTPSFSDMLKGYIAPLCEDIQPTLYSAHEFYVSYGGGYMVEGEMRTHPGLLLGGPPWMNESLYSLMNKNGSMARYFNMSQYAEWVRPVETLDGFTNYLKENKGEVL…	895	Q5ASB8	34.464	52.28	PF12698;PF00005;PF00005	2
	ChiABCA1c	1	A	-	CCF36495.1	CH063_08056T0	CH063_08056	Supercontig_2594	163	4791	+	MILGGLGIVCFASMLSLVFHIVGMISSERESGMSQLIDVMGGGAASARVLSYVIAFDIIYFPTWVILGGIFSSLLLPTSNAGIPILWQVLTGWALTSGCVFGATFAVRYSAIYAVAALAGMAMFAMLLDSQAEPISALVAILFSAVFPSCSYIFVLNSLARYEKAGIAANIYAIPPTPGLAVHQASIGTLWSCLCLTIVVFPLVAILIETFVHGISTRRRSFKTGSKAADSTTALEVTGLTKTYPPSIWRRMCCCCCGSFRRSFTAVDSLDFTSQKQQILCLLGINGSGKTTTMDLITGRQRPTSGSIRINASASQIGFCPQKNIQWEQLTVLEHAAIWDQIKGGSATRAQLEQLVESCDLSLKMNSQVGTLSGGQKRKVQLTCMLAGGSSVCLMDEVT…	1364	Q5ASB8	36.54	54.67	PF12698;PF00005;PF00005	2
	ChiABCA1a	1	A	-	CCF31927.1	CH063_04406T0	CH063_04406	Supercontig_1030	3182	8098	+	MAFLRQTWTLTVKNWKIILRHAVAAVFIAFILPLALTTFFSFAKNLFVPPAVYGISDPRTVRSLPDALDAAAGSGRETVVFVNNGFSGGDIDSVIDVLANSVESAGKTALRRSSVTDLGIDCPTNLRGVSQCYGAVVFQASPSEGPGDYWNYTLRSDGALRSIVVDVDSDRNDAQIYLLPLQRAVDVAIASIQSASSSASASSPIEQGPLPEAVNEYPFTSITQEERAVRIRINYQSAITNWMGVAFMTSVLFVTYHLTGFIATERESGMIRLVDAMMPVKRTWHAQAARIISYHISFSLIYIPGWVIGSLVLRAGVFARTGVGIVLIYHLLSGIAMVSLSILASSLFKKAQISGIAAVLAIILLGILAQSISYPSTATVGVLGFLFTPCNYVYFITYM…	1638	Q5ASB8	47.587	65.18	PF00005;PF00005;PF12698	2
	ChiABCBFT5	5	B-FT	Group V	CCF41343.1	CH063_11654T0	CH063_11654	Supercontig_4967	284	3507	+	MLSSFVGGGYITRNVGRMTEAVGKASSIASEALSHISVVQAFGAGPRLEAKFADHMITARKAGMKKAAAAAVQAGLLYFIAYAGNALAFWQGSIRIADSMAGRGDGATVGEIYAVVYLLVDACIMLGSIAPILPLLGGASAAYQRLWEDIQAPSEIDGTSDEGKVLPLDDPKGFELRNVTFEYPSRPGQPVLRNVDLEFPAGKYTAVVGLSGSGKSTIAALLARLQDPNQGEILLDGHDIRTLNVRSLRSFISFVQQEPSLLDRSILENIALGLINSPKPEHERLKPYLSGGQLAELASKGKDALSAVNNYGPEIQEIVDLVRHAAEQADAATFINRLDDGYGTSAGPSGTLVSGGQRQRIALARALIRDPKILVLDEATSALDSASEKRIQRAVEQAA…	1000	P12866	26.245	43.87	PF00664;PF00664;PF00005;PF00005	2
	ChiABCBFT4	4	B-FT	SirA-like	CCF40443.1	CH063_11010T0	CH063_11010	Supercontig_4468	205	3741	+	MRQNIGFFDKLGXGEVTTRITADTNLIQDGISEKVGLTLAALATFISAFIIGFVHYWKLTLILLSTVVALLLSMGGGSTFIVKYSKQSIESYAHGGSLADEVISSIRNAIAFGTQDRLAKQYDVHLTKAELYGYKVKSAIGVMVALMMTILYLNYGLAFWQGSKFLIEDGIALSNILIIMMSIMIGAFNLGNVAPNVQAFTTAIAAAAKIYNTIDRVSPLDPSTDDGIKLDAVEGAIRLENIKHIYPSRPEVTVMEDVSLNIPAGKTTALVGASGSGKSTIVGLVERFYDPVRGSVYLDGHDISTLNLRWLRQQMALVSQEPTLFATTIYQNIRYGLIGTQHEGASDEEQKKLVENAARMANAHDFITGLPEGYMTNVGERGFLLSGGQKQRIAIARAV…	1150	P12866	27.56	47.18	PF00664;PF00664;PF00005;PF00005	2
	ChiABCBFT1	1	B-FT	Ste6-like	CCF41210.1	CH063_02538T0	CH063_02538	Supercontig_488	6198	10605	+	MRKSHYSVSHRKPSWKRLFAFSKLHHLPTLVAGIFATCMCADLRTAFAVVIGQMFQIISNYGSEVSGSSDTITQASQLSITICCLGAGILVGNAVVLSSWVVFGELQAKSARTSVFSRLLAHEMSWYDMRTDGIPGLLARTEANVPGLWVPCGRHCYLDCITRPGLECHLEVDTRTRCSVPFAAVALSLTSRGLHPAIMQQKAHLADASKLVHACVTGIDLVKVFNGFSQEMRTYSKFTDGSMELHLLQARCNSIQMSVTGFWVSAMFAGGFWFGLWLVTKGENASAILISFYATLTALEAIYNVLPQCSSFHFPAGETRFVLGSSGSGKSNNGRCESGLRHVASTVHPHITPLRDRDQDWSSWTQIERWAVRAWRRGKTTIIITHDVSQFGNNDYVYV…	1225	P12866	24.711	42.77	PF00005;PF00664;PF00664;PF00664	1
	ChiABCBFT3b	3	B-FT	Group III	CCF42187.1	CH063_02770T0	CH063_02770	Supercontig_547	849	5255	+	RVFTYGRPFDYAVQLVGIVAAIGSGVALALVNIVIGQFMNVFTDYSNKTLSPSQFMGEVSKFCLYFVYIGIARLVLTYIYATAFTYVAFNLTRSIRISYLRSALSQEIGFFDQDTAGSISMQATSSGKLIQSGIAEKLGLVFQNVSTFVAAFVIAFVSQWKLALITSCILPALLIIIGGPSVPDAMLDAKILPIYATAGKYAESILASVRAVKAFGLESRILDKYASCLHDARVLGNKKSPLYGVVFGGQYLILYCGMGLAFWQGIGMVVRGEVDGFGTIFTVLFSVIIASTTLTSIAPHMVAFSRATTAASELFTLIDRHSSINPFSDSGLEPGEVSGVIDIQGVSFSYPTRPDVTVLEDFSLKVPAGKVTALVGASGSGKSTIIGLLERWYDPLSGT…	1241	P12866	25.152	45.74	PF00005;PF00005;PF00664;PF00664	2
	ChiABCBFT3a	3	B-FT	Group III	CCF35719.1	CH063_07442T0	CH063_07442	Supercontig_2284	651	5062	+	MATPKDHAGNGADDPAQSSKGDQEEPSAFKGFLRVFDFGHAADYALESIAIIAAIASGVALAMVNIVIGQFISLLSDSHSTSGSQPDGFMAAVSKTALYFVYIGIVRFVCTYIYASLFTFVAHRLTRNIRHEYLRAAFSQEIGFFDKSSGSISMQATSNGKLIQSGIGEKLGNLVQASATFVAAFIIAFITQWKLTLIIIGMVPVLLIVVGGAAGLDAQIETDILKIHAQAASFAETTLAGVRTVHAFDLRKRVVSQYDSFLQNSFRLGMKKNKIYGVLFGGEYFIVHAAMGLAFWQGIAMVNRGEIPDLGGVFTVLFSVVIAASTVMTIAPQMVTFGRSATAAAELFTLIDRKSEIDPFDQSGERPGRLVGEVQLQNVSFSYPTRPDVTVLDNFSLRV…	1269	P12866	25.372	45.97	PF00005;PF00005;PF00664;PF00664	2
	ChiABCBFT3c	3	B-FT	Group III	CCF34548.1	CH063_06521T0	CH063_06521	Supercontig_1853	2112	6431	+	MGADSEKREHPPAADALAATSSPDEAVKDEGGAFKAYLRIFTFGGPFEKFLQVVALICAVASGAGIALQNLIFGTFVTTIQDFTTGKASPEHFRGEAAKLALYFVYLGIGRFALSYGYISLTTFSAYRITKNIRHKYLHAALRQEVAFYDVGSGGSIATQAISNGRLIQVGIAEKLALTFQGLSVFLTAFIIAFVTQWKLTLIVLCIAPLLLVVMGVVSTIEASIETKILNIYAQAGSLTEGILSSARTIHAFEIRTRLVQKFDQFLQDAHRLGNKKSPLFGVLFSFEYFVIYAGFALAFWQGIHMLNRGEIAESGDIFTVLLSVVIGATSLTMLAPYIIEFTRAASAAAQLFKLIDRKSEIDPFDKSGDQPTETVGVVDLENITFEYPTRPGVTVLNN…	1272	P12866	26.976	46.99	PF00005;PF00005;PF00664;PF00664	2
	ChiABCBFT2	2	B-FT	Abc3-like	CCF34430.1	CH063_06425T0	CH063_06425	Supercontig_1811	2068	6319	+	MVSNPSPTAAEAVEEAQSSFPATTEKQSQGTQTRDGQTRESRYDEKDPRSKESPGEKGPPGKGKGEGEGKGSEAVRRRPEREPAFRDYVRVFSYATKWDIVIYVFASIASIGAGTTLPLMNIVFGSLAGQFTDYFMDPPRMTRPEFEDLLDQLSLYVLGLFLGRFLLNCVNKFCFRMIGIRLSSAVRLHYIQSLFGQSVHVLDSMAPGAAASTITGTANVLQIGISEKLGTFMEFNGTIWCAIAVAFVWSWRLTLVTFSIVIFILVVVSVFLPFIVRLQDQQAKSEARANGVASESFSSIRMLTACGARDSMVARYSRWVDDARAKGQRMAPLLALQFGLVFFGTYAVFGLSFWFGTREFADGNMTNPGTIMVVLLSVMMIIMSVERIANPLMAVSRAM…	1393	P12866	26.404	45.84	PF00664;PF00664;PF00005;PF00005;PF00005	3
	ChiABCBHT1a	1	B-HT	Group I	CCF43727.1	CH063_13350T0	CH063_13350	Supercontig_6489	425	2334	+	MSAANTGTAPPDGLPPVTFALVDDKNNTKHSTSIRNEEPTPEVNIRPEREPTFKDYLRVFSYATKWDIFAYFAAGLASIAAGTTLPLMNIVFGQLISQFNAFGATTTADDFKRVADRQALYLFILFLARWILNYINKFGFRMIGIRLSAAIRLHYLQRLFGQTIHVLDSMPAGAAAATITSTANTLQIGISEKLGVFLEFNGTIWTAIIVAFIYSWSLTLVTASVILFILFVLAVLLPFVIKGHTQMTKAEGKASAVASEAFSSIRIITACGAENRVAARYAHWVTVARQKGQSTAPLIALQFGLVFFALFGAFGLAFWYGTHSWVDGRVDNVGEVIIVLMSVMLVVMSLERISTPLLAISKAMVAACEFLTVIDAPRPRTGELKDTQVSANQNIEFKG…	583	P12866	25.6	42.93	PF00005;PF00664	1
	ChiABCBHT5a	5	B-HT	Group V	CCF42935.1	CH063_12791T0	CH063_12791	Supercontig_5962	1625	3055	-	MSLPMEFHSERDSAEVMKAIEQGEALGNLLETAIIDILPTIVDMVIALWFLNWKFNAYVSLAMFMASAAFITLEVFTSSLNITNRRASSKAEREEARIMHQAVQGWQTVSYFNMFGFEKRRFGQAVNTRLAASTKFSVGDAFIQALLEMMIPSTFFALASLVFYEISHGRASAGDFVLLLSYWEYLIWPLKQLSHNCRYLMTDLVDAERLLDLLQTKSTIVEKENAMDLRTIEGHVSFENVGFSYDGRRPTLQNLSISALPGETIALIGETGAGKSSIMKLLLRFYDVTSGRITIDGHDLRDVTMSSLREALGVVPQDPLLFNASVIQNLRYARPLATDEEVFDACRAAAVHDTILRFADGYESKVGEQGVKLSGGEIQRLAIARVFLKKPPILILDEA…	476	P40416	33.613	54.2	PF00005;PF00664	1
	ChiABCBHT4a	4	B-HT	Group IV	CCF43255.1	CH063_13013T0	CH063_13013	Supercontig_6150	23	1888	+	GIVVICLVLLICQRTVNVLAPVQLGTLVDALGYGRIPYKEIILYVVYRALQGNQGALGAARSVLWIPVSQSLFRRLSCAAFEHVLGLSMEFHLNKKIGEVTSALSRGSAMNTFLENFCFQVFPMVFDIFVAGVFFFVKYDAFYTIIVFFIMWSYIFLTIYVAKYRGKQRRDMATKNREMEAIKTDAIMAYETVQHNCAVVPETERFKEHVVVYQRAERLVLWSLNFLNLTQSSIFSLGTALLVAVSAYKISRGEQTVGEFVSLINYFVQLQGPLNFFGTYYTMLQNNLIEAERMLDLFKETSGVVEKPDAVRLPAVKGEVAFNNVKFSYQSKKGEPAIDGVSFTVAPGTKTAIVGESGSGKSTCLKLLFRFYDVNEGSITVDGHDLKDLKLDSLRKNIG…	581	P40416	35.677	54.48	PF00005;PF00664	1
	ChiABCBHT3	3	B-HT	Atm1-like	CCF37313.1	CH063_08682T0	CH063_08682	Supercontig_2957	544	2766	-	MIIRAVTKAPLACPRGITHIQLCRRPXLPQSPRAPIRIFQTSAPSRREQPKNPAATTTTTTTTTKSSDGVADKTSGKPFKAEPAAKAKKPVDPMAIPEKNAQEQRKADWAIMKEMSRYLWPKDSIGTKFRVGLAVSLLVGAKVLNVQVPFYFKSIVDSMNIDIGATGGTAATIAGSMVLAYGATRIGATIFQELRNAVFASVAQKAIRRVACNVFDHLLRLDLSFHLSKQTGGLTRAIDRGTKGISFLLTSMVIHILPTALEISMVCSILTWQYGAKFAAITILTMVGYTAFTIWTTAWRTKFRRQANAADNKASTLAVDSLINYEAVKYFNNEKFEVARYDKALQAYEKSSIKVATSLALLNSGQNIIFSSALTAMMYLAADGVAHGTLSVGDLVMVN…	720	P40416	53.448	69.83	PF00005;PF00664	1
	ChiABCBHT4b	4	B-HT	Group IV	CCF42872.1	CH063_02941T0	CH063_02941	Supercontig_591	5814	8963	-	MAGVEKPPLPMRLDNSTSPKANLTCNEYDAFSCFLLDETLCYYPLVLLLVFIVSAATYSIVTAPKEEDEASADAQGPGGKRLPVSKKKKRRGENDPERKRFGAILSPTSRTWLTWISAAVFLTFVSNAIAHFSYVMKELEGAVQGAKDSRSMIVYLIASPNLYLYLLTTLIEWHEAPTIAHFVTWSLALIGELIICICTILEVTNPKAPKTSRVESPQPHISKWAVADIILGAVRIVLMMLLVGIYVAAWFRKPQQMEDKFEEQHSSQRAEETTPLLNGHRMSYSSQNGRSVRTSRNGSTVGNTNGAAEGTAVAKDCKEPGFYRPDKAPHKSWWEYVRSYQVFFEYQWPKGSPHLQLLFAICVVLLLTQRAVNVLVPLVVGWLTRELTLQQAPWAALAL…	1010	P40416	35.88	54.32	PF00664;PF00005	1
	ChiABCBHT5b	5	B-HT	Group V	CCF31852.1	CH063_04365T0	CH063_04365	Supercontig_1017	1643	5495	-	MASLEELLDGLHYLYPALAFTYFVVASVIAVCTLQTLRAANSPGKEFIPRSWILNLFVAFVLTYVAQLVIIAIESILLKEWIGQEHQVIGLLSCVLVFGTQLAFLSDTLHPVWTPYWGSWLISLTFEPMIAVPDLILRRSSTFDHCRIGHLVFAGLRYYLLLTIFSVYVVQRIRASQEEASDEERQSLLGQDDPKSRLSSSGNGSQSSGSGYGTNDPPESYWAERQRKAQEEMEKRLQEEGNWLTYIKGFTILFPYIWPVGQKSLQLRLALVGLCLLAGNALNLLIPRQFGIIVDELKDRDFSGAWIGVAIYGLLRIAASDAGIEFLREWLYLPLEVYADGALSTAAYRHILNLSADFHDSKSTSDISLAMYGGSSISDLLESICFQALPMLIDLIVAV…	1194	P40416	31.648	51.55	PF00005;PF00664	1
	ChiABCBHT2	2	B-HT	Mdl1-like	CCF33075.1	CH063_05335T0	CH063_05335	Supercontig_1357	124	1503	+	MLPPVAVGAFFYGRSIRNVSKGIQKNLGTLTKIAEERLGNVKTSQAFVGEVQEVGRYNNQVKKIFALGKKESTIAATFFASTGWAGNMTILAMLVVGGNFVREGAMSLGDLTSFMMYTAFAGSSLFGLSSFYSELMKGVGAASRLFELQDRKPGISQTVGLKVKSAQGPIKFSNVSFAYPTRPAVKIFNDLNFEIPWGSNVCVVGPSGGGKSTVAGLLLRFYNPTSGSITINGVDISRMNVKSLRRRIGMVAQEPVLFSGSIAENISYGKPNATRAEIIAAARQANCNFISDLPAGLDTQVGARGSQLSGGQKQRIAIARALIKDPDILILDEATSALDAESETLVNAALASLLKGKNTTISIAHRLSTIKRSDLIIVLSNNGGVAEIGKYTELAADNN…	459	P33311	53.288	70.75	PF00664;PF00005	1
	ChiABCBHT1b	1	B-HT	Group I	CCF44108.1	CH063_13613T0	CH063_13613	Supercontig_6754	874	2487	-	MLACVELVANLASWSAFGYLAEKLLYAIRVRSFRSLFRQELEWHQSENRNPSTLLSVITKDAAAIGGFSGSIMGTIFAVIVNLIVAIIYSHILAWRIAIVCLVIIPILLGSGIMQIRVLSRFEEKHAGAYAEAVGITVESVNSIKTVATLSLEHEVLGQYKRALEGPKKEIISASAIANIWLAIANITGNVIYAFAYWWGSKQITEGRATQTEFLIILVAMLVGAQLWGQMFSLAPEVTRARMAASRIFSLLDLDKSEVSNEDEASPRSREKDVEAIADPGPRPSPGRGGMSVAFKGVSFSYPARPEVQILENMSFTIQPGQFCGLVGPSGAGKSTVMAIVQRMYTPSAGTIEVDGADISSFSTTSFRDDIAVVPQDSALFDGSVRFNVGLGARPGQDA…	537	P33311	30.556	50.56	PF00005;PF00664	1
	ChiABCC4b	4	C	Ycf1-like	CCF37850.1	CH063_09088T0	CH063_09088	Supercontig_3190	18	4361	-	MRIKLGHGQLSWIDDVTQFADSGYLQFLVLVLSALWTACRLLRCRTKPLSSSSSSSSSLSSPTRPDIRAAAIRWPWELAAQFSRAAAVAFLALASARGQTPWPNALTVGYAFVLGLSRLVNDLQWRHVALHQVNFVISAELLVLAASSVLPCIEASAECAIAAPVTGGLVGLAAAFIVAITTPREWVPPSLTHDVPEGYEARGPAPEETCSWATYYLTFEWLTPLMWKGARKEIALDDLPRLPWYDEPLLLLEKIKKARVKGVTTAWTLFYLLRSEVTLMACYISTAYACELIAPYGLYQLLAYLADPKGAPIRPWLWLLLMFCGPLSRSVLFQQYVFTSTRLVVRLRSALTQELYHRAMGSMELEEDIFAPKGDSEKEKQKKDGKPGQSTTSAGRLAN…	1328	P32386	28.829	48.08	PF00005;PF00005;PF00664;PF00664	2
	ChiABCC5	5	C	Group V	CCF35729.1	CH063_01366T0	CH063_01366	Supercontig_228	10275	14816	+	MDGSENFEADSLPRGGLSFYSYVALQDVLGGPHLPPPSSHAASENATLTTLARFNASKIMDITNIVRASIAASLLCLLFVRPLLRKRPAWCRGFAQESLYSEVVRPSLKKPWTFWTVYLFAVALAGLIEAILSVVAPPRRHLYLLDLVPWIAAVLITAVDRPTKTPKTLLFLYVVILACGVVSTAFSYRLHRLVPTLILADPVVGLAGIVGIVAMPMRDPSLTDSDIAREEPTDELRSPEDNLSLWRFMTVSWMAPMIARGYEKQLHNEDVWQLPFDFQHERLHSLFRDLRGSMTTKLFSANGLDLIIQSLLGLIECAAALSVPMLLQQLLRAIQSGPNNIEVSVLYAIAILAVRLLACQAAVFQLWFSRRCYERSRGEMITTIYAKTLSRKHFGQPAG…	1513	P32386	28.817	47.96	PF00664;PF00664;PF00005;PF00005	2
	ChiABCC6a	6	C	Group VI	CCF34485.1	CH063_06467T0	CH063_06467	Supercontig_1832	1508	6351	+	MHNEPILLIEVGAALGLIALTSVPALAGLVKQFRSRKPKDHFYEDRDGKSTAESSAAFSNRWPKTFIFLFAFLGLAVSLANSILATSSTRAGNKLDSPFIAEWLATGVSILLALQAVGIVATNDSVHAYNLGLWLWFSGLVSAAVQILQGTVVFDHLLKNNPTSFGLKIASLALTLGLVVTGVALPRRPEVYFEGKAVDRLRTVPAYTRFTWGWCSEILDLATKKKDLDASDLPKPDHWTRSKDSAVAWKSYNFDSDSNLWWSIVWAYRVPLFVQWSIAISKALLSFAPSWITLQILEALEHRHPGDELPVDVWILVFWLGLAILADAWAEATMFWLSWAELCIPLRGALSALIFEKSMRRKNVKTASKQEAESTEQETNGKDDPQSKADDEEEAEDDN…	1572	P32386	34.97	56.34	PF00005;PF00005;PF00664;PF00664	2
	ChiABCC7	7	C	Ybt1-like	CCF32957.1	CH063_05233T0	CH063_05233	Supercontig_1320	1948	7455	-	MSNFAQCSWPMWDIDDLTPCFQQDYLKILFPLIVIAFSFLHLALQAIRTAAKNRKHGYEQVPEDHHHGHTDIPPDETAGQVEDDDDDEALTMNGGGRLALVKTTTKGSIVQADSPPAQNLTIVVEEIAIAGLIALHVIALVTGTAPGHHGLLVTVVGLVTWVYVAILVTLRLILGNTKWRVPRIWNHTAVIYLFQWLFTVAIFRSVIIHPSSRLSQILTVVEFALTTLLFGLAITTRKGNKTVLLEWEDGIEPSREPLASLFSLATFAWVDPVIYRGYKETLEMKSVWNLVPKEKAAAVLADYRTLKRTSSLAWHLIKYFKGELLVQFALASFAGIFTFAPTLLLKAILEYVERPEGAPINVLWLYVILLPVLDIVRSFADNYALWIGRKICIRIRAIM…	1784	P32386	40.035	58.35	PF00664;PF00664;PF00005;PF00005	2
	ChiABCC2d	2	C	FgABC1-like	CCF33747.1	CH063_01027T0	CH063_01027	Supercontig_157	12622	17002	-	VLIIHIPRLAVVGFGLVQPLLVQTTIQYIQNHDEDGTDASFGSWLVAAFAVTYLGLAISTQLCGQLTNRLITRLRGSLVALIYQTMLSLRAETGTSQAAVSLMSTEVERINVAAQWSFSIVPNLLQLAIALRILAGQLGGVSVAPVIVAILCVSAGMRVGQLVPPRQRRWMQAIQRRVGITTDIIGSVRGVKMSGLSATVRDQIQGLRDFELDESKRFRRMQIVNIVIGQFPSIMTPSITFAAFAVVQKLSGGPPLNVVQAFTSLSLLGILISPVTELVMIPNNLGSTIGCLDRIQEFLVREKRDDYRRLTPRRPPTRGHDGETTESPARPQPLITVSDGSFGWRAAEPILHGLXLDIRPSTLTILVGPVGSGKSTLLKSLVGETHRIAGSVEYHTATA…	1186	P39109	29.227	48.23	PF00005;PF00005;PF00664;PF00664	2
	ChiABCC1a	1	C	MoABC5-like	CCF34829.1	CH063_01208T0	CH063_01208	Supercontig_194	6802	12247	-	MHPTPPQILSIATSALFLSLLPIRLLRLRTEPIKVVSEHRGHGKLAIAISLSVVQLATLVTTAFTPAKDDVHLVSAVASFTACVGLCPLLALEHTRSVKPSDLGIVYLLASTACDFAELGTSHYGNRTSEAVTPGIVNLFVKFVLLIAESRGKKPILRDPRGQQSPEELANILDRTFFWWINPILALGNRHVLAEENLPPMGHMLSSKSLRQQALRAWDQRAKPEGRTTLPKILALSMLPQFLAPIIPRLFLIVFRYAQPVLISTAIRYMSGSSAQSVETGHLIIAMAVVIYVGLAVSMAVYYHRLNQLKVMIRGAVVGLINNKSFSQQSSNHDDGRAVTLISTDAGNVGQAASMFHETWAQVIEVLLGTTMLAREVGWVCLVPYVIIFFCSRMSRYLA…	1419	P39109	26.473	46.19	PF00664;PF00664;PF00005;PF00005	2
	ChiABCC1d	1	C	MoABC5-like	CCF33956.1	CH063_06043T0	CH063_06043	Supercontig_1651	1532	6698	+	MSCPTFSDWAFGPRVHTECRSFDFTLQFEDVLFACLPSALFLLLAPSRVARLLRRPVAFQTSSRLLASKLVATTTLLAFQLAFLALRCQTSQFQTPASVAADVLTPVATLTVLLLSVLNHQRSPRPSTLLSLYLSASIILGIARVRTLWLFSVRGPLPAIATVVLGFTLVVLVLESLEAKKRLAASDPPPDGKHASPEQSSGFWSRTCFAWLATTFYLGYSKVISLGDLPRLDSSMESRVLHRSLAVTWDKYDHQSRHSLIKACFRGYLLPFLAPVIPRLCLTVFTFAQPFLIKTTVTFVGNESPDANYGRGLIGAWVLVYLGIAVSNSVYQYHNLRFTTRLRGGLIALVYQHAVHTRDVDTGDITAVALMGTDVERIFEAMSMFHMTWGSLLDIAVAS…	1466	P39109	26.707	47.26	PF00664;PF00664;PF00005;PF00005	2
	ChiABCC1b	1	C	MoABC5-like	CCF44599.1	CH063_00523T0	CH063_00523	Supercontig_70	13176	18474	-	MWAPPPACPPGMDDSLGPWAGESCRGGFDFTLLFEEAVLAVPLHSLLLLVLPTCAIRLARSDVKVVASTLRYFKACAFICLVVLNAALLVLWTTTPPSVILHTRATIPAAVLTLVASLGLALLSWLSHERSVRPSFVLSTYLFVSVLLDTARARTLWMIGPHQTIPAVFTCTLALRAVMILLESTEKRRILVPQHKGYSKEVTSGTFNRSVFFWLTSLFVNGYRNILRLDDLYPLDPKLASGPLYNKLADAWDKVPNKTVPGALFSTWLRAFAGPVSAAIVPKLFQIAFNYAQPFLIDEAIRLASQPQVQPFNNRGFGLIGAYAIVYTGIAVSTGQYDWRNQRAASVTRGSTTALVYRKSLRLDLTSPNVSPSGALTLVGTDTETISQGITQLHEIWGG…	1475	P39109	29.065	45.9	PF00664;PF00664;PF00005;PF00005	2
	ChiABCC2b	2	C	FgABC1-like	CCF34126.1	CH063_01081T0	CH063_01081	Supercontig_170	1375	6662	-	MSSSHNYRMNFASCPSDDSIGPSVQGCRNDFDFTLKFERIFLTILPSTLFAVLSIPRTIVLVCRPKVVGGVKFQCVKLAAIAIYAILQLVNLILNVAAQATELSTVSFVVSFIAALCMLGLSFFEHSRSPRPSVLLNTFLISTILLDAAQVRTLWLSAGTNLEITIARTFTAAAVWKIVLILSESWEKLPWLRWNRKDHSPEETSGLFGLATFSWLNSLFVSGYKKVLAVPDLFPLDKSLSVETLQETTRRLEPERFREKSHDLARALGSTLVVPLLMPVAPRIALLGLVFCQPFLLEALLHNLEEQETSQVANRGYGLIGATFIVYTGIPIANALYWYFQERLLCMIRAYLAAAVYRKTIQAKVSTPDNSAALTLMSADIERVRMGLMEFHEFWANPI…	1495	P39109	26.675	44.88	PF00664;PF00664;PF00005;PF00005	2
	ChiABCC4a	4	C	Ycf1-like	CCF32903.1	CH063_05186T0	CH063_05186	Supercontig_1305	93	5443	-	MDYSDYSSQRVLHTGSFTGFHRFGQLGSSYLSATADFKQPLCGNEEGWGPMSPFRYDFTPCFIDVWIASVAVFGVVFGSLAIAWLLQRKRPTDAPKDWHFWAKQALLGLIIADVAVQLGIQINNYPGIWFGDFRFWTTVATIVSLGVIFAIQWLEHARLRNPNGVVLFYWLFLLIAYAVKLRSLISQQLYDSSPAYFITYTVGFGLSIIEFLIEWLWPRKVSAYEALIDEEECPIEYATVFSLLTFSWMTPLMRYGYKQYLTEDDLWGLAQKDQTKNTGEAFNRAWEYELKHHKNPSLWLAMFRAYGGPYAVAALFKVVNDVTQYVQPQLLRYLIAFVRSRNEPDEKNQPTIQGAAVALAMFAIAVLQTSMIHQYFQLAFVTGMRIKGGLASAIYKKSM…	1548	P39109	49.544	67.58	PF00664;PF00664;PF00005;PF00005	2
	ChiABCC3	3	C	Yor1-like	CCF37025.1	CH063_01617T0	CH063_01617	Supercontig_282	1218	5791	-	MADKGEKTNITASDPLAAAVEPITPRDPEDTTFAIEIDETDGNDGGSDSDEKRVRPELRSTKSHATDTSVATTAATRRQPQSKPWYKTPNPLKWGGIPPVPEERIVSREHRAGFFSLLTFQWMAPLMSAGYKRQLEPTDIWTVNPDRAADVMTDKLKAAFKKRVDRGDKYPLLWALHETYLFEFWLGGMLQLMSTVFQVMSPFTLRYLIQFANDAWDASQQGSPPPAIGRGIGLVLGVTFMQIFQSLGTNHFIYRGMMIGGQSRAVLISVIFEKAMSLSGRAKAGGIKEPAGSPPVDEKGKKKDNKGKGKKGEATKGPGISGDGTGWGNGRIVNLMSVDTYRIDQASALFHLTWTAPISCIITLVVLVINLSYSALAGFALLVAGIPLLTRAIRSLFKR…	1471	P53049	36.008	54.08	PF00664;PF00664;PF00005;PF00005	2
	ChiABCC1e	1	C	MoABC5-like	CCF45582.1	CH063_03641T0	CH063_03641	Supercontig_787	644	5346	+	MRSMFHSICPPGVDNDLGPLIRPPCRNGNDFTLVFEDLALTIAPSAILTLATLGRTPYLLRQSKKTQSTSTTVIYQYIKILAICTMAFLQVVHMLQWISLDNEPSYLSLSASLSAVTATTCLCLLSYLEHDRSIAPSPVITLYLLGSGLCDTPILRTLWVRQDNVLVPLARAAALLAKVVVFLLESTSKRGYLQAPYSQTSPEALGGIVNRSLFWWLTPTIQRGYRVPLELDHLPCLDPKLSVARQQNRLVQVWKHWRPLRSRHSLLFATFSCFRWQFLTVVPARVLLIACKFSQPLLINAAVKLLSRDDGVDKRDAGVLLTGAAALIYAGIAFSTAAYKHMIYRTMLVFRSGLIGVIHESSLLLDLATAKDTAAVTLMSTDIDRIMAGIEMLDVIWAT…	1483	P53049	24.819	43.63	PF00664;PF00664;PF00005;PF00005	2
	ChiABCC1c	1	C	MoABC5-like	CCF45895.1	CH063_03724T0	CH063_03724	Supercontig_811	4074	9115	-	MASNAICPPGSNNQFGPRINFGCRHFDFTLLFEDAIFHVLPSAGPLIVLAALHLAFLIVQTKTSALRTDVSLAAGVLNFIAVLAATFHSYLEDQRSIRPSDLLILYFSASVFLSLPRLRTLWLVSSGGAPKVLWTVILALTTFIVPLESVSKRKFLRPPYETLTKEEETGFWGRSFFTWLLPFFRLGYSRIIHIRDIPDVDADLTGEVAGEKLERAWARRKGRKHHALFRANCAAYRGTLVLGVVTRLCLTAFTFCQPFLITATVRFMQTPKTPQSERYGQALVGACLLTYLGLAVSRAAFSRQQYRFTTMIRAGLTSVVFRQTVSLRADDLKDNAAVTLMGTDIERIVTTFVNLHQVWAAVLEVGIAIFLLQRQVAAASVVPVVISIVCALGVIPISK…	1414	P39109	27.216	48.52	PF00005;PF00005;PF00664	2
	ChiABCC2c	2	C	FgABC1-like	CCF41961.1	CH063_02722T0	CH063_02722	Supercontig_533	2	3090	+	MSGPIETLIQGLRLKELSVGGKWRLMLLAAVTIAYTPSQLGPVMAFAVTSQTLDVTRIFTSMAYLMLLASPLGSLFQSIPQMVSAFACLGRIQAYLDKETRVDFRKTPDPPLLLEKHADTPDPEPQTAAIEAKQASFGWVEGKNVLEDIDITIPAHALTIIVGPVASGKSTLLKGLLGETPVGSGDVLMSVKHSRIGYCDQSPFLYNNTIKANIVGHSQLDPQRYSQVIEATMLSTDFATFPKGDGTNIGSNGLTLSGGQRQRVALARALYLETDLLILDDILSGLDATTEEHVFRKVFGSDGMVRRRGITAVLCTHSVRHLPLADHIIALGVDCTVVEQGSFADLQTNGKYVQSLEIQEAEKSPEPQAGADADGTQADETIPLAQAVTEVSVVAEESD…	1004	P39109	30.162	47.47	PF00005;PF00005;PF00664	2
	ChiABCC2e	2	C	FgABC1-like	CCF45132.1	CH063_00545T0	CH063_00545	Supercontig_74	13649	19296	+	MNNVSNVCHDELFGPAVATESCRGGFDFTVLFEESVLSIPLSAGFLLIAPIQVARIFKAVSAVRPSLLLSMFKLVSTLVYAGLNLALLVLWASGHGFTTRATLASSVLSLCAALALAVLSQVQHGKSPRPSFTITGYLTISLPLNGARVRTAWLLASDKHLMPAILTAALAVQVLILVLETKNKRKILAGAYHSFSREATSGLLSRGLFWWLRHLLSDGSRRILAVEDLESINEKLRSSKLSSELQVRWMNKNHNRHKHALALATLSAWRLELAKIALPRLFLVALSLAQPFLIHQIVETISAPVSQQTWNQGHGLIGAVALVYTGIPIATGFYQHLSFRLMAMVRGGLISLIYAKIVQSPSTQVGDSAAMTLIGTDVERICETWHLVVAESWASVIQL…	1479	P39109	26.189	44.32	PF00005;PF00005;PF00664	2
	ChiABCC2a	2	C	FgABC1-like	CCF42960.1	CH063_02962T0	CH063_02962	Supercontig_597	4767	9470	+	MSSRCLNDDSLGPGVQGCRGDFDFTLRFERIFLAIIPAAVFAALSLPRIAFLSRKPRIVGAPTVQTIKLAIVTVYATLQFALLILQTTSNGSRIDGFAVGASALNLLAALFMIGLSYAEHSRALRPSMLLTGYVFFQILFDAAQTRTSWLMARTFSTQLFARLFTASLAVKIVILLVEAQRKAKWIRWTAEEHSPEETSGLFSLGVYYWLNRLFLHGYRNVLTIKDLYALDRGMISETMQVALAQELDKGIYLGKKHGLARALAKALAVPLLLPVAPRIALIGFNYSQPFFIQALLHYLQDTDAPKNVGYGLIGASVMIYTGIAISTALYYYFQQRALYMSRGCLSAIIYKKTTEASLVGAGDAAAVTLMSTDTERIIRGFYSLHEFWANIIEIALGCW…	1488	P39109	25.567	44.93	PF00005;PF00005;PF00664	2
	ChiABCD1	1	D	Pxa1-like	CCF41893.1	CH063_12036T0	CH063_12036	Supercontig_5296	1092	3334	+	MAEQSTLRQSAAEEAIAAFFEKYSTLIRTRLRNTSRTTRLLGTLAFAASIILSAAGGRRWWRQRREEKEQGRKLVRTNSWLHNKDGSRTIYVPYKDGTSKVVIQTTKPLTFEAHRRLFLNPPRVSGLGDGTVPSAQTKPGLNLAFLHQFLSLMSIMIPRWSSKEAGLLLSHSVFLMLRTYLSLVVARLDGEIVRDLVAGQGRAFLWGLVKWCGLGGFASYTNAMIKFLESKVSIAFRTRLTRYIHDLYLNNNLNYYKLSNLDGGVGQGADQFITQDLTLFCAAAANLYSSLGKPFVDLCVFNYQLFRSLGPLALTGLLSNYFLTASILRRLSPPFGKLKAVEGRKEGDFRSLHARLIANAEEIAFYGGADMEKQFLNKEFKSLKNWMEGIYMLKIRYNM…	713	P41909	36.984	56.05	PF06472;PF00005	1
	ChiABCD2	2	D	Pxa2-like	CCF45485.1	CH063_00554T0	CH063_00554	Supercontig_77	1376	3706	-	MAVQSKVSLIGIPSNRTVRNLVLQLTQLYLANRSRISRAVWITLFVALANRIRHAISEQKAASAREAAVRESRATVAVSDEDVTKKRKKVELNRDFFRSLLRLMKIVIPGWRSKEARLLISHSFFLVVRTLISLKVAAMDGAIVKSLVKGNGREFLMHIVWWMLIAIPATFTNSMLSYHQAELSLKYRTRLTQHIHDKYLSKLTFYGISALDDRINNPDQLIAVDVAKFSNSLAELYSNLAKPILDMTIYTHSLSRSVGGEGVVSMALLVQLSANVMRALTPPFGKYVADEARLEGEFRFQHSRLIDHSEEVALYHGHEAEKDTLDKGYFTLIKHVNYILRRRFYHGFMEDFVIKYFWGALGLLLCSVPVFVKMPGHISMNMGDRTESFVTNRRMLLSA…	713	P34230	35.921	55.86	PF06472;PF00005	1
	ChiABCE1	1	E	Rli1-like	CCF38800.1	CH063_09798T0	CH063_09798	Supercontig_3634	1032	2971	+	MSDKLTRVAIVNSDKCKPKKCRQECKKSCPVVRSGKLCIEVSPESRIAFLSESLCIGCGICPKKCPFSAITIINLPTNLETQVTHRYSANSFKLHRLPMPRPGNVLGLVGTNGIGKSTALKILSGKLKPNLGRYDNPPDWEDVIKHFRGSELQNYFTKLLEDDLKAVVKPQYVDQIPRAVKGPQKSVQHLIDAVSTLGNKKEVCDTLELNHIMDREINFLSGGELQRFAIGTVCVRKADVYMFDEPSSYLDVKQRLAAARIIRSLLRDDDYIIVVEHDLSVLDYLSDFICVLYGKPAIYGVVTLPQSVREGINIFLDGHIPTENLRFRDESLTFKLSEGADEFINDKSRAFKYPKMQKTLGNFKLSIESGDFTDSEIIVMMGENGTGKTTFCRLLAGAL…	608	Q03195	73.223	86.61	PF00005;PF00005;PF00037;PF04068	2
	ChiABCF1	1	F	Arb1-like	CCF34171.1	CH063_06217T0	CH063_06217	Supercontig_1724	1890	3817	-	MVSSSKEKRLAKKAAGGKVDKKKASNGDDGPATGADKMDEVSRLAAQMDQHGISDRVTTGVLASTQASKDVKITSASLVFHGRVLFNDTTLELSYGRRYGLLGENGCGKSTLLKAIDAREFPIPEHIDIYLLNEGAPPTELGALEWVVTEAEREMDRLDKLAEKILEEDGPESPILMDLYEHMEKMDPATFATRASLILTGLGFNKVTIHKKTKDMSGGWRMRVALAKALFVRPSLLLLDDPTAHLDLEACVWLEEYLKKWDRTLVLVSHSMDFLNGVCTTMIDMRLKQLLYYGGNYDIYNRTRSEQETNQMKAYQKQQDEIVHIKKFIASAGTYANLVRQAKSRQKILDKMEADGFIQPVIPDKVFTFRFADVEKLPPPVLSFDNVTFSYSGDAKDDL…	603	P40024	69.363	84.17	PF00005;PF00005;PF12848	2
	ChiABCF3	3	F	Group III	CCF37996.1	CH063_01811T0	CH063_01811	Supercontig_325	4719	7176	-	MTSIASDSVATILCTSKQTRFNIQTADHRELDIDGLNITVASAGKSGAKAKSKARSDGTEILVDAKLRLKAGQRYALIGRNGSGKSTLLKAIAEKLIPGIPEETRVSLLQQTNVSDADSDTRPGDGVADTGESSRGHSVLEHVIEQATAKSDVEQEIRALSEGINSSDPYGPVHAVRALRHDRNQKRLFREDKNARLRSGDRGLAARKVLKAFEKTVAESQKLQQPQGEISAEALKNETQEALDMLADLQLQVEPSRVAEIESKAKRILTGLGFSEAYMSKPVSSLSGGWRMRTALSVSLLQETDVLILDEPTNFLDLLGIIWLQRHLESLQDADGAPTLILVSHDRDFITLCTDLLILKEKGLTYFHGDLPTYEASQSERKLWLTKMKDAQDKQKAHI…	741	P43535	30.271	48.34	PF12848;PF00005;PF00005	2
	ChiABCF2	2	F	Gcn20-like	CCF35406.1	CH063_01301T0	CH063_01301	Supercontig_215	6118	8490	-	MDAEIRTVLPNIDPVLSEYSVGYLTHASTIYSDEEDQSGPSPIAEAAATVTELLLSASGKPDAKLQEKIEKLVEKWVEKYTDANGGLRSGPSAVKRLDETFQVSSQRNMSSTLAVSTGAVDLESANARKVESKVDRKKLEKAERKIAAKQQKKTYKTVEYEASRLLDEPESTQSYEEFYMAVNPLQIGGSGANKTKDIKLDNIDVSIGGQRIVTDTDLTLSYGHRYGLVGHNGVGKSTLLRALSRRELPIPPHITILHVEQELTGDDTPAIQAVLDADVWRKVLLKEQAEITQKLADIESQRTGLADTSADAARLDKEREAQDSRLGDIQGKLAEMESDKAESRAASILAGLGFSADRQQNATKTFSGGWRMRLALARALFCEPDLLLLDEPSNMLDVP…	750	P43535	57.029	75.73	PF12848;PF00005;PF00005	2
	ChiABCF5	5	F	New1-like	CCF35279.1	CH063_07099T0	CH063_07099	Supercontig_2112	1428	4848	-	MPHPVTPPLSQQEQQATMTVVAKGDAPPPPSQEEVSAFLTSIFTATTSAASVDAAYGLCEVLNNTVGFAGLHQYGILAEVKKAAANKKSPQLRESAQNLLGALFERMPPKSPLSEVVFLLQDGGVVPCALDALADKGSVVRESAQYALDALFNNLSPEALVVGLLPVLHTYLIKKTGKWQGTAAALLLLQKIADKAKQTVGSTQEQAEEQDVLRETMGTKLAGLIPLVEGGMHDLKSEVEKQAVQTMTALTGIMSNDDVAPRIPLLIDTMHHPSTETLRKAIHALSMTTFVAIVTSPVLALLTPLLERSLNTPTTAQEVLRQTVVVVENLTKLVHDPIEARTFLPKLQPGVKGVYDRASLPEVRELAKRALDVIEKAMGDDKDLIERVSGDDVAKVLEA…	1120	Q08972	51.174	67.32	PF00005;PF00005;PF00385	2
	ChiABCF4	4	F	Yef3-like_x000D_	CCF41543.1	CH063_11790T0	CH063_11790	Supercontig_5078	24	2829	+	MAAPRRPRRPSVPPPPPPQVGYRVPTSSPSSPSPCGTSKKEVKERAYKTMEQICQLIVNRDIERFIPELIKCIAKPENVPETVHLLGATTFVTEVQEPTLALMVPLLDRGLAERETAIKRKAAVIVDNMCKLVDDPNIVAPFLPKMMPGLQKNYDNLADPEAREKTKQALDTLTRVGNVVDGKIPEVRHDSDLDVVLPKLKESIPAKYKAKADKLEIILQYAANIAGQLIDEKEIESIVWVEALKPYIAVVVGDEDAQKVVDDFRKRASPGAAEEAEVDPDDEEGEDLCNCTFSLAYGAKILLNQTHLRLKRGQRYGLCGPNGSGKSTLMRAINNEQVEGFPKQSEVKTVFVEHDLDSADTEMTTIEWTMKKLQDAGVETSQADVEAKLNEFGFTENMV…	906	P53978	65.493	79.58	PF00005;PF00005	2
	ChiABCG1d	1	G	Pdr5-like	CCF33269.1	CH063_05488T0	CH063_05488	Supercontig_1413	32	1897	-	MEKEVEHLARQLSTSHSSPASNPSLDVTNNPLSPTPGSNLDPSSPTFDARAWVAAFVELTESDPASAPPRALGVAFRGLNVFGWSTGAEFQKSVGNVLLSIGKTLARLATGRRRRGRRVDILRDFEGVIEKGEMLLVLGPPGSGCSTLLRTLSAQTADLELGPETYLNYRGIDQKLIRTALRGDVLYNAELDTHLAHLTVAETLAFASHARSVRYVPAGFSHAQLALAHRDVAMATFGLTHAADTRASLTRARFQCWDNSTRGLDSANAVAFCRALRLQADLLGVSSAVSLYQAPQSAFDLFDRVTVVYEGRQVFFGGRADARAYFEELGFRCPERQTVPDFLTSMTSPHERRARPGFEDLVPRTPDEFAQRWKKSGQRQELLRELAAYEEKHPSGERL…	570	P33302	39.199	57.84	PF14510;PF00005;PF01061	1
	ChiABCG1a	1	G	Pdr5-like	CCF35575.1	CH063_07326T0	CH063_07326	Supercontig_2225	143	2146	+	MGVLSGATMVNGRPTDRSLSNRVGYVQQQDVHLETMTVREALEFSALLRQSAETPREAKLAYIDEVIDLLEMKDFVDAVIGVPGQGLNVEQRKRLTIGVELAARPQLLVFLDEPTSGLDSQTSWAICDLIEKLAKSGQAVLCTIHQPSAMLFSRFHRLLLLQRGGKTVYFGDIGENAKTMIEYLERNGAPRCPADANPAEWMLQVTAMSEDGPDWYDIWRSSPEFREVKEELRLLREQAGGQGPVDGAGQEVLHKEFASSVWTQFRHVFVRTAKHFWRSPVYIWSKLTLTILLALYIGFTFKSDNSLQGLQNQLYAFFMCLTTVNEFSKQIMPMFIPQRAVYEVRERPSRVYRWTTYFLSNVAIEMIWNTIAAVVFFFCWYYPARFTRNTTPDDVSIRG…	585	P33302	48.382	65.59	PF01061;PF00005	1
	ChiABCG2a	2	G	Abc1-like	CCF41844.1	CH063_11999T0	CH063_11999	Supercontig_5269	862	3416	+	MRSDGHNGHSPASSSGSFDFSTSTAAETGHREIEHLARHVTTASQHHAANAHVDVLNPPKNSSLDPNSANFDTAAWTKAFINLYESNPNAAPHRLTGVAFRGLNVFGYSSGTQYQKSAGNIALSMASDVVGLATGRSKRRIDILRDFEGLVEPGEMLLVLGPPGSGCSTLLKTLAGQTEGLNVSQESYMNFRGIEPRRMHDWFRGDVLYNAEVDVHLAPLSVGDTLEFASRARVPSWVPGGLTSNEYARVMRDVMMAAFGISHTVNTKVGNDFVRGVSGGERKRVSIVEAALTGAKFQCWDNSTRGLDSGNAITFCRNLRTQSDLLNVAAVVAIYQAPQSAYDLFDKVTVVYEGRQIFFGKIDQAKRYFEDLGFQCPERQTTPDFLTSMTSPSERRIKP…	737	P33302	43.75	62.65	PF14510;PF01061;PF06422;PF00005	1
	ChiABCG3a	3	G	Group III	CCF41272.1	CH063_11602T0	CH063_11602	Supercontig_4926	112	3112	-	MAMFGISHTKNTRVGDDFVRGVSGGERKRVTISEAALSYSPLQCWDNSTRGLDSATALEFCRTLRTQADILGTTACVAIYQASQDAYDVFDKVVVLYEGRQIFFGKTSEAKAYFERLGFACPDQQTTADFLTSMTSHQERIVRPDWKGKTPPRSPDEFAEAWKRSQHRAALDNEIDDYVDRHPFNNEDYDKFLASRRFDQAKSQRPQSPFTLSYAEQVRLTLWRSWVLLRNDPSMTLTMLVTNLFQALVMSSVFYNLSQDSTSISHRGIFVFFIVLMAAFGVFLEIMTIYAKRPIVEKHNRYALYHPSAEALSAMLSDLPYKFVNSVITTLIMYFMANLRREPGPFFFFYLIVTLMTMVMSMMFRLLGSLTKTIAQALAPASVVILIIALYTGFAIKVQ…	938	P33302	50.676	68.26	PF00005;PF06422;PF01061	1
	ChiABCG1c	1	G	Pdr5-like	CCF32164.1	CH063_04603T0	CH063_04603	Supercontig_1095	1774	7032	+	MMDSRPSAGNVKSSPSDDTLRDKAVQEHDHRQDEMDIEISTPRVNDLVRPYSLELIRSASRLDPDINPFLSSHPSLDPSCREQFNAKKWARALLQHSARNPQHYPRLEAGVAYRSLSVHGYGTDTDYQKDVLNVLWQAPVLVKQALSKRRQKIDILRDFDGIVESGEMLLVLGRPGSGVSTLLKTIAGETRGLHLGPHSHFSYQGIPMEMMHKRFRGETIYQAETDIHFPHLTVGQTLLFAALARTPKNRLPGVSRQRYAEHLRDVVMAVFGISHTAXTKVGNDFVRGVSGGERKRVSIAEVTLSQSPIQCWDNSTRGLDSATALEFARTLRLSTDMARTSAVVAMYQASQPAYDVFDKVALLYEGRQIYFGSTALAKQYFVDMGYRCPDRQTTADFLT…	1478	P33302	46.429	64.22	PF00005;PF00005;PF01061;PF01061;PF06422;PF14510	2
	ChiABCG4	4	G	MgAtr4-like	CCF37182.1	CH063_00247T0	CH063_00247	Supercontig_28	3649	8281	+	MNGEQRPSFDQDTTTGFAPINTGKNGDSSDEELEAGAMGSSARDTQRDTILIDEEDRRELQRIATSLSRHQSVASNGRPLSTHMSYGQDMAASNDPALDPSSKSFDLSKWLQNFMREMQNEGMVLKKNAGVAYKDLTVSGSGAALQLQQTVGDFLKAPLRIGEHFSLGKKQPKRILNSFDGLLNSGELLIVLGRPGSGCSTLLKTMTGELQGLTLSDESVIHYNGIPQKKMMKEFKGETVYNQEVDKHFPHLTVGQTLEFAAAVRTPSHRIHGMSREEHHRQAAQVVMAVCGLSHTFNTKVGNDFVRGVSGGERKRVSIAEMMLAGSPMCAWDNSTRGLDSATALKFVQSLRLASDFAGSANAVAIYQASQAIYDLFDKAVVLYEGRQIYFGPAGAAKS…	1497	P33302	45.786	62.78	PF01061;PF01061;PF06422;PF06422;PF14510;PF00005;PF00005	2
	ChiABCG2c	2	G	Abc1-like	CCF34956.1	CH063_01225T0	CH063_01225	Supercontig_199	7536	12278	-	MAFAGMASVPNYDSTAQTSGVPISSGRTNHHEEEDIAAANQKTVDTAATSVTEFAASDSAHKKSSTPHDSDKISAEDDEDSEMERRHSLVQSLARKYSHASATGSVGGNPFFAEESSPLNPSSPNFNGRAWARAIVDLVAQNGASFRTSGVAFQNLNVFGFGQATDYQKDVGNIWLSVAGLARKFTGGGKTRIDILRNFDGLVRKGEMLVVLGPPGSGCSTFLKTIAGETNGLYTDDTSYFNYQGMAAKEMHTQHRGEAIYTAEVDVHFPQLSVGDTLTFAARARQPRQLPEGIDKNTFAQHLRDVVMALFGISHTVNTRVGNEYIRGVSGGERKRVTIAEAALSGAPLQCWDNSTRGLDSANAIEFCKTLRLQTELFDSTACVSIYQAPQSAYDLFDK…	1522	P33302	49.31	66.76	PF14510;PF06422;PF01061;PF01061;PF00005;PF00005	2
	ChiABCG3b	3	G	Group III	CCF44605.1	CH063_13944T0	CH063_13944	Supercontig_7103	65	2501	-	MEQMRLTLWRNWVMLKGDPSITLTMLFTNVAQALIVSSIFYNLPPGTSSMNRRAILLFFIILINAFGSILEIMLLYAKRKIIEKHARYALYHPSAEALASMVVDLPYKVVNAILMNTTLYFMGNLRREPGPFFFFLLISFTMVLTMSMMFRLIGSAARSVTQALAPSSLILFMISLYAGFALPPQYMQVWLAWLRWLNPAYYGLESVLLNEFVGRDFPCSAFVPQGPGYESVDPAQRVCSSAASVPGQDFVRGDDYLRTLYGYEDAHRWRNFGILLAWMIFFMVLHLAATEYISSERSKGEVLTGSSNLEEQTAVFHWKDVCYDIKIKGEPRRILDEVSGWVKPQTLTALMGVSGAGKTTLLDVLATRVTMGVITGEMLVNGQPRDESFQRKTGYVQQQ…	706	Q04182	48.304	64.45	PF06422;PF00005;PF01061	1
	ChiABCG1b	1	G	Pdr5-like	CCF46870.1	CH063_03970T0	CH063_03970	Supercontig_900	32	2244	-	MSVPFNADATSRSTGPGRSPAGSQKTFVDHDAIFTQNEEALPTSKAMDGNSVYGKDADAFASTSDEDGNDTELERRQSIVQELAREYTRHSAVNVDGDNMALFGSDDPDSPLNPNGKKFSARKWAKTLANITNEHGSGYRTAGFMYQDLNVFGYGKETDYQKDIANVWLEIPGLARKLTSKTGGQRRIDILRDFNGVVEAGEMLVVLGPPGSGCSTFLKTIAGEMNGIYTDDRAYFNYQGLSANELHKHHAGDAIYTAEVDVHYPQLSVGDTLTFASRARCPRVLPPGISSSQYCDHLRDVVMAMYGISHTVNTRVGNEYIRGVSGGERKRVTIAEATLSNAPLQCWDNSTRGLDSANAVEFCKTLRLQSELFGQTCAVSIYQAPQSAYDLFDKVLVLY…	720	Q04182	39.562	60.29	PF01061;PF00005;PF14510	1
	ChiABCG3c	3	G	Group III	CCF44383.1	CH063_13804T0	CH063_13804	Supercontig_6965	101	2524	+	MMGMASAVAIYQAPQEAYELFDKVLVLYEGRQIYFGPTAQAKAYFQRLGFVCPGNQTTPDFLTSMTSPAERGREGIIKPGYEAKVPHTPDEFAEAWRTSSHRRRLDQELDAYEAXFGLTGSGSGSGPGSRTHYAEYLASKKSDQSSLQRWKSPYTLSYPRQVSLCLWRSLALLKAAPQMTVTMLVVNLFQTVIVASLFYRLXEXAESMKSRSTLLFTAALVNAFVCILEVSALFAKRAIVEKHVRYALYHASADAIADLAMSLPFKLLNAITVNTVFYWMCNMRKGGGPFVFFVLVQFAMTLALSLFFRLVASAAKSQATAMAPATTVLLTLALYTGFAVPPMYYRSYAAWIAKLNPVAYGFEALMINEFGNGRKFPCKVFVPSGPTYDAVTAMTMPQT…	808	Q04182	38.333	57.29	PF06422;PF01061;PF00005	1
	ChiABCG2b	2	G	Abc1-like	CCF42686.1	CH063_12610T0	CH063_12610	Supercontig_5804	192	2973	-	MPYKIANTICYDLILYFMTNLNRQPGNFFFFLLTTFLMVLAMSGVFRSIASLSRSLSQAMVPASILILALVIFTGFVIPVDYMLGWCRWINYLDPVAYGFEALMVNEFHNREFECGAFVPSPGLAGYENISLDNRACSTVGAVPGRSTVSGDAYINSQYKYFNSHKWRNIGILIAFTIALHTVYFLATEYISAKKSKGEVLVFRRGVSAPSKVKDDPEASVSGPSAIVEKGGQGASANEGAIQGSTSVFHWGKVCYEVKIKTETRRILDEVDGWVKPGTLTALMGVSGAGKTTLLDCLADRVSMGVITGEMLVDGKIRDESFQRKTGYVQQQDLHLETSTVREALEFSALLRQPATTPKAEKLAYVDEVIKLLDMQEYADAVVGVLGEGLNVEQRKRLT…	889	Q04182	51.316	66.78	PF06422;PF00005;PF01061;PF01061	1
	ChiABCG11b	11	G	BcatrB-like	CCF37174.1	CH063_08576T0	CH063_08576	Supercontig_2895	1381	5442	+	MDEKPTPRDCDIPGGFPETPSFAPASGRPTPMSFSNDAQQNIANAPSHDLESAQRFQSHTSTNYFAANTSTVRDDASSSTVTLSGNGATAADSGQAFQRSNETSQKPVALADDSTPSSASSDVLSPTESTQFAPLKTNTSTTKRPNARSQSSNLTEDDIFRVLSRRRTNATNQSDVEQGEEQQEVERLMSRIFGRARQEQSEEEKTRHSGVIFRDLTVKGVGVGASLQPTVGDIFLGLPRKIKVLLSHGPKAAFAKPPVRDLISHFDGCVRPGELLLVLGRPGSGCSTFLKAFCNQRAGFEAIEGEVTYGGASSEEMSKKFRGEIIYNPEDDLHYPTLTVQRTLNFALQTRTPGKESRLDGESRKDYIEEFMRVATKLFWIEHTLGTKVGNEYVRGVSG…	1333	P32568	42.379	61.59	PF00005;PF00005;PF01061;PF01061;PF06422;PF14510	2
	ChiABCG11a	11	G	BcatrB-like	CCF41992.1	CH063_02728T0	CH063_02728	Supercontig_535	88	4700	-	MESDGTLASGSNYERSIELSAVPDDNNNNNNTTWSLKHKVEAVRERDQRSGFPARELGVTWQNLTVQAVSSDASIHENVLTQFNIPKLVKESRHKPPLKTILDNTHGCVKPGEMLLVLGRPGSGCTTLLNILANHRRGYSSVTGDVHYGSMTADEAQQYRGQIVMNTEEELFFPTLTVGQTMDFATRLKIPFRLPEGVASDEELRVQNRDFLLESMGIQHTFDTRVGNEYVRGVSGGERKRVSIIECMATRGSVFCWDNSTRGLDASTALEYTKAVRAMTDVLGLASIVTLYQAGNGIYDLFDKVLVLDNGKEMYYGPMKEARPFMESLGFICSDGANVADFLTGVTVPTERAVRPGYEKTFPRNADTLRAEYQKSDIYPRMVAEYDFPTKEDTKERTR…	1414	P32568	38.322	59.73	PF06422;PF00005;PF00005;PF14510;PF01061;PF01061	2
	ChiABCG6	6	G	BcatrA-like	CCF39967.1	CH063_10657T0	CH063_10657	Supercontig_4207	109	3256	-	MLIYPLFFPPNAAKSKTVIGDSVYTVSFAKQVAACTKRQAWLLWGDRSSFYTKLVIIVANSLIVSSLFYGAGQGTSSAFARGGIVFFSIAFIGWLQFAELLPAIAGRTTIERQRVFAFYRPSAVVIARVLLDFPLILVMTVLFCVPVYFLAQFDVDAAKFWIYTLIVYTVTFCLTTMYRMFASLSSTVDDAVRFPALLNDSIWFGWIYFINPVAYGFEALQTNEFFGRQMQCSESQLVPRGPGSDPNYQGCSLPGSTLGSTTVSGPDYLEASFQYSRANLWRNFGIIIAFTVFYLGVTVLAVETVKFKGTGAQSLIFAKGRAAKADEEQREKDGARAAEEAFEPIGDGQSVFTFKDINYTVPYGDGERRLLDGVCGFAKPGKMIALMGSSGAGKTTLLN…	851	P53756	34.724	55.36	PF00005;PF01061;PF01061;PF06422	1
	ChiABCG9	9	G	Abc2-like	CCF35910.1	CH063_07594T0	CH063_07594	Supercontig_2362	378	4905	+	MADQEFEKTQEAVAGGSPAVNEKNTAEAHPAPRSSTSTAADVSENQREEARRNNPDGFSAIHTGVSVHQAEAEFAELQRELSGMSRASRVNSRRKSGDVEKAVTNVNSTSPSSDTEAEQFDLEAVLRGGVEAERQAGIRPKHIGVYWDGLTVKGMGGTTNYVQTFPDAFVNFVDYVTPVMNLLGLNKKGVEATLLDHFKGVCKPGEMVLVLGKPGSGCSTFLKTIANWRGGYTDVSGEVLYGPFTADEFKQYRGEAVYNQEDDIHHSTLTVEQTLGFALDTKVPAKRPAGLSKNDFKKQVISTLLKMFNIEHTRNTVVGDAFVRGVSGGERKRVSIAEMMISNACVLSWDNSTRGLDASTALDFVKSLRVQTNLYQTSTFVSLYQASENIYNLFDKVMV…	1489	P53756	37.305	57.56	PF00005;PF00005;PF14510;PF01061;PF01061;PF06422	2
	ChiABCG7	7	G	YOL075C-like	CCF46541.1	CH063_03894T0	CH063_03894	Supercontig_870	5088	9292	+	MARPDHDSAGFKTPKSTPHGQPVVLDVEKIDRPSSVDTSMDPITPADRIGPGRFSLSGAGHISLDDVESVDVQIRSLAVTVDTSPSWLDPATYPELAKAKFNPKPSSKTLLHHVDASLRPGTLTAIIGGSGSGKTTLLNTMSERMISARLAQGGSITFNGNEGIHNARHAYVMQQDILLPTLTVRETLRYSADLRLPPPTTAEERMRIVEEVILELGLKECANTRIGNSQHRGCSGGEKRRVSIGVQLLANPSVLFLDEPTTGLDATSAFQLVRTLKRLATKGRTVITTIHQPRSEIWDLFDSLIILTKGSPVYSGPASDCVPWFEAMGFRLPPFVNPAEFLIDVAAIDNRTPELEEETAARVNQLKTAWVQESGKRFEPSEKAVQTLPRRGRGAKSET…	1379	Q08234	38.467	57.89	PF01061;PF01061;PF00005;PF00005;PF06422	2
	ChiABCG8	8	G	Group VIII	CCF46182.1	CH063_15015T0	CH063_15015	Supercontig_8374	54	1712	+	MGGSGAGKSTFVNVLMGKTKNTGGTVAVNSSPDKLKRYKKVIGYVPQDDIVLPELTVYENIVHCAKIRLPQTWSRADIESHVESVIDCLELSHVRNSLVGSVARPVISGGQRKRVSIGMELAAAPMAIFLDEPTSGLDATAASSMMSTLKAVARLGITVIVIIHQPRTEIFDLFDNLILLGNGQTIYEGPQRQAQDYFEGMGFGFPAHSNHGDVVTDIITGNGRDYKRIGDISTDSLIANWSSHRLATANKERPASSIMSNTGMYAAIKHRGAPLWKQTWLCLRRAMLQQWRTKAAFLAEMGLAALAGFLLGLAEHSKKGILFVGTFNEPYSILSTAVDFKSAPELALLVAIAIGLVAGAPGVKSFSEELLMQRREAEAGHSRLAYFLAKVLAVLPRML…	552	P25371	38.095	61.9	PF00005;PF01061	1
	ChiABCI1	1	I	Caf16-like	CCF38850.1	CH063_09838T0	CH063_09838	Supercontig_3657	2696	3535	-	MAQKSPTIDVTDLSYNFPGSTSGLKNISLSVPSRSRTLLIGANGAGKTTLLRLLAGKRLAPQGGISIAGIDPFKDGLEGVTYLGLEWVLNPIVRTDIGVVELLRSVGGDAYPDRRDELVSVLDIDTAWRMHAVSDGERRRVQLAMGLIRPWTILLLDEITVDLDVLSRAEFLGWLRRETEIRDCTIVYATHILDNLAGWPTHLVHMHLGTVREWDTAGKFIAGVEGGTGNSTLGELVLGWLRQDLKDRGPRSQAHIESEGKTYSAGGYGGYGDESDKLK	279	P43569	50.226	68.33	PF00005	1
	ChiABCI2	2	I	Ydr061w-like	CCF33713.1	CH063_05854T0	CH063_05854	Supercontig_1569	5263	7242	-	MRLPNRSPPILRIANGTFYRRHPNAHSTQPNPPLFSDLSFELPSFAETKNHWCIVGPSLSGKTTLLQVLRGQHLAIPPTSRAYPYLSTDKAPARLRSANRAIQYVGFDGEQGGALGGPTTSAYLAARYESRRENTDFSLRDFLVGNTELNPLETLPGEENLIPRELLERVVTDLRLDPLLDLPVAFLSNGQGRRARIARALLTTPEVLLLDEPFMGLDPPTVASLSPLLQSLAERQSPRLVLSARPQDPLPDWITHLIYLRSDCQIGSMGPKDMVLEGFRKYVRGVWKGGLQEDEKLPVHSLVEMGKALTTNGVEGDGLFDSNEKGQHAAESAAAVENSPPQTPLGEPLVEMDGCQVRYGSKIALGNWSQDTPSGPKDGLIWTVRRGERWGVFGPNGSG…	659	Q12298	28.007	45.53	PF00005;PF00005	2
Cladosporium fulvum	CfABCA1	1	A	-	NA	scf7180000128939_G9380	NA	scf7180000128939	10618	15405	-	MVFVRQTWTLCAKTLRIVFLRHWLGTLTRAFLAPIIFSFIISYSKNFFVPPSDFGIGTARTLRSLSDAVGASAGGRNTVVFVDNGFTGGDISRVIEQISASITAQGKTIQNLQSRKDMLTTCPSTIRGVSPCFAAVVFESSPTEGPDGIWNYTIQADGSFGERIYVDSDSNDAEIYALPLQHAIDNAIASLNGTTLPDNVQQYPFTSQNSAERDRSINRAYMGALIDILGVAYFIGIVGICYQLTGQMAQERELGMSQLIEAMMPNKQRWLPQAARLLAMHVSFDILYFPSWVIMGIIVGVLNYPKSNLGIPLAYFIISGLALSSWSIAFASLFRKSQLSGITVTIVSIVLAIIIQVVGPVSTGAAAILSLLFPSINFTLFIIYMAHWQQQSLPTNLAE…	1595	Q5ASB8	50.91	67.8	PF12698;PF12698;PF00005;PF00005	2
	CfABCBFT3a	3	B-FT	Group III	NA	scf7180000126256_G1987	NA	scf7180000126256	116543	120479	-	MAPKVDEKAFATAAAATNTPVQPTTDQVIDVNAKAYSDGKEHPGSDSEDNEDHKVDSDGKKEAKGSLKDYARIFKFCDRLDATLYIIAIGGSIASGAALPLMTLVFGQFTTDFNNFTAGRTSADAFRDRVDSFVLWFIWLFIARLGLAYMVNVLVSIAAIRTTRTLRKAFLESTLRQEVWHFDELGLGNAVSINTNGNRINQGIAEKLTSAVQGFSLFFSSFIIAIAVQWKLALIAMSILPVLLGTIAGIIGIDVKIEARIMRFYSTGAALAQDAISSIRTIHAFGAQDKIVAKYDEFLKDAHKIGKKKSPLYGILFSTETFLVMSATALSFWQGYRMFRSEEITSVGTVFTVVLSISIGTTSMQAILPAQQAIANASSAASELLSVIDKESLLDPLSP…	1294	P12866	24.58	44.96	PF00664;PF00664;PF00005;PF00005	2
	CfABCBFT3b	3	B-FT	Group III	NA	scf7180000130411_G6097	NA	scf7180000130411	48882	53290	+	MSTDPEEYCGIRGSCPADSKDEHQTAGQAGMNTQESNIHNGQKGSKDAQQDSGTETAGPGMKHFFVGHVNSRPCSSSSVRQRIFTFTSTTDTLLIILGCICAIGAGVTQPLVALVFGSYIDKFTNFGSSHSASDQFRKDVNEFTLWFVYLFVAKLVLMYGSGFIFTTTALRTTKTIRSAFVQAVLRQDISNIDTLGPGAVAVKATTNANLINAGISIKLAHFVQSFSMIIAALVVGCLQSLKLMLIITAVVVPCFIILPLTMTGEANVDARILQIYSRASNLAEEMLGSIKTVHAFGVAEILLQRFDHWLIDASKVGLKKSPILAAMYGADFFFSNMPYSVAFWQGTRMYVAGDVDNVGSLWIVVFAVLMIASGLAQIAPSTSSFSQASVAAAELFEIF…	1305	P33311	30.998	49.04	PF00664;PF00664;PF00005;PF00005	2
	CfABCBFT3c	3	B-FT	Group III	NA	scf7180000130346_G13993	NA	scf7180000130346	9240	13258	+	MSASEKAEPEQTPRPHAIDELPSDAFAKIQDEAKKKTKKKRRGPPGKSADGEESKGGMKNYFRIFHYADKLDYLLYAFALAGAVVTGAALPLTTLIFGKSVASFSGVSTQGNTQEFQSRVNQLVLYYVYIFVGRFVIGYVATLCVCVAGARTTRSMRTAFFECNLRQEIWHFDKPSTGSIAAQVTTNGNRINQGIAEKLYSTVGGLSLFFSSYIVALAVQWKLALITMTIVPANFLIFGVCLHFAISIDERVTRTYSRALVVAQEAISSIKTIKAFGAALQTVKKYDAFLTEAHQIGLAKSPLMGIFFSTSVFLVLAGTALAFWEGYRLYASGEVNDVGTVFTVVLSVTLGATSIITMLPSLEAVSAASSAAGELFEVMDKKTLLDPLSPDGEKPASLT…	1249	P12866	24.485	42.72	PF00664;PF00664;PF00005;PF00005	2
	CfABCBFT4a	4	B-FT	SirA-like	NA	scf7180000130049_G8263	NA	scf7180000130049	10931	14837	+	MNIRLSDQETAIINEQINNPPATEISYFSLFRYATRRDLVVISISTCCAIVGGASLPIMNLVIASIVGNLAGLYQGQTSNFAPDMSRLTLYLVYLAIGQFCAISITVLGFTSSAEKITSQMRYHYLTSLLRQNVGFFDQTGAGEITTRITSDMNMVQDGISEKLGMSIKGISTLVTAYAVGFTVQWRLTLVLTSAVLAISGTLGGLGHFVIRWSRKSLSCYAEGGSLAEEVMGPGSMRNVLAFGMQERLAGQYDHHLQTAEKFGFRMRSSVAVMAGILMFCIYSTYALAFWVGSRYLVAGEANLKDILTVLLSITSGAFAVGHAIPYLQTFGTARAAASKIYSTIARRSPLDPASVQGLSIDPLTLQGAIEFRGVRHIYPSRPHAVVLEDLNLILPAGK…	1261	P12866	25.517	46.74	PF00005;PF00005;PF00664;PF00664	2
	CfABCBFT5a	5	B-FT	Group V	NA	scf7180000130743_G6345	NA	scf7180000130743	170471	174550	-	MATKDSLDVQTRRQSRADDASVQLDIPSERYSSTQDRQVSATLADAESFPEPQIATFDTAKPRTWRAPMSPSFKKVYQQLLGLNPFKSTYLSLYDPLDSAAEKTIAISSAFFAIVAGVPLPVIGYIFGQIINEFPPPEDALYQRLVQLLGVAVAYFVVTTIYTIGFGLTAENVSVKLRRQLLECLLRLDQAYLDTHDIDVNGYLTEKMDTIQAGCSEKVGIFIQAMSYFVAAFVVGFILDAKLTGILLASVVPAIALSFALLSPAVSKASRAVSKQNEKANDIVESALGAVKVVQAFDMVGEIYRRHLEYMEQSTRLSVKKAVLAAMQSGSVYFIAYAANALAFYVGSRIASNGNAGTVYAVVFLILDASFVVGQFAPFLEIFARAAAAKGTIQDLLDT…	1324	P12866	24.882	43.52	PF00664;PF00664;PF00005;PF00005	2
	CfABCBFT5b	5	B-FT	Group V	NA	scf7180000130346_G13997	NA	scf7180000130346	36116	40208	-	MGFQFRKKEAKPEDNAVEKEPWQERATVYYRLLLSPGGNVWDLLLFLGGLIGSIAAGVPFPLLGILFGQLIDNLTSANCAENSGQDTSSLSDSVRTKVLYIIYVTIANWCFIYLHTTCWSLFGERLVRRLRETYLRSLLRQELAFFDQLPAGDVSSRLSTDLDEIQKGTSEKVGIVISSISYFVASYIVAFIKHAVLAGILVSLVPAYFLMAYVGGYFTEKYAGTYSDEIASATSIASESLNKLTIVHAFGAAARLERRFADLMAKASAEGVKKAIVAGVQLGLLYFIAYSTNALAYWQGSKSIADSVGTDAASSQVGAVYTVIFLLIDASFILSRIAPFMQIFGTAAGAYTKLNQSIKRQSKIDPTDRTSGQRLAHVAGAINFENVSFAYPSRPDTVV…	1347	P12866	25.075	45.18	PF00664;PF00664;PF00005;PF00005	2
	CfABCBFT4b	4	B-FT	SirA-like	NA	scf7180000126558_G2713	NA	scf7180000126558	40741	44814	+	MTPDPEKRELCDSSSQDGLESRDEITMGGHEKAQLGQTPFPTMLPNEPAPPLHRLDSQIPKKTDEEKKDTDDVFSHLPEHEAAILRRQLEIPPVKVTYKALYRYATKIDLLLMVICSICAIAGGAALPLMTIIFGSLAGTFQGFFQGTTTGADFSSTISHLTLYFVYLGIGEFVVTYIATVGFIYTGEHISGKIRQHYLASILRQNIGYFDKLGAGEITTRITADTNLVQDGISEKVGLTLTAIATFVAAYVIGYIKFWKLTLILTSTIVAIFLTMGGLGQFIVKWNKLSLSSYAEGGTVAEEVISSIRNAIAFGTQDKLAKEYDKHLGVAEKSGFKTKAITGSMIGFLMCYVYLTYSLAFWLGSRYVVSNEATLSDVLTILLSIMIGAFALGNVAPNI…	1357	P12866	27.287	47.6	PF00664;PF00664;PF00005;PF00005	2
	CfABCBFT1	1	B-FT	Ste6-like	NA	scf7180000130833_G2905	NA	scf7180000130833	189224	193633	+	MAGDKRGSRSSQDNSSNDSREGKVEEKDEDGEKVPDAPWRCLFAFTTRANIPLLVAGIFCSFAAGFMGPAVNFVVGKVVGGLTNYQSGSMDGDKFLREQTKWVLWTVAISAGSWIFGALEFLLWMSFGELQAKSARDRLFHGLLGREVEWYERRKNGIGALLPRLQAQIRELQLATSQPLGSIFALISTCVLSLAQALYRSWDLALVTLATVPVIIFALVMARGGLEHNITMQQDKLTEAQKYSTSAFSSIETVKCFNGQEIELKKYNTCIDEAGVWYAWVANASALQMGLAVLLSVSMFVQGFYYGGILVGRGTIQVDDVVTTFFSAIGAFQALQGILPQMIVFEKGRKAGSVLRTIMAQVEDESTIEHKQNLLAPATCRGDIEVLDLSFAYPSRPDI…	1469	P12866	33.03	53.94	PF00005;PF00005;PF00664;PF00664	2
	CfABCBHT3	3	B-HT	Atm1-like	NA	scf7180000130368_G13303	NA	scf7180000130368	113263	115681	+	MLASRVCLRAALRPCLAQSKATRVRTSIPIQFQASWRTRRIFATTPRHRKDEARARTIQQEEEQKQQQPSEEKQKQQQPSEEKQKQQQPSEEKQKQQQPSEEKQKQQQPSEEKQKQQQPSEEKVPESVAKDDKPAKPPTQNDPLLAEQTVSNKEQRKADWAIIKDMAHYLWPKNDFNTRFRVGLSVGLLVGAKALNVQVPFYFKTIVDSMNVDFAAVGGTAMTVAGAAIFSYGAARIGAAIFQEFRNAIFATVSQGAIRRVAANVFEHLLKLDLNFHLSRQTGGLARAIDRGTKGISFLLTSMVFHIIPTALEISLVCGILTYQFGWKFAVLTVGTMAAYSWFTIATTAWRTKFRKQANAADNKGATVAVDSLINYEAVKYFNNEAYEAKRYDSALKNY…	771	P40416	57.23	71.54	PF00664;PF00005	1
	CfABCBHT4	4	B-HT	Group IV	NA	scf7180000128508_G10812	NA	scf7180000128508	70930	74035	-	MALYITTLPWVSNVAAQHTLRYTQVAYPIALLILYLLAFTARSITTSRKDEDDVPQQPEQFGPGGKPLPKKHNNGGPKEPDIPADLDFSRPRKLLFQWLSVAVIATFIANIVVTIVHALVARNDGWWCGEAPTVYLVGSFMVYALLLIHMVDSHPSPTVAHFVTWLVAALLEVVLLGASFALYTSDHREPSVGKPKHGQQRGGELRRDMTEWEITEVTIDIVRFFLLAALLCFFTLFVYLQRPKKKIEEAHRHDETDALLSNGHATENGVATGPSQGYGAVAQNGKPHGPAHGHHEAAPAGWEKPKQVPTRSWWEYIRAYAIFVPYIWPYKDRKLQINFIICFLIVFVQRGIQLLVPLQAGHITDFLAGEDKGNVNHQPFMPWAAISLYIVYRLFQGSN…	1016	P40416	34.652	55.7	PF00005;PF00664	1
	CfABCBHT5	5	B-HT	Group V	NA	scf7180000130878_G3024	NA	scf7180000130878	43991	46663	-	MASIASAALALPVLHYIAPVATATYFISAKTAATCLLQEPSKRGKLSLRRYGSSALQLTILATVVAEAVTTITQAFQDSTFAPAQDYVIYLFASFVLHGCFSLGLIENEHPLWHPYLGAWLIALAFDFPLIVLQGLRIPEDGYAKGRMSICVLRSAALVALSILASWCILSDRKRSIRLDDESEALLAANGHEASTNGTRTKPITSPRDSVLASENGDTGDDNEERDDGFDSDSEEPEEDKKLRAQQKQRLQESGSWFAYLKEFNIFIPMLLPRKNRLVQACLVTIGVCIFMNRALNILVPRQVGIVVNELTEAYGTGVVPWRALGLWMLYTSLSSGVGIGLLKALAEMPVNQYGHRMIATTAFQHIMDLDMHFHNEKNSGELIRVIDQGSTLQDLLSY…	890	P40416	33.962	52.83	PF00005;PF00664	1
	CfABCBHT2	2	B-HT	Mdl1-like	NA	scf7180000130842_G12557	NA	scf7180000130842	76228	78791	-	MAMRGPNIFAHRAWDSLGNGALFTHRIQQSAAQRLSARSSNAPISLPQSRTLASQIQCLSTARRVQQSRPTAALMKQSTSGSVAQRRVLQTSQTQKEAQLAKSTGNKEQSYRDQVKKLSDPAEEDEDNEFQFKKSDKAAAASQVNLSAKLSSHGREGEGKTGGGFREVGRLLKIARPELPSLSWAFLFLLISSGVTMSLPFSIGKIIDGATESSGTMFGMKQEYFYVGFAALLATGALANYGRIILLRIVGERIVTKLRSNLFKRTFVQNAEFFDANRVGDLISRLGSDTIIVGKSITQNVSDGLRSLVSATAGLSLMAYISVKLTGVLAIALPPVAIAAFLYGRAIRNLSRRIQKNLGTLTKIAEERLGNVRTSQAFAGELQEVHRYNTQVRKIFGLG…	837	P33311	48.148	67.79	PF00005;PF00664	1
	CfABCC7	7	C	Ybt1-like	NA	scf7180000128985_G1337	NA	scf7180000128985	107613	112772	+	MSACNKPIWHADDFSRCFQRAYLQELLPAIACIISALYLAYQLIRVAQRRAQETNAEYSKLKQNGWNGARSYGATQQANGEDEDSSEDEMQRNQDLALQLTKTKATDYSVLTLDRPRGEVVIPVIEELAVLAELGVQVAAYVLHAWGNKGQLAALANITVWAYIAALTSSRLLLFSAHSRWSFPKLWYHTAFLYCFQWLFVVMLFRSEIIHPRSKQSEALMSTHFALTTLLAIIALTSRKGNKAVELEYEGDILPSKEPLASVLSLITFGWCDEIVWHGYRNAFEMKDVWNLMPKDKAAAILADYRQLKKTNILAWHLLKYFKKELIAQALWAGISGVVTFVPTLLLKVILEYVEEPTQTPRNAAWLYVILLFVSGVINAISSGQALWIGRKICIRLRA…	1719	P32386	40.217	58.24	PF00664;PF00664;PF00005;PF00005	2
	CfABCC4	4	C	Ycf1-like	NA	scf7180000128985_G1340	NA	scf7180000128985	123912	129111	-	MSMSTQQIVFGHHLSESGSKFPTYLSATKHVAQPLCGNSEGWGPLSPIRYDFTPCFLDMWIVVVGAWGILAGAGALWWLYKKNTPLPVAQNWHFYTKLAVVGMIAALTAAQAGLQIYLLGGNIWFQDFRFCTTVIQLISLVVVGWAQYAEHWRLRYPHAVVLVYWLLYVIAHAVKLRSLVSQQTHKLHLAYFVVFTVNMALAVAEFILEWLVQKKVSAYEALGDEDECPLEYADIFSKLTFSWMTPIMKYGYKEYLTQDDLWNLRKRDTTRATAGDFEEAWEQQLEKKKPSLWIAMFSAFGGPYLSGAVIKTMSDCLAFVQPQLLRFLISFVDSYRPGNVPEPPIKGAAIALAMFVTSVAQTACLHQYFQRAFETGMRIKSALTATIYAKSMRLSNEGR…	1543	P39109	48.479	66.99	PF00664;PF00664;PF00005;PF00005	2
	CfABCC5	5	C	Group V	NA	scf7180000130656_G8135	NA	scf7180000130656	61245	65837	+	MAQIILDGARSGQLGLETPARDGICFNNVWDPQDAHFEQCFLPVIAAIPAILAAAILFLHILRLLIPARWRPRWTRPFVEEVLEPQVEVDLVPRRRWTFFSIALCALNTIGLLLQTLAAAAHLVHLQWYDETGRLAPKPEQVHFDIYDGIALLLVLPWLVNLVEVLLYQPRRVPYAILSTTVAFTIVSAILLENLTFNTECSDFFCVQKGLNIASTTVAVLILMLLLLMPSRDPLLPAKDISMPFTAPSSALRSPEEALTVWQFMTVTWLKPLMDIGGKRQLEFEDIWSLPHEFQHRMLHDNFRQLRGTVIKRLLIANGIDLVIVTILGLIEQVAQYGAPVFLQLILSSMEDPESPKRVALTYSAMALCSRLLGAQVSVFSLWFGRRCYERSRGEMITM…	1530	P32386	30.702	50.58	PF00664;PF00664;PF00005;PF00005	2
	CfABCC2	2	C	FgABC1-like	NA	scf7180000130679_G6849	NA	scf7180000130679	137483	141132	-	MQKLARLPVDRVAEAQALTMMSSDVQRIATATSYAHELWAAPLEVALATYLLWRQLGLSSLATLAIALVCAGLSTTLGRRLVPTQRTWLEAAERRVAATRKFLASRKAVKMMGMDATVAATITDLRQQEFTASKPFRILTVSTVVVCPQAFSTLSLAPIVTFGAYIVIHGAAFDAPKLFSSLVLISLLASPLVRLFQLVPLFAAALGCIARLEDFLCRDESHVHCAAAVHPPHSQPQLGTNQTNAEKSSRYTPSRPRDIVLVEDVHLRWDSHVLFAGINLRVPKGHNVAITGPVGAGKTTLLHLILGEIPPTMGSVIVDRSVPIGYCAQTPWLENQSAYDNVFQHSTLNDAWRTTIIDACAIRPLIDPKTSSAAGEPVGDRGARLSGGEKQRLALARAV…	1089	P38735	24.66	44.39	PF00005;PF00005;PF00664;PF00664	2
	CfABCC3	3	C	Yor1-like	NA	scf7180000130795_G10253	NA	scf7180000130795	52817	57370	-	MSAPDAERPWTANTDTPGPYDTNHADPLAEEPLERVTHEKDLSEEKVLDFEALEETSSNSDSDLGKKHRRPEVESSQSNWTAGTETSVATSLAPDPEEESPRKRTWSQRLNPLKRKPPPPVPKERLPSREHEAGWFSVYTFQWISPLMSVGYQRPLETNDIWAVNPDRSVEVMKARLYTNLEKRRAQPGRINPLVMALYDTFKKEFWIGGITNLFGALLQVLSPFVMKYLIAFAGRAYRAQLGQIPAPHVGEGIGLVLGITAMQICQSSCINHFIYRGMIVGGQCRSVLISVIFEKAMILSGRAKAGGKAHASEEDLKPDFAPGSKEEKAWYKKQLGSGKKGVSGDGQGWGNGRIVNLMSVDTYRIDQACGMGHMIWTSPIQILLTLALLCINLTYSAL…	1517	P53049	36.431	53.93	PF00664;PF00664;PF00005;PF00005	2
	CfABCC1a	1	C	MoABC5-like	NA	scf7180000130917_G5987	NA	scf7180000130917	16155	20974	-	MSLACTAKADDAFGPTITGACRQGFDFTLLFEQSILQIAPCAILLLLVPIRAAHLRKQNVKVLRNGAQTIKQVAIAVLAITQLLLLIMWSVTPMYRTRTSIPAATISFLASLSLLYLSSIEHAKSVRPSTLINIWVLFSLILDLPQTRTLWLRAGPRALPGTFTVGVAAKAIVLYLEARSKRRSLIPAYRLYAPESLVNLYDRTALWWLNPLFWTGYKGYLSTDKLFTVDADLGAESVQDAFEAAWAQHARRQRWRALLAVFNCFRGDFFAIAAPRLCLSALKLCQPLLIARITSLLSTGFTGRDDNYGRGLIGAAALIYTGIAITTALYQRQLHRLITKLRGSVIAAVYAKMLRLDSTKLNDNAALTLVTADIMRVCNSLKQIDDLFATPIEIGVAIY…	1530	P38735	27.865	46.66	PF00664;PF00005;PF00005	2
	CfABCC1b	1	C	MoABC5-like	NA	scf7180000130448_G4000	NA	scf7180000130448	14847	19207	+	MLILCLGVTLILDLARTRTLFFTAQGLAAARVNLAALIVKLGIFVLENIEKRSMVKKAWQEIISPEGASGVINRATFLWLNTLVVQGFRTLLTVHALPSLDNDILAASRPSELLSEWKNVSPNAHEHGLLWLFVKHFKWATLAGVLPRLACAGFTFAQPYLVKSLLDFTADINASNRSSTAYALVGAYAIAYVGLALTYAVYQHKTYRLLTLYRGALVAMIFDKTLRVEASSVDDAEAVTLMSADIDRTTGSMHVVHELYASVIEAGIAFGSFCVLAAGPIAKASGNAQVPWLEAIEDRLASTAKALSSMKAIKMTGLADLVASYLANSRLVEIRASRRHRILNIFVFISSIAPYSVCLIVYGPVWGFLTYILIAKTSAQERTLTEGVAFGALSLFELL…	1199	P39109	30.236	49.49	PF00664;PF00005;PF00005	2
	CfABCD1	1	D	Pxa1-like	NA	scf7180000130681_G9834	NA	scf7180000130681	21989	24487	-	MATQSTLRQQPADRFSQWFDHFYERFAARYAKIQDRSPLDKRTSQLIGALALSLAIITSGYGGWRYYSSRKQERDLGHRLLRRNSGLRAKDGTRTLYVPYKDTTSKVTIHPIKATTFDAHRRFFLNPTRQRNSGRELPLGVPPPNIKPGLNVAFVHQFMAIMQIAVPRLGSKESGLLTTHAFFLLLRTYLSLVVARLDGDIVRDLVAGKGRDFLLGLAKWLSVGVIGSYTNSMIKFLQAKISIAFRTRLTRYIHDLYLGPHMAYYKMHSLDGGVEHGADQFICRDLTLFCDNAANLYSSLGKPLVDLFTFNYQLYRSLGPLALSGLLSTYIGTAVLLKKLSPPFAKLKAAEGRKEGDFRSLHARLIANAEEVAFYAGGPTEHALLDQGFKELRKWMEGI…	832	P41909	38.364	55.99	PF06472;PF00005	1
	CfABCD2	2	D	Pxa2-like	NA	scf7180000127501_G12848	NA	scf7180000127501	40011	42218	-	MSSHPAALTVAVSKRSLKQLLADLTSLYVRHRTRISRTVYVALLFALISRIRGAIKEQKAAAARAAENRRKGLGRGDNSKKKVELNAEFFRNLGRLLKICIPSFKSKEARLLLSHSVFLVLRTLISLYVAELDGRLVSALVRGKGKEFSKGLVWWMLVAVPATFTNSMLAYHQTSLSLAYRSRLTNHIHNQYLGNMTFYTLSALDDRIKNADQLITVDVTKFSNSLAELYSSLSKPVLDLVIYNWSLSRSVGGEGLFSMSLIVQISASLMRALTPPFGRYVAEEARLEGEFRAQHSRLIDYSEEIALYDGHEAEKDTVDKGYFTLIKHVNRILRRRLYHGIMEEFVVKYFWGALGLLLCSVPVFYKLPGALPGGTSTGYRTEAFVTNRRLLMSSSDAFG…	735	P34230	37.121	59.55	PF00005;PF06472	1
	CfABCE1	1	E	Rli1-like	NA	scf7180000130571_G5478	NA	scf7180000130571	116535	118602	+	MSDKLTRIAIVNSDKCKPKKCRQECKKSCPVVRTGKLCIEVDASSKIAFISERLCIGCGICPKKCPFDAINIINLPTNLETQVTHRYSANSFKLHRLPMPRPGQVLGLVGTNGIGKSTALKILAGKMKPNLGMYDNPPDWEEVLKKFRGSELQNYFTKVLEDDLKAVTKPQYVDQIPKAIKGTDRAVGHIISQRSQVDEARLDEITTELELKQVWDRDVDLLSGGELQRFAIAMVCVQKADVYMFDEPSSFLDVKQRLAAGRIIRSLLGPNSYVIVVEHDLSILDYLSDYICVLYGKPAVYGVVTAPFSVREGINIFLDGNIPTENLRFREESLTFRVGEAGEEYLADKNRAYGYPDMSCTMGSFNLTVKAGDFTDSEILVMMGENGTGKTTFCKMLAG…	654	Q03195	74.204	86.1	PF04068;PF00005;PF00005;PF00037	2
	CfABCF1	1	F	Arb1-like	NA	scf7180000127713_G9522	NA	scf7180000127713	204927	206872	-	MVSASKAAREAKKAAAGKDKKTAASKVASKNASTAASENSSVNGDDEPLEDADGDALPQNTDSKLSAKVQKLKLQEDKDGISDRVTTGVLASLEQSRDVKITSASLVFHGKVLFNDTTLEVNYGRRYGLLGENGCGKSTLLKAIAAREFPFPDHIDIYLLNEGAEPSDTGALQWVVNSAEREMKRLEELAETILEDEGPDSPKLEDIYERLDGMDPSTFHTRAGLILTGLGFNKKTMDKKTKDMSGGWRMRVALAKALFVKPSLLLLDDPTAHLDLEACVWLEEYMKKWDRTLILVSHSMDFLNGVCTNMIDMRMKGLMYYGGNYDSYMKTRTEQEVNQQKAYEKQQDEIKHIKEFIAKAGTYANLVRQAKSRQKILDKMEADGFIQPVHQDRIFTFRF…	631	P40024	73.874	87.03	PF12848;PF00005;PF00005	2
	CfABCF3	3	F	Group III	NA	scf7180000127843_G9418	NA	scf7180000127843	11647	13989	-	MPTKRNKEQSAGDVAGTLTVSAQQSRFHTEMDEDSNLKEIVVKDLNISIGNRELLSHANFQLQRGRHYVLHGRNGIGKSTLLRAIATDQISSIPRGVKVLLLGQTESTLEEDMDAIQLEDLTVLQYVVRSDATRERLLHKSRLLSAALDMEDPTAAVRAYRRVAHERLEKRLADVKQIAKRRSGARGKEASKVQLRLEGEVDASAARLTEPLSVDEISDETQKSAEMLSEVQTSLELMDASGAEAKARSVLLGLGFSKESIDQPRSQLSGGWRTRCSLACALCQSADLLLLDEPTNFLDLPPIIWLERYIQSMDDSTTVLVVSHDRAFGDEVADELLVLREQQLERFRGNLSAYETDRLKQYKYLSRMKDALDIKKKHIQSSIDSNMQAVKRAGDDKKL…	749	P43535	30.986	48.2	PF00005;PF00005	2
	CfABCF5	5	F	New1-like	NA	scf7180000130177_G8179	NA	scf7180000130177	61401	64790	-	MPHHESPPLPPIMVASKTAAPSPDDVAHITNTIYTSKTSQESLDAAYALTDLLLNSVGFRGLTAYGILPGIVKAAADKKKTEKREGAMFALGAIFERFPPKARLSEAIFLVQETDLVKVALDALADRQSSVKEGARYALDALYGHLSPEAKVSGLLPLLQQYIRKNTGKWQGAVGAFELIGRMADDAKMGMESVEVEQNKDVLREAMGRKLSALIPIVEAGMHDLKSEVTKQAIKAMNSLTELLQNDDVAPRLPLLVKSIEDPSTEAQRKAIHALSQTTFVTEVTAPVLAMLTPILERVLNSPTTTQEVLRQTAVVVENLTKLVQDPIEARAFLPKLQPGIKAIRDRASLPEVRDIGQRALDVMLKAMGEMTNGDAKTKEAIARTSAEEVSTVIDREIK…	1129	Q08972	50.32	66.51	PF00005;PF00005;PF00385	2
	CfABCF4	4	F	Yef3-like_x000D_	NA	scf7180000130050_G1053	NA	scf7180000130050	112441	115649	-	MPESEVKAVTELLSKLSVAKTADEAKGTSQELATLLNGEIAKEGSTAIETSFSQIRKQLTDKKKAEVRQNAAEAIATIAKHAELSSAVEAALVQIFPAVLSAVGDKMATVKVAAQDAALSITKAVNPNAVKLLIPCFIDSIRNAQKWPEKMTDLECIEALCESAPAQLAYQVPDLIPIVSEAMWDTKPEIKKKAYGTMEKVCQLIVNKDIDRFIPELIKCIAKPENVPETVHLLGATTFVTDVHEPTLAIMVPLLERGLKERETAIKRKSAVIVDNMCKLVEDPNIVASFLPKLMPGLTYNYDNIADPEAREKTKQGLDTLTRVGNVVDGKIPEASHDGDVETVLGKLKDVLSYKHKEVAEKNDALLKYIAAIGGQLVDQKDADSATWMTSLGPYVQTV…	1052	P53978	61.576	76.95	PF00005;PF00005	2
	CfABCF2	2	F	Gcn20-like	NA	scf7180000130988_G11139	NA	scf7180000130988	148192	150438	+	MQAEIRAQLPDVDAVVVDYAAGYLNHAARQFSAEGDPLADAAAVITQLLLSASGDLSNENEVSVQNLVEKFVERLHNENGTDAERRQQAPSVKKLDQSLQVGSTRNISSTLGLTGGAVDLESANTRKVESRVDKKKLEKAERKLRAKQDKKEFKTVEYEASRLLDVPDEQQSYEEFFMAVNPLQLGADAQSKSKDIKVDGIDISIGGKRILSDTNLTLAYGRRYGLVGQNGIGKSTLLRALSKREVAIPTHISILHVEQEIMGDETPALQAVLDADVWRKHLLKEQDKIAKELAELEAERATMADTSADAAKLDKQREGLDITLSDVQGKLAEMESDKAESRAASILAGLGFSHERQAYATKTFSGGWRMRLALARALFCEPDLLLLDEPSNMLDVPSI…	748	P43535	56.291	72.98	PF12848;PF00005;PF00005	2
	CfABCG4	4	G	MgAtr4-like	NA	scf7180000130411_G6092	NA	scf7180000130411	27612	32352	+	MSSNDAAHSHDSPTPLNHSKYMTEARREAAEDPIDSVGKKDPDSGSDSEDSSNPISADARATLMRLATQSQPYYSHARKSVSPAEHPGALERKDTLHGLKPGDDVLDPKSPQFHLYKWIRMAIKLFDDEGMTHKRAGIVFRHVNVSGSGSALNVQRTVGDWLAAPLRMRGLFNFSKSQPRRILRNFDGLVKSGELLIVLGRPGSGCSTFLRTITGEMHGLDLNQGSTVHYNGISQERMLEEFRGEIIYNQEVDKHFPHLTVGETLEHAAALRTPQNRPMSVSRQKFVDHVTQVIMAVYGLSHTYNTKVGNDFVRGVSGGERKRVSIAEMALAGSLLGAWDNSTRGLDSATALNFVNSLRLTSNLLGSSHAVAIYQASQAIYDLFDKAIVLYEGREIFYG…	1562	P33302	46.732	63.63	PF06422;PF06422;PF00005;PF00005;PF01061;PF01061;PF14510	2
	CfABCG11a	11	G	BcatrB-like	NA	scf7180000130099_G8073	NA	scf7180000130099	107017	111586	-	MEGLPATGEAMERVADHDDRTDWNAMPEVAAVQRTAGGGTPLARRLGVTWRNLTVKGVNAAASFNENIGSQFVPSFAKKAVANAAKSTKTIIDNSHGCVKPGEMLLVLGRPGAGCTTLLKVLANRRAAYSSIEGQVHYGSMDHHEATKYRAQIVMNTEDEIFWPTLTVQQTIDFATRLKTPKHTLGDYASAEEARVASRDFLLNVLGISHTANTRVGDAYIRGVSGGERKRVSIAETLATRGSVYCWDNSTRGLDASTALQYIKAIRKLSDIFGLASIVTLYQAGNDIYKQFDKVLVLESGKQIYYGPATSAQPFMEDLGFVCADGANVGDFLTGITVPTERRIREGFELTFPRTADAVLEAYQASNIRPLMETEYDYPTTQIAANHTKEFQEAAAYEK…	1399	P32568	37.384	58.47	PF00005;PF00005;PF06422;PF01061;PF01061	2
	CfABCG9	9	G	Abc2-like	NA	scf7180000127350_G8043	NA	scf7180000127350	84973	89599	-	MERVEQELHLRHVGHVHGGQGTIAGNAEVPSSGVHPTARDQEAGLATEAYEEKPRQSYLTNSSKEGEDAASTRRPSWEQSEKHHHGANGVNVEGAHREWSHLQRELSHISRQQSRTSSKSGKQINELVRDLEKATSSPGTSEDEGAFDLQEYLRSSKQLEEEFGIKSKKIGVIWENLTVKGMGGAKIFVKTFPDAFTDFFGFPVKFTMGLFGFGKKGREVNILQDFKGVVKPGEMVLVLGRPGSGCTTFLKVIANQRFGYTNLDGKVLYGPFTNEEFEKRYRGEAVYCMEDDVHHPTLTVGQTLGFALETKVPGKRPGGLTTNQFKDKVIDMLLRMFNIEHTKNTIVGNPFVRGISGGERKRVSIAEMMITGAAVCSHDNSTRGLDASTALDYAKSLRV…	1519	P32568	37.377	56.73	PF14510;PF06422;PF01061;PF01061;PF00005;PF00005	2
	CfABCG11b	11	G	BcatrB-like	NA	scf7180000128495_G13855	NA	scf7180000128495	117089	127347	-	MTRPSKRPAIPDGEIEGDWPRSTSFIGHQSAQEVADRAITTPSSGDNASQRISTTGITTGSRLDDGKSKVVGPADELERKSGRAEHAPNVPSIATARLASSSNDERREQHVATVGDVGAFEAAESPMSSSSSEDLTAVMPQETSPADRQQHTERPVQISGQRRLTEDDLMKHLSRRNTNRSGHSLSRETTQADSEEPAEINRLMSQMFGRTRQQNSEEEQTRHVGVMFKHLTIKGMGLGAALQPTFSDPFVGPLRKVRELLTKGRTAVSKPPVKTIIDDFSGCIRPGEMLLVLGRPASGCSSFLKVLGNQRSGFESIDGDVTYGGTDAETMLKQYRGEVLYNPEDDLHYATLSDAVIKLFWIEHTLGTKVGNEFVRGVSGGEKKRVSIAEAMITKASTQ…	2453	P53756	36.411	55.92	PF01293;PF06422;PF00005;PF01061;PF01061;PF14510	1
	CfABCG8a	8	G	Group VIII	NA	scf7180000130804_G10295	NA	scf7180000130804	84575	86510	+	MSDIEKMIGGDYAQLTNTNIRSFGWKGVTVTVKDRQSQQPKTILSDINGIVKSGELLALMGPSGSGKSTLLNVLAHRTASLAASVKAAIYINGSAANPKTFRRISAYVEQEDALVGSLTVRETLNFAARLSLPKTVSKLERIQRIEALLTAFGLQGQANNLIGTPIRKGISGGQKRRVSVAAQLITSPKLLFLDEPTSGLDSAASFEVISFVKDIAKKHNLIVIASIHQPSTSTFAMFDKLLLLSQGGTAYSGPVSEVQPYFDACGFPIPLYMNPAEFIIDFVNTDFARDRSEVDQQLNMVHSSWHKSRLATATVTELTDEMARNSMDTDVNAEFKDESAGAIAIPLALIHRAFIKSYRDIIAYGIRIAMYMGLAVMMGTVWLRLNPDQGNIQSFINAI…	627	Q08234	28.874	48.61	PF00005;PF01061	1
	CfABCG8b	8	G	Group VIII	NA	scf7180000130417_G2105	NA	scf7180000130417	74919	77932	-	MSPEDPNHFSSDVDHHHVEKRLSGGESYFSNSTVRSIAWQNLTVTVNDRTTGHDRDILHRASGVVKPGEMLALMGPSGSGKTTLLNTLARRTDANAGHVLINGKQYPLSFVEQEDTLIGSLTVDETLKFAAKLALPASVSRAEIRDRVSKLVGSFGLGDQRRTLIGSPLRKGISGGQKRRVSVATQLITGPSVLYLDEPTSGLDSTASYEVMSFISRIALANNLIVIASIHQPSTKTLDLFSKVMLLSKGRPCYFGYTSDVDDYFNEIGMPIPPLTNPAEHMLDITNADFGNDADGARLDAIFTRWKQSQRAQLLDTQLAELFGDDVETPFVPHAAFTSQVVTLLHRAFIKSYRDLVAYWIRLVMYMGLSIMMGTVWLRLTPHQDHIQPFINAIFFGSA…	810	Q08234	27.769	48.15	PF00005;PF01061	1
	CfABCG3	3	G	Group III	NA	scf7180000130437_G6621	NA	scf7180000130437	55336	60159	+	MSGAMGLLGRTRSIDQERIGHQETASSSDSELNDKVQPDQEVDRDRAICELVRRFTSQSEAYPSPFQAEDSSLDPRSEKFRARDWAKSFYNLRYGDQGSIHRVAGVAFKGLDVWGSGSPTDFQPTVGNHILKLPSIFGRGFEKINILRGIDGLVLPGEQLCVLGPPGSGCSTLLKTIAGETFGFQVNPESSLNYQGMTPKDMKTAFKGEAVYTAEVDAHYPQLSVGTTLYFAALARAPRQLPHGVTRARYAEHLRDVVMAMFGISHTVNTRVGDDFVRGVSGGERKRVTIAEAALSFAPVQCWDNATRGLDSANAVEFCRTLRTQCDVFNTSSYVAIYQAPQAAYDAFDKVTVLYEGQQIYFGPAQDARDYFQNLGFICLESQTTPDFLTSMTSASERR…	1453	P33302	45.538	62.61	PF14510;PF06422;PF01061;PF01061;PF00005;PF00005	2
	CfABCG10a	10	G	Adp1-like	NA	scf7180000130886_G2990	NA	scf7180000130886	26186	29098	+	MAVDVMMESMRVSVFALCVYFLSGLHRSAPAFLFFLAVLLLLYLCNVLMNRAIGCMCSTFDRALRVAGFVFTFYMISAGFIVSPAAQPAWLRWTHYLNPLALAYPALVINEFQYVAIDCQPSILCFPPTHSRRADSPRSSVTCNRAAVDTHTHTAVVAGPTYLQLHFDHHIHDKRRTVLILVALGLMFFGANLVLAETFVHRRQSSPNTNNSGSMLHVVVQEDGIGKRHRAAPPAAATATATATATATAAEWTQETRRSCRVVFCELGYHVPATCSHRHHAVEPWKWKWNRKHMPKRRMPKRILDHVTGVLESGQLLAMMGASGAGKTTLLNLLSGRDSTGLGRGHVTASCSASGQAPSVGYAEQMDIHEPASTVREAMLFSARLRQPKHVPDAEKRAW…	907	Q04182	28.829	48.42	PF00005;PF01061;PF01061	1
	CfABCG11c	11	G	BcatrB-like	NA	scf7180000130907_G9146	NA	scf7180000130907	26886	31272	+	MPYQRAESGFSVGSGAGSEIYRTVSHALAHTLSSKTPQEPIEDGEDDSDMEISKADDWHMMAEVKEMLRQTESDGAKEKRLGVTWKNLTVKGVGADAAFHENVLSQYDVSTLFKESRQKPPLKTIVEDSHGCVKPGEMILVLGRPGAGCTSLLKMLSNRRLGYAEVTGDVRFGSMDHKEAEQFRGQIVMNTEEELFFPTLTVKQTMDFATRMKVPSHLPGNLTSAKEYQNIHRDFLMRSMGIEHTYNTKVGNEYVRGVSGGERKRVSIIETMASRGSVYCWDNSTRGLDASTALEYTKCIRALTDILGLSSIVTLYQAGNGIYDLFDKVLVLDEGKQIFYGPMPQAKPFMEELGFMYTDGANVADFLTGVTVPTERRVKPGMEHRAPRTAEDIRAYYEK…	1435	P32568	37.772	58.65	PF00005;PF00005;PF01061;PF01061;PF06422;PF14510	2
	CfABCG6	6	G	BcatrA-like	NA	scf7180000130799_G12372	NA	scf7180000130799	137667	142427	+	MWGSSVDERRLTRQDTGNVPTNQWHRGDPQPDAGRNHAALHPTEEVESDEDGKDRSAAGTWGERDVGGFDPEEAMQDYEALRRNLTHLSKTRSRDTQGSKGGGLRRVATNASAKSRKQSIADRRGASRTTTNDQRPTEHDKDELGDIEAGPRDDDDNDDFELDRFMKEGHFEKRCDGHSHKKVGVIYKDLTVKGVGSTTSFVRTLPDAILGTFGPDLYHIIARFVPALARRTGETRTLVNGFTGCVRDGEMMLVLGRPGAGCSTFLKAISNNRESYAEVTGDVSYGGIPADKQKKMYRGEVNYNPEDDIHFATLNVWQTFTFALMNKTKKKAQEDIPVIANALMKMFGITHTEYTLVGDEYTRGVSGGERKRVSIAETLASKSTVICWDNSTRGLDAST…	1586	P32568	37.579	57.49	PF14510;PF06422;PF00005;PF00005;PF01061;PF01061	2
	CfABCG10b	10	G	Adp1-like	NA	scf7180000130988_G11151	NA	scf7180000130988	176251	179624	-	MWRSVRVASLLALLSLPWDVIAGHQIHQYYTSNDDLLLQRDPFSIYEKRPEDCPPCFNCNLDDFKCMQYGNCTKSSGKCSCPPGFGGEDCSLPLCGSLADGKDRMPRQGNAPCQCDDGWEGINCNVCKTNQACNAMMPNGEDGVCYREGVVQKENFQICDITNRKILDMLKEKKPQATFSCNAERAECNFQFWVDQQESFYCALDTCSWDMKATDDRNTTTYRCENLKCSCVPDRMLCGAPNSIDLGDFLDQEIKGPAEFTSVSTDGGSDKDGSIFSEPAMNGLISSVFGDKSIFLKCNSGECLYKTEVPGYERPIKTINTPLIAGVISGCALFVVAVVLLVFFMSRRGSALGHRYGLIHLSDDEEEENARLLADHKPATLHFENVCYNLKGKQILTNI…	1106	P25371	40.744	58.64	PF00005;PF01061	1
	CfABCG10c	10	G	Adp1-like	NA	scf7180000130687_G10546	NA	scf7180000130687	51154	57034	+	MAPSPTQPTPPSSTSSTNGASPDGQPYRVVRKRNRIPLSCAPCRHRKLKCNRGHPCDNCSKRGDTAACSYATPGNRKKAGANGANQSPDDMQERIDRLEGLVLSLMTSGAQPGGTAAAQAAISSSRSNSLSNASELRLDAAVADMIPEEGEPREDESEVEHISRGIGIMKMQDGKAVYASDAHWYAILGEIAEVKNYFNSHKEDYKNHMAKVQAAKADESPGTAFLLQGPAAKDKSELLAAFPSKADADRLIARYFNAYDPSVHIIHGPSFQKQYDKHWLNPEDTSVIWLGMCFAMMTLALQSYHRAGDEPPEYRGRSLEVSHQHRRLTAQCLLLGDITQPNPQTLETLVLHVQAECGRSRDAEPGVLLMTGLCVRLAMRMGYHRDPAPHPAISPFQGE…	1595	P25371	38.057	60.32	PF01061;PF04082;PF00005;PF00172	1
	CfABCI2	2	I	Ydr061w-like	NA	scf7180000130030_G181	NA	scf7180000130030	63369	65459	+	MWRRLVLAPQQRRLIHATPSPSAVGPASLVGKHATNVVEIDNATFYRSHPSDGDAVNTNPALFPGLTWSLPVTPREWGGVENNWAILSPSSLARTTFLQIVAGQHLSFPPTARTYPYLSELSKSPQHAIQYVGFDADRGSNVGANNVRGAYLSARYESRREETDYNVYDYLTGHTELNALEHESSEAEKQVLSAVVEQLNLQSLLQMPVANLSNGQTRRTRIAKALMAQPEVLLLDGPYMGLDPYTMAKMDSVLHAIATTQSPRIVLSLRPEDGIPEWITHLVVADETTQSRHGSKMALLASNNVQSGETGGHRVRRGMVQSILSAAVCGHYPYAEPKLSKDGHPKTSSALAPGEALVEMRGVKVAYGDKVVLGDWSQRIDGEEQTGLWWSLHRGQRCG…	696	Q12298	25.97	44.35	PF00005;PF00005	2
	CfABCI1	1	I	Caf16-like	NA	scf7180000130562_G9783	NA	scf7180000130562	171619	172520	+	MAPVAPKGPPSIKTKDLSYAFPDGSSGLTDISLDLPGGARCLLIGANGAGKTTLLRLVSGKRMAPAGTVSVADIDPFSTGLEGVTYLGLEWVLNPIVRSDIGVPELLKSVGGDHYPERRDELVRILDVDLSWHLHAVSDGERRRVQLCMGLLRPWTVLLLDEITVDLDLLSRHNFLQFLKKETETRDCTIVYATHILDNLAQWPSHLVHMSLGKVKKWGPIDTFEVPRTDGGEEGNSRLGQLVMSWLREDLAERGPRNARKAEGMSYQNLEGKGGYGAESKK	282	P43569	50.901	68.92	PF00005	1
Botryosphaeria dothidea	BdoABCA1	1	A	-	NA	NODE_1444_length_68071_cov_63..g4327.t1	NA	Scaffold_418	24806	30563	-	MNRREIAASSPAPTIRCTSGSNVEGFSLFACTDECSLAAASRSGANQPFSLKGGGPCSWRPVAISQRRFRRSKARRTLIEGDFPQQHHGWYAGTSFLSSIPQNATPHPRNGRFNDDGHGSRMAWRRAGRRGRAKQRRRRVMTPTTGGRVRATPGVKLCNCAAPSLARNHCRIRRLPSRRPASSPPPPTSRPSTYYMRLCGFTSGTCPGREPCPATLSRLPELFRSSRAYERLPQTCGQARAYRDHRTGAMAIFSQTWTLTKKNLLIVALRHPLSTTLRAVLLPILFMFFISYAKNFFVPPSSFGIGSARPIRSLDNALNAAQGGRNKVVFVNNGLTGGDIETVINALSDTVRSAGRLVSVVEDDIDLLAECPSSLRGVSTCFAAANFHSSPNEGPGGIW…	1838	Q5ASB8	51.555	68.16	PF12698;PF12698;PF00005;PF00005	2
	BdoABCBFT5a	5	B-FT	Group V	NA	NODE_1075_length_29008_cov_55..g3325.t1	NA	Scaffold_325	13783	17963	+	MPDPSPAGETEKAVAAPGSASNAEKDDEPKLFERLTQYFRLLVYAQPTKLDIFLLITGFICAIASGIPFPLLGIIFGQLIDDLNSATCSSDSSNDASYQSDVDGKILYVVYLAIAQFGFMYIHLSCWSLGGARLAQRLREQYLRALLRQEPSFFDKLPGGEVSSRLNSDVQSIRNGTSEKVGICISSCSFFVTAYVVAFVKHATLAGILVSLVPAYMIMSWVGNCFIERYAGRMSDCVASAAAIASEGLSNVLVVHAFSANARLEEKFAADLMESQKEGIKKAVASGAQAGLMYFIAYAANALAFWEGSKIIANAVANDSGAGATVGSIFTVIFILVDATLVLSQVAPYLQIFGAASAAFAKLRKDMDAASRIDGTSIAGAPVPSTAGHLALHAVSFAY…	1350	P12866	25.599	45.88	PF00005;PF00005;PF00664;PF00664	2
	BdoABCBFT5b	5	B-FT	Group V	NA	NODE_2626_length_71169_cov_63..g6887.t1	NA	Scaffold_603	9168	13578	+	MRSAARARDPKEKILSLDAPAACHLLKILTSVEDRVTARTPSAAEAAMAVKKFGAGFLTRVAGQFIDKNFFPLLLAADPTKFDVFLLVAGVIGAMCSGLPFPFLGILFGKLVDDLNSSSCDDAPDPARLEHAVRQKVIMVAVIAACNFILIYTYMGCWTLFGERLIRRLRTRYLSALLRQEAAFFDTMPAGEVASRLSTDLQTIQAGVSEKVGIYIASLSYFLAAYGVALIMDTRLALILFTLVPVYWAMTKAGNHFTTKYSKQVNDAVAEASSIASECLSNIQIVHAFRLESRLEGIFAGHLLKAQPAAIGQFITAAMQLGALYFVAYTANAVAIWQGSQQIADAIAGHGNFTVGRVYTCILILVDASFILTQVAPFLQIFSSAAVSANKLFETIERD…	1401	P12866	25.278	44.4	PF00664;PF00664;PF00005;PF00005	2
	BdoABCBFT4a	4	B-FT	SirA-like	NA	NODE_46_length_25087_cov_57.23.g141.t1	NA	Scaffold_22	466	4987	+	MRSQEVHVNAEMGQDGQKNDGGLWELVRSTTTLADVVLLILGTVAAIISGALNPIMTIVYGSLAGTFRDFIQGTSSADSLRDKVSELALYFVFLAIAQFVSSYIATVIFPCAGERIVQRLREQYLRAILRQEMAFFDVLGAGELTTRITSDATLVQEALSGKASLFLSAASMFVTAIIVSFVRNWKLALIMCSVVVAIVGIMSTGAAVVTKFALAQIGAYGEAASLAQEALSSVKQVKALCIQQKLASRYEGHLAGVRSLGLRVRIAAALMIGAMMGAIHLSYGLALWQGVALTARNEANLSQIVTILLAVVMGAFALGNVAPHAQAFATGVAAARKLQDTISRTNPFDPLSNDGLTPLKVSGHLQFCDVRLCYSSRPTAPALDGLSFEAPAGSTVALV…	1276	P12866	25.375	44.74	PF00664;PF00664;PF00005;PF00005	2
	BdoABCBFT4b	4	B-FT	SirA-like	NA	NODE_610_length_15312_cov_59.9.g1858.t1	NA	Scaffold_218	9958	14081	+	MPTQQMPSGAEKTDVGPADESKIAAEAGRGDPDPEEESTAETNNGALALLYHAAYAVDVLVVSVSLISAVIGGALMPLMTIVFGKMTGEFQSITSSQGNGSGQSDQLDRFTLYFVYLAVAEFVTVYITTVGLTVAGERITCRVRELYLSAVLEQGVAVLSDKQNAVGEVSTHISNDAELIKNAVSEKLGRAIGAFSTVLTAFVVGFVFSWKLTLVLSSTLVAFVLIVGVATQGMVKYSSSSAEAESEAATVAAESIGDIRGTVSNNAQEKLGRKYEARLLDARRPRVLEKVFAAVMMAVMTGVMLLAYALAFWQGSRFLVAGDLALADVLIVLLAVLLGTVSLGFAGPPLRAVGDGLAAAARICRAMDPPTPSSPCARGGAELDGIQGHIQFQRVSFRY…	1262	P12866	26.793	44.21	PF00005;PF00005;PF00664;PF00664	2
	BdoABCBFT5c	5	B-FT	Group V	NA	NODE_1168_length_19766_cov_59..g3704.t1	NA	Scaffold_349	9791	13977	-	MKAVQKLVGYPSLLLAGTPSKLDLGTLLLGIISAIASGVPFPLIGILFGQLLDDFNGATCDSSDDSESGSDYQSSINSKILIIFYLAIAQFFTIYVHLLCWSLNGARLAQRLRENYLQNLLRQEPSFFDNLPPGEVASRLHSDIQTIRSGTSEKVGICLSSVSFFVTAYIVAFIKNDVLAGMLVSLVPAYFLMSFVGSHYIEKYSGLMSDYAASAASLASEALSNIVVVQAFGASGRLEQKFANALKSSRQEGIKKATATGIQTGVLYFIAYSANGLAFWQGSKRIADSVGNDGHGATVGATFTVIFILIEATLLLSQVAPFIHLFSAAVASFQKLRGDMDREPLIDGITASDFALPPAGAGFEFKDVSFTYPSRPEITVLDNVSFSIPPNKHTALVGL…	1316	P12866	24.813	44.08	PF00664;PF00664;PF00005;PF00005	2
	BdoABCBFT5d	5	B-FT	Group V	NA	NODE_431_length_34795_cov_72.1.g1241.t1	NA	Scaffold_164	8301	12325	-	MEASAVPTEPTALQPVRTRNDADAVAAETRSQHATHAPEISAGESQWRRDMDMTSMSTAQPRAWHAEIGGVSRSFFKRIAGLNPFKTSYFSLYRPLKSFQDRFILVAGIILGIAAGVPMPLIGVIFGHIIDSFPPSEHDLAVRIGQLLGVAVAYFVITWGWACCWGIIGERTSRGLREALLERALGMEMAYFDVEAPDMTSILTEKTQIVQLGTSEKVGLFIQSISYFVAAFITGFILDAQLTGVLLVAVIPTMFLIIFFGSKTVAKFQKSSADIAEKASAIASSSLKAVQVVQAFGIADQLCDEYLELLRTSVRSGIKKSIAGAAMLGSIYFTAYSANALAFWYGTQLQEDRGAEGGAGTIYAVVLLILDASFVVGQFGPFLQTFAMAAGAGESIFEV…	1323	P12866	24.867	44.39	PF00664;PF00664;PF00005;PF00005	2
	BdoABCBFT4c	4	B-FT	SirA-like	NA	NODE_25630_length_199858_cov_6.g14859.t1	NA	Scaffold_1675	32117	36197	-	MAIDGDSNHQAEKHISQAPSSATDVTLENEKAIFNQAPAPAEAPALNLVDTTHVDVQATEEETDPFAHLPENEREILKRQLDTPPVSMSYFALYRYATNMEWVIIAVSSICAIAAGAVLPLMTVVFGSLSGTFQGMFQGTLSRSEFNDELTKFVLYFVYLFIGEFFTCYIATVGWIYVGERISSRIRENYLSAILRQNVGYFDKLGAGEITTRITADANLVQDGISEKVGLVQQSLATFITAFVIGFVKYWKLTLILCSTIFAIVFTMGGGSTFIMKYNKQSLASYALGGTVVEEVFSSIRNAVAFGTQDKLARQYNEHLVIAEFWGKKMKTVLASMLGAMMTIVYLNYGLAFWMGSRYLVKGEMSLSDVLTILLAVMIGAFSLGNIGPWLQAFTTATA…	1341	P12866	27.869	47.54	PF00005;PF00005;PF00664;PF00664	2
	BdoABCBFT5e	5	B-FT	Group V	NA	NODE_3124_length_196523_cov_63.g8242.t1	NA	Scaffold_688	180048	184209	+	MSKWATADSFQPGGAAKRLASKIVNPAFFSLLLDSNPEPLDITLLVVGTIVAIAAGMPFPLLCIYFGKLVDDLNTSACIDEPPAGLEDMVRRKVIIVACFAVANFATIYVYMGCWTLFGERIVRRLRTRYLTALLRQEAAYFDTIPSGEVASRLDSDLHTIQQGVSEKVGIYIASISNFITAYIVAFIMNSRLAIILFALVPAYYLMVHVGKHFSEKYSKQVNAAVAEASSIAAASLSNIQVVQAFRLESRLEAIFAGHLSKVQPVAIRKFTAAAIQLGFLFFVAHTANSTSVWLGSGQIADSIVDDTGFTFGRVYTCLLVMINASFMLTQVSPFLTIFSSAATASEKLLETIDRPSQIDGTSPVHGHIPPTFSGEVEFSHVSFVYPSRPGATVLDDLS…	1344	P12866	24.981	44.09	PF00005;PF00005;PF00664;PF00664	2
	BdoABCBFT1	1	B-FT	Ste6-like	NA	NODE_10398_length_61915_cov_59.g12713.t1	NA	Scaffold_1222	15108	19806	+	MSASPALDRQLQPSEAQRKGKEDESNDSTSEQEVVVANVDEVEALRSTQWKDLFNFATRKHIPLMVLAISLSVTCGLAVPANAYLLGKVFDVFSKHAMGTITGDKLKSDVAKYCVYLIGLAAGNWLLNTLYFTSWILFGETQARSARERVFAALMKRNMTWYDQRKNGVAALVPRLQMQTRELQISVSQPLGSTIEHLSSTFLSLGLALYYSWRVTLVTIAGVPIIMVSVVMLSSRLQPNVDRQADKLEEALKYSVGAIRAIETVKSFNGQDLEVWKYARIARQAATYYVRQANLNALQMSVMSFMSFAMFIQGFWYGSTLLDKGETPGKVLTTFWAALMACQSFTAIFPMLLVLEKGRAAGAKLRAVMVHGSGEQEEARDGLRPDHCAGDFELKDVCF…	1526	P12866	30.508	53	PF00005;PF00005;PF00664;PF00664	2
	BdoABCBFT3	3	B-FT	Group III	NA	NODE_364_length_49934_cov_65.1.g1030.t1	NA	Scaffold_144	39841	45294	+	MADEASDEKSTSNNSTPSPQTDSEHAAKEPGAFATYVRIFSFSEPIDWVFNGIAFAAAAGAGVALSLIQLVFGGFVGVISDFQRGISTPAEFRDEISTYALWFVYLFIGRFCLAYIFMMCMTITGTRITRTIRYRFLEATLSQEIAYFDSGDGGSVTAKVTTNGNQIQQGICEKLGFTVQAIAIFISAIVIALVKQWKLTLITITIAPVILFVIGLTVGMDAVLETKILEIYSQAGSLAEDVFSSVRNVHAFWMRPKLVEKYNGYLEKAHELGNKKSPLWGFMYCVEFFCIYAGFALAFWRGVHMYAEGEIDDPGVIITVLFSVVVAATSLTQISPYFQAFANATSAAAALFKTIDRASLINPLDDKGEKPDRIEGEVELDGVNFSYPSRPHVSVLIDF…	1531	P12866	25.456	45.77	PF00664;PF00664;PF00005;PF00005	2
	BdoABCBHT1a	1	B-HT	Group I	NA	NODE_2626_length_71169_cov_63..g6902.t1	NA	Scaffold_603	56603	59582	+	MRSAARARDPKEKILSLDAPAACHLLKILTSVEDRVTARTPSAAEAAMAVKKFGAGFLTRVAGQFIDKNFFPLLLAADPTKFDVFLLVAGVIGAMCSGLPFPFLGILFGKLVDDLNSSSCDDAPDPARLEHAVRQKVIMVAVIAACNFILIYTYMGCWTLFGERLIRRLRTRYLSALLRQEAAFFDTMPAGEVASRLSTDLQTIQAGVSEKVGIYIASLSYFLAAYGVALIMDTRLALILFTLVPVYWAMTKAGNHFTTKYSKQVNDAVAEASSIASECLSNIQIVHAFRLESRLEGIFAGHLLKAQPAAIGQFITAAMQLGALYFVAYTANAVAIWQGSQQIADAIAGHGNFTVGRVYTCILILVDASFILTQVAPFLQIFSSAAVSANKLFETIERD…	953	P40416	36.288	55.52	PF00005;PF00664	1
	BdoABCBHT1b	1	B-HT	Group I	NA	NODE_6355_length_234739_cov_65.g10541.t1	NA	Scaffold_982	13694	16349	-	MGYLDAVTVLLWDCSCNYGYGLKAVSTAGKYLVARAAACTALPSPCTRFAAGGHDFHHLGAAPNQRVLDVDDKRAHHSPTKPLNPPDRRSVQFLAVSPVVSSGYRHRSCVRPLRRPTQLRFTVRSVALLLVEPYTRSATAAHHDGQAHEVRALEFALPISRETDFAERIAIVNSDKVSHTVQAEGTSATRHAPRSSLTLEQKCRQECKKSCPVVRTGKLCIEVDSASKIAFISERLCIGCGICPKKCPFDAINIINLPTNLNTQVTHRYSANSFKLHRLPMPRPGQVLGLVGSNGTGKSTALKILSGKLKPNLGRYDNPPDWEEILKYFRGSELQNYFTKVLEDNLKAVIKPQYVDQIPKAIKAADKRVSTLITGRAQIGNLDEIVQELELKQIFEREV…	817	P40416	31.186	51.36	PF00005;PF00664	1
	BdoABCBHT3	3	B-HT	Atm1-like	NA	NODE_836_length_52138_cov_64.1.g2588.t1	NA	Scaffold_268	11320	13764	-	MLTRQLLRSACSAPRCRSFHTSHASSPQPARSKLPRRSISPVSPWVRVFATTPRHHKDDPQKNNPQASGAKKVEGAETVLKPETAQKSKAAAPSSGIKNDPLLAEKTVSNKEQRKADWAIMKEMTRYLWPKDNLGTRFRVGLSVALLVGAKVLNVQVPFYFKSIVDAMNIDFATLGGTATTVAGSMIIAYGVTRMGATVFQELRNAIFASVSQKAIRRVACSVYEHLLRLDLNFHLTRQTGGLTRAIDRGTKGISFLLTSMVFHVLPTALEISMVCGILTYQYGAQFAAITAATMVAYTGFTITTTSWRTKFRKQANAADNKAATVAVDSLINYEAVKYFNNEKFEVNRYDKALKAYEQASIKVATSLAFLNSGQNIIFSSALTAMMYLAANGVATGNL…	730	P40416	58.251	77.06	PF00664;PF00005	1
	BdoABCBHT4	4	B-HT	Group IV	NA	NODE_23467_length_7710_cov_57..g14769.t1	NA	Scaffold_1640	1005	3799	-	MYAPERPKSEMDSFTEVTQSVLNLGYPVALLVCYLVSSIVVRSSSWRTKNQHHDAYETTGRNATFWLIVLICALLACQLAGLLFFGASILPDPDFPYEPTATHYHTWCTAVVLESLFAGCYFFNTCKSGNACMIAYALLALHLCRIVCFATAMTIYSTQKHQSSSSEASPLLQADEDPTSYGAADIPKKPNQTQKDAQSTGWLDYLIGFGTFWPYIWPSHSIALQCRAYVCIILLILQRIINILVPIQLGRVVAKLGYGHMPWDELLLYTFFRTLQGQQGVIASIRALLWIPIGQAAYRRLTGSAFEHVLSLSLEFHLGKRLGEVMSALGKGGAINTFLDSLVFQLFPMVADIGVAAAYLLVMFDPMYSLIIIAMGGIYLFVTVYMAKYRGRARRQMVQ…	780	P40416	31.066	51.93	PF00664;PF00005	1
	BdoABCBHT5	5	B-HT	Group V	NA	NODE_1605_length_185466_cov_66.g4804.t1	NA	Scaffold_444	25246	28065	-	MDSPSHNPRSLRVLHQTTPALIALCFCAGITLDVAFRLPSKPKPGQKRWRRASIYLSWLTIFTYASEVVLFVTHSLVDRGWWPAQDSVIFAIASVLLWGIMTLVLVDSESPRWAPYAASWIFGLALEIVMCALSASVYTDPNRFAETHCVVMILRLLCLTLLAFVGLTILTLPQASEQAPDEERQPLLHSPTTESQATTAYGSISEDDSKAADSESEDEEKELKERQRQRLQDAGGWWAYLKSFFILFPIIWPARNRKIQFYIFVMILCTLAERAFNILIPRQVGIITNELAQDWGTGRVPLRAIFIWIGLQLLNSRVGIDSIFSMLSTVVEQFSSAQLTKAAFKHVMGLSMNFHTEKNSGELLKAVEQGHSITAILEYVFFETVPLIMDLVAAFIYLS…	939	P40416	34.068	52.88	PF00664;PF00005	1
	BdoABCBHT2	2	B-HT	Mdl1-like	NA	NODE_2681_length_95533_cov_65..g7156.t1	NA	Scaffold_612	20207	22619	-	MRAALVGAFRAPATPRAFADLPIAKWATSSPAARRAFSSTPCPTFRQASLIPTTSPVCQRAAALINPKVKPTSGPSTPVRVFATSRVLAKARQSYQDEMKSKGVVNKEEVDDEEHEFAKSEKASAAAQVNLSAKLSKDGLGKGKPGGTTEIVRLIKIARPEAKSLGLAFMFLLVSSAVSMSIPFSIGKIIDIATNESKELLFGLDIKTFYTALAGVLVVGAGANYGRIIILRIVGERIVARLRSQLYRKIFIQNAEFFDANRVGDLISRLGSDSIIVGKSITQNLSDGLRSLVSGAAGLTMMGWVSLKLTGVLGIMFPPVAVAAFLFGRYMRNISRKIQKNLGTLTKIAEERLGNVRTSQAFAGEIQEVGRYNRQVKRIFELGKREALVAATFFGSTGL…	787	P33310	48.137	66.32	PF00005;PF00664	1
	BdoABCC7	7	C	Ybt1-like	NA	NODE_6865_length_60576_cov_61..g11041.t1	NA	Scaffold_1015	26261	34540	+	MALESRPVEDREIEIAVLHARWDQLRLAPMMCIDACKLAPLGALASRPGPWCFLLCFRAQHGAADPKPPHRSEAAVHAAVARGNAAMGRSELRLLRRTLAGEVSPVLKAESERVRRRRLRENEPRCYVPIAPPPFAIKLALLCWLRCLPAERVPTGIPLLRRAGSRLCCSATACDVRFSGVYVVDLVIFAPRPPKPSPTAFQPAFGAVPLPILFAVRFSCPCSLDSTPSSCARGAVVEICPHLLAAQPKPEQSDTMFARCDSPVWRADDFSECFEQDYLQTLLPLILVGASLLYLSTQIFRAWQQSKYYTAYQSLDSWRNVWSTRPTQHSLGTANPFLQDDESDTEDELDRNANLALVPTRTNDSVVELDKPTGEVLLVVIEEVAVLGELAIHVAALVE…	2339	P32386	40.249	58.16	PF00664;PF00664;PF00005;PF00005	2
	BdoABCC2a	2	C	FgABC1-like	NA	NODE_15299_length_82490_cov_64.g13808.t1	NA	Scaffold_1418	36796	41429	-	MGFSDCPDDESFGPVVRGCRGDFDFTIKFERIFFSIVPAAVVLIASCIRGVILFRRQPQVGGGGWLITCKWISNCLHVSLHLPLVVLGAEHSVGMAALFVVSDALGLLAAASIALISFLEHRQSPRPSHMLGVSLLLLIILECAKCRTLGLAADSRSELVYTGISIASLVAKAVILALESRKKSNWLLWEGHGRSPEETCGIFNLSSFYWLNRQLLAGFKRQLSIDSLYPLDSRLAEKSEASISRKITMLSGQRHGLARWLARAFLRELLLPVGPRIALIGFKWSQPFLLVSVVQFLGQGSRPKAHGYGLVGATLLVYGGIAATTALYWYLHERLLCLIRGRLMSAVYASMLGKSIASEHLASSSGLTMITADVERIRVGLLQLHEFWGTAVEVTLACV…	1438	P39109	25.58	44.5	PF00664;PF00664;PF00005;PF00005	2
	BdoABCC6a	6	C	Group VI	NA	NODE_1083_length_77593_cov_60..g3407.t1	NA	Scaffold_328	36482	41146	-	MASNAASKAVAAACVVPAGAAAFFSIKWKRRQPRTYTRLSGYGDDTDKEFDEDGDVELQPPSSAIVCRIITPIGALAAFFAAVWLVLRSFQKPGEVPRMECLLLACGWILVLFQTFMFSKERSSVQRFDIGLLVAGSCTSLLIGLGFVESQVGGAILLAGTVEAVAGIATAVAAISVEKQRVPQHRGRLVDACDSCSAWARYTFSWARPLLNKARADGKLDDDDLPALQHSEWSATLFHGFKREPLQPLWRAVIAHHKPRFILQWGLTAVESFLMVSPQFCLFKLLSLLERRAKDGGDESELWIWAVALVVLKTAHLFCDSWIEWTNFALLATPIRSQLSALIYAKSLLLKDVKTLGRAGKKEERKDSVNGSDNFELEELLPEHERSTAEDKEEEEEEP…	1466	P32386	32.874	52.47	PF00664;PF00664;PF00005;PF00005	2
	BdoABCC2e	2	C	FgABC1-like	NA	NODE_3250_length_185279_cov_65.g8430.t1	NA	Scaffold_706	163110	167919	+	MAMPKMSFHSLEGSCELIFCLTLALFSLLAIVRSVKLSPSRDRIFKKNILGLIKLGSTAIYAMSSTCALVVLLFQISTEDDSLIAMVYSVCFSSWCVCIASRVEHVKTVSPSHLLQFFLLLSVPYEAFWLKRIIIYDNVILRTSAYVHAVVLAILICVESCGKRNLFMSETDRRLSAEETCGLFERRLFWYLNGLFRKAYRNTIALSDLQRIDARLVSEDAVERFQARWSRRRNQSGRQALLRSIFAVLWKDLCIAVVPRLLDLAMMLSQPFLISSMLAHIRDPHRSSFADDHKMLGAFALNFVGSAIFASWYSHSVARFSVKLRSVLISAIYDKALGARDQETDLGSATVLMNVDLEKVLEGMKNLGWAFVVPLIVLVLAAALTWDIGDNMRSRNLNW…	1437	P39109	26.583	46.69	PF00664;PF00005;PF00005	2
	BdoABCC6b	6	C	Group VI	NA	NODE_2932_length_152968_cov_64.g7760.t1	NA	Scaffold_652	88421	93161	+	MLLIPLATALSALFFILLITAFLLRASRLPYTPLSELQAEAAEAGVAGARVLKLSCCFCTLVAFVASVFPALWSGHLVSWAIVACWTLILAQCALLVLAANGSRRYACGLAISASALLTLLVDGAAVYQQFSSATRATSPSRLSAILPVAQASLALVTAIAAASFPRLEQNYRDGRPIAPENSVSALQRCTYTWADPLLSLGRKNVRINVSDLPALRWSATAASLQTQLSSLLRAARQPLWRTLYSSHSRLFHWQWALTIIQSVFSYAPQICIYNLLRLLEEQDPNKTKRPLVWVWGTALGASSIFMQLLGPRLMYLSFAKLEVYVRAQLSAVIFDKALKLDDVKGTAQTKSDVSPPSHERQDDDSELSEDDGDAVPLMKIEKKNPVEQQREDPSIPAK…	1507	P32386	31.273	51.82	PF00664;PF00664;PF00005;PF00005	2
	BdoABCC5	5	C	Group V	NA	NODE_1285_length_20319_cov_66..g3970.t1	NA	Scaffold_382	958	5975	-	MIRGQCAEVDVRQAQETVNSTSQPDRSSKQSSRLGLDCVLGVGMWMRMRVRSSKKQSRFLSHGTVMTVPPDDVLPLAHWRTCAGACDRPWLASIVVSPTLDRGAVDRYLSVAPAVVAAVVLLLHCIWPLLKRRPQWSKRFAAEPRQHAHSTRKTWTHWTAFLFLLSSAGLAVSIASAILPPHSPFNALGVAPWAISALIVAIARPKSTPKLLLLLLLTVLLCRTAILVLTFLPSKAQKALAISETCISGLAVVSILGMPMRDPNMPTTGISPPYSSPTSELRSPEDNLSLWQFLTVSWMSPLIARGVKRQLNDGDVWFLPYEFQHARLHVLFRELKGSVVKRLFLANGLDLVITTCLGTLESAAIAPVLLQQLLLSIEAGDRKTAVIFATLILAVRLIA…	1547	P32386	29.614	49	PF00005;PF00005;PF00664;PF00664	2
	BdoABCC6c	6	C	Group VI	NA	NODE_8318_length_73794_cov_63..g11861.t1	NA	Scaffold_1102	39417	44774	+	MSAAAHFSTQPAALLLQPGELYRMPPPYRLPLVAVALAIIYIHASTSLFRTLRRRRAKGGAAETQLYADRDGVASAESMRRYSPRWQTFLTVFVAASGCSVSLARAVLVTLHGGEIALAWLTWAIWLPLILQVVAISIEKEPVRKYDIALTNSLTYLLSFAVLCYADDLRHLSSRPAYLGLAITRVVLALAGFFICTSYPRRPAVYLDDSPVDAQRTASAFSRYTYTWLSALLSFAAKQGVLHQSDLPVLDSTSRARDLHDAFARVDDAAAASTPLWRKVARAHAPALTMQYALTMLDSLLVVAPQLAMFRLLKLLEDRQKGADVTVEASLWVLGLGAGILVQNFFENWRWWISYGYLNVPIRVQLSALIFAKSMRRKDVKGVQKEGKEKGEGEEEEED…	1589	P32386	32.586	55.23	PF00664;PF00664;PF00005;PF00005	2
	BdoABCC2b	2	C	FgABC1-like	NA	NODE_1936_length_47577_cov_62..g5789.t1	NA	Scaffold_504	33	4447	-	MTIDDDGDCVDNVAFGFVDTRNCASADLPTVEYRWIFWLSVATAAGFIALATPRLLFLSRCPSIARAPAISLAAKLIAGIAFSSIRLGLLVVAIRQISHQTARLVASAALDFAASCLLVVLSPLEHFKSHRPSILSCSFLFLTLVYDVARCPSLWSASHHHDYAAFAGLFIAAITVEFAFLVLESVRRRRWVVWDAADHSPEETSSILSLGLYSWLNPLLWRGYHEPLTMRHLYALDQTISVGKFDEQDLRSSSGTSTWQLVAWLAKPLGRAALLPIFPRLCLLGFTFSQPFFLQRLLSFLSADAAAAHPSTTASGLVAIAILTYAGIAVSTALYWYHQERFQSRLRAFLISSIYRKTAHLHHASSDGDPAALTLMSADVERVYTGLRLVHETWANALQ…	1431	P39109	25.433	44.39	PF00005;PF00005;PF00664;PF00664	2
	BdoABCC2c	2	C	FgABC1-like	NA	NODE_6967_length_34197_cov_58..g11095.t1	NA	Scaffold_1021	24454	31643	+	MTQAKISEDTPLLSGKPSAYGPPDTDPCARKVLWLVCGLLAVLDLAVFLAVAPQTEIFQDIACTAFNKHDNGLSNNPVECKSEAVQSEVATVIGWKDTLDQIPSVLFAIVWGVAADRFGRKPVLLLSLLGCLLADLWVKAVCLSAWAPLRLVWASSLWQIIGGGAQVASSLFFVIIADVLVEQSRVSAFSYLTGTALLSETLATPLSAALMRRSPWIPFWLSTVVLALGIVLACFLPETRRTESSSGLPEQKKSCSDSMPLSLRFAALSRQVLPLFILYGSNKFEWSISQSSLLISFRAAVNLLLLWVLLPAASNLLTLHKAQGIAKDLRVSQVSGTLLAVGSAIIFLAPFPAVAICGVATMALGSAFHLAARSLITSLSLPQHVATVYSIISFVISLG…	1844	P39109	26.148	44.44	PF07690;PF00005;PF00005;PF00664	2
	BdoABCC3	3	C	Yor1-like	NA	NODE_2661_length_410102_cov_66.g7092.t1	NA	Scaffold_608	347868	352441	+	MAPSSEDKDGPPSHDPSPLATGSFNSGPVATEPLQAVGTPAELGYDEKHDPEKNGQPEVEKRASYTSAVSSSDDGLDTKSHSTQDHHDSWLDKANPLKRSNKPPVPEQREVSREYGAGFFSLLTFQWMAPLMSVGYQRTLELNDIWLVNPNRSADVLSTKLIESFDRRRARGDPRPLAGAMYETLKFEFWLGGICQLISAVVQVISPFTLRYLISFATEAYFAQKEGRPAPSIGRGLGLVFGITGLQIVQSLCTNHFLYRGMMVGGEARAALISVIFDKALRLSGRAKAGGRALDATPPPHIKPGSEAEKKWYKNMLGRKKKAAKGDPNPTKGVAGDGQGWGNGRIINLMSVDTYRVDQASAFFHMIWTSPISILITLALLLYNLTYSALAGFGLLVIT…	1480	P53049	37.23	55.11	PF00664;PF00664;PF00005;PF00005	2
	BdoABCC1	1	C	MoABC5-like	NA	NODE_8962_length_153540_cov_56.g12048.t1	NA	Scaffold_1136	70976	76156	+	MSQPDQSCPVSVDDSFGPWAGSACRGGFDFTLLFEEGILSIPLSCLFLLLLPSRTLHLVKSDVKILSTPLPLLKLSAAVTLLCLNTALVGLWATTSSSTITHSRASVPAAVLTFVVSLGFCLLSWLEHARAIRPSFLLNVYLFLSILLDTARARTLYMLGPHRTIPALFTCTMVIRAIMLVLESVEKRHILLPAHKDRSRDATSGPINRSVFFWLTSLFLYGYRNILGLHDLYPMDKKLKSERLYKSFEEAWQRVPDKTVPGALFNTWLGACSGPVMSAAIPKLCYIGFTYAQPFLITQAIALASTPEIQRYDNLGYGLIGAYVIVYTGIAISTGQYEWRIYRAASMMRGAIVPCIYNKTLRLDSSAVSSADALTLISTDIDTIVQGIVQLHETWGGLV…	1473	P39109	28.526	47.33	PF00005;PF00005;PF00664	2
	BdoABCC2d	2	C	FgABC1-like	NA	NODE_1496_length_366577_cov_65.g4407.t1	NA	Scaffold_426	46482	51358	+	MSQVCGTDGSFGPAVGPCRGGFDFTLTFEESVLGLLPQVILLLLAPIRLMTLRRRRERIAKNSHLGFLKLIVSTLYAASSTLLLVLWAKADSYKTKTSLASACFEFLSSWSIVLLSRQEHSRAVRPSHLLQFFLLVLFLCDVVRLRTLFLMRYDAALVSSSSVHTALTGMLLLLESLSKKDLLVSENDRKLSPEETIGLFGQRLFWYLNDLFKEGYRKVLRPQDLHNIDTELINEELDERFQRKWHDPSNRSMDNPLLWTLCSVLKYDIFLPVLPRLLYMGTTLAQPFLISAMVSYIQKPVNSTTTNEGYGLVGAFALTFIALAIVSSWYTQSVARFSVKLRSVLITSIYHKALSITSQDVNLGSATVLMNVDVEKIIEGVKNIHDIWAVTVSSAIALY…	1476	P39109	26.137	46.25	PF00005;PF00005;PF00664	2
	BdoABCD1	1	D	Pxa1-like	NA	NODE_2775_length_46117_cov_61..g7325.t1	NA	Scaffold_627	6177	8759	+	MAAQSTLRNSEDPLRALWQRYATLFRTRTKSLSTTTKLLSTLALLISIISAGYGGNRWWRRRNAEKERGRRLLRRNSGLRGKDGSRTIYVPTKGNSTSKVTIYPTKPTTFDAHRRLFLQPPRASGLSDGHTPQVPPPQTKPGLNLAFLHQFLSLLNIMIPRWNSKETGLLLSHSVFLMLRTYLSLVVARLDGEIVRDLVAGNGKAFLWGIVKWCGIGSFASYTNAMIKFLQSKVSIAFRTRLTRYIHDLYLNDHLNYYKLSNLDGGIGQGADQFITQDLTQFCAEAAALYSSLGKPFVDICVFNYQLFRSLGPLALSGLLANYFLTATILRKLSPPFGKLKAVEARREGDFRALHSRLIANAEEVAFYGGDQMERTFLDKGFKGLKHWMEGIYSLKIRY…	839	P41909	38.77	57.94	PF06472;PF00005	1
	BdoABCD2	2	D	Pxa2-like	NA	NODE_4283_length_178438_cov_68.g9407.t1	NA	Scaffold_826	126090	128366	+	MAAQSKLLPSDRSLKGIVNELTSLYLKHRTRISRAVYLTLFVALINRVRIAISEQKAASARQAEARRKPGTGSTEGEATSRKKVELNREFFRNLFRLLKIVIPGWRSKELRLIISHTIFLVLRTLISLYVAELDGRLVSNLVRGRGKDFLTGLVWWMTVAIPATFTNSMLSYHQCKLSLQYRTRLTNYIHNKYLSQMTFYSLSALDDRIKNADQLITVDVAKFSNSLAELYSNIAKPVLDMIIYNYSLSRSVGGEGLFAMSLIVQLSASVMRALTPPFGKYVAEEARLEGEFRFHHSRLIDYSEEVALYSGHEAEKDTLDKGYFTLIKHVNRILRRRFYHGFMEDFVIKYFWGALGLMLCSVPVFFKIPGVAGNNMGDRTESFVTNRRMLLSSSDAFGR…	705	P34230	33.922	53.72	PF06472;PF00005	1
	BdoABCE1	1	E	Rli1-like	NA	NODE_6355_length_234739_cov_65.g10569.t1	NA	Scaffold_982	86178	89118	-	MGYLDAVTVLLWDCSCNYGYGLKAVSTAGKYLVARAAACTALPSPCTRFAAGGHDFHHLGAAPNQRVLDVDDKRAHHSPTKPLNPPDRRSVQFLAVSPVVSSGYRHRSCVRPLRRPTQLRFTVRSVALLLVEPYTRSATAAHHDGQAHEVRALEFALPISRETDFAERIAIVNSDKVSHTVQAEGTSATRHAPRSSLTLEQKCRQECKKSCPVVRTGKLCIEVDSASKIAFISERLCIGCGICPKKCPFDAINIINLPTNLNTQVTHRYSANSFKLHRLPMPRPGQVLGLVGSNGTGKSTALKILSGKLKPNLGRYDNPPDWEEILKYFRGSELQNYFTKVLEDNLKAVIKPQYVDQIPKAIKAADKRVSTLITGRAQIGNLDEIVQELELKQIFEREV…	881	Q03195	71.29	83.87	PF00005;PF00005;PF04068	2
	BdoABCF1	1	F	Arb1-like	NA	NODE_4417_length_69689_cov_64..g9552.t1	NA	Scaffold_838	17243	19185	+	MVSASKAARDAKRVAEGKAPKKTLKERKAEKEAAKAGDGTDETQKKLEQLALQKDEEGLSDRVTTGVLASLEASRDVKITSASLVFHGKVLFNDTTIEVNYGRRYGLLGENGCGKSTLLKAIAAREFPFPEHIDIYLLNEGAPKTDVGALDWVVGEAQAQLAAMEKKAEEILENDGPENPILEELYERMEEMDPSTFSTRASLILTGLGFNKKTINKKTKDMSGGWRMRVALGKALFVKPSLLLLDDPTAHLDLEACVWLEEYLKKWDRTLLLVSHSMDFLNGVCTNMIDMRLKTLQYYGGNYDSYIKTRTENETNQQKAYEKQQEEIKHIKKFIASAGTYANLVRQAKSRQKILDKMEADGFIQPVVQDRVFTFRFADVEKLPPPVLSLDDVTFSYSG…	609	P40024	70.627	83.5	PF00005;PF00005;PF12848	2
	BdoABCF2	2	F	Gcn20-like	NA	NODE_2621_length_72939_cov_64..g6819.t1	NA	Scaffold_601	8621	14073	-	MEAEIRAQIPHIDPVLSEYSAGYLQHAANSFQPDADPSAPSPLSEAAATISALLVSASGDYSGQNEATIQNLVDKFVQKLNSGIDGERRQMAPSAKKLDQAIHVGSQRNISSTLGLTSGAVDLESANARRVESKVDRKKLEKAERKIRAKQEKKEMRFVEYEASRLLDQPDETQSYEEFFMMVNPLQLGADAAQKSKDIKVDGIDVSISGKRILTDTNLTLAYGRRYGLVGQNGIGKSTLLRALSRREVAIPTHISILHVEQEITGDDTPALQAVLDADVWRKHLLKEQEKITKELAELEEQRSSMADTSADAAKLDKQREGLDITLSDIHAKLSEMESDKAESRAASILAGLGFSAERQQYATKTFSGGWRMRLALARALFCEPDLLLLDEPSNMLDV…	1392	P43535	57.162	73.74	PF12848;PF00005;PF00005	2
	BdoABCF5	5	F	New1-like	NA	NODE_1853_length_388146_cov_63.g5623.t1	NA	Scaffold_493	375765	379655	+	MAMRFAEKGGAWVTLHPNPALVRRAEEPVGLASGPRCRQAKRIFCPGPKRNPPERRPPFLPPQLPFFSLYPLHSSRASKPSARPAVFLRFRAPSSAARAASVARIFTAPAGPFLRPRQPLLRREPRQHKRFFSSIPRDTRAMPHHESPPMAQAVVAKTADPSQAVPPTADEVSAILSGCLSAKTSQASLDAAYALTTLLENSVGFRGLKGYGITDEVKKAATNKKDAVKREGAMFALGALFERMPASQPLSEVVFLLQEENLVPLCLDALADKNTTIKQSAQYALDALFKNLRAEALVFGLLPVLTKYLSKSTGKWQGAVAAFSLLTQMADKAKMGMGSLEEEREKDVLRDALGKKLAGLIPIVEGGMHDLKADVAKQSVKAMNSLSTLLQNDDVAPKI…	1260	Q08972	51.546	68.32	PF00385;PF00005;PF00005	2
	BdoABCF4	4	F	Yef3-like_x000D_	NA	NODE_9996_length_208566_cov_63.g12590.t1	NA	Scaffold_1197	130816	134173	+	MAPSVDAAAHPSAGQVKSENAGSVKVLEELLQKLTVSKAQEDILSTSHDLATFINGDIEEGDAPTQAVALLKKQLGNKKDALARERALDAIKAIASHSTVSPAVEPYLVALLPATLAAIGDKMVPVKNAAQAAAQAVVEATNANAVKAVIPPIIDSLRSAQKWPEKMTDLKCIELLAERSRAQTGYRVPDLIPVVSEAMWDTKAEVKKAAYGTMEKLCELISNKDIERFIPELIKCIAKPENVPETVHLLGATTFVSDVHEPTLAIMVPLLERGLVERETAIKRKSAVIIDNMCKLVEDPNIVASFLPRLYPALKKNYDTLADPEAREKTKQAIDTLCRVGHIVDDKLPERSRSGDISTILPVLKSVLGKKADNAKFEPIFEYISAIAGQLIDEKEAEG…	1066	P53978	62.013	77.49	PF00005;PF00005	2
	BdoABCG3	3	G	Group III	NA	NODE_1378_length_66911_cov_60..g4096.t1	NA	Scaffold_403	43870	48566	-	MRPNNELEPDGDTLSPETENEKSDHSMASNQPSTSSLKEKESDIDDDVRMNEEVLQLARRYTTESHAAPGSLFPVPAAGPLNPSSPEFNARKWAKKFYQIRTDASDGKPPRTTGVAFRNLSTYGFGTATDFQKSVGNVFLEVAGIFRKLHQGRQQRIDILHDLEGVVHSGEMLCVLGPPGSGCSTFLRTIAGDTHGFHVSDNALLNYQGIRPEEMTTAFRGEAIYTAEVDNHFPHLTVGDTLYLAARARCPKNIPEGVTRREYAEHLRDVTMAMFGISHTKNTRVGDDFVRGVSGGERKRVTIAEAALSYSPLQCWDNSTRGLDSANALEFCKTLRTQADVMGSTAAVAIYQASQDAYEVFDKVIVLYEGRQIFFGKTSEARAYFEGLGFICPEQQTTA…	1473	P51533	46.127	63.95	PF00005;PF00005;PF01061;PF01061;PF14510;PF06422	2
	BdoABCG11a	11	G	BcatrB-like	NA	NODE_185_length_30042_cov_64.1.g567.t1	NA	Scaffold_75	22220	26634	+	MVRPQPHSVGSFPAGIGEEIVRTLSGESRREREMRDIDDDSRSEHFGSEDADEKSMEKGQEDHHKWHMQQDVEGIRQRDEADGGKQRKLGVTWQNLTVKGISSDASFNENVLSQFNPFGKNDKDVPMKTIIDNSHGCVKPGEMLLVLGRPGAGCTSLLSMLSNRRLGYAEISGDVKFGSMDHQEAKQYRGQIVMNTEEEIFFPTLTVGQTIDFATRMKVPFHLPPEVKTAEEYAQANKDFLLKSMGISHTNETKVGNEFVRGVSGGERKRVSIIEVLATRGSVYCWDNSTRGLDASTALEWTKAMRAMTDILGLTTIVTLYQAGNGIYNLFDKVLILDEGKQIYYGPRKQAVPFMEELGFVCDPSANQGDFLTGVTVPTERQIAPGFESKFPRNASEVL…	1436	P53756	40.168	61.36	PF14510;PF00005;PF00005;PF01061;PF01061;PF06422	2
	BdoABCG9	9	G	Abc2-like	NA	NODE_747_length_51481_cov_65.4.g2218.t1	NA	Scaffold_247	20143	25466	-	MDRLDPEQLQAEAIRRLSQQSGGFDPNTLQVFTTTSPGGDMSEIRSIRTTHSDTRSVVHSETRSVIRSESRSELQGVGSQSDLQLHTSGSQSIMRTGSQSALRNESFSADSLSELHTSGSFSQLRESGSQSGLRSGSITALQSSGSLAALHEADDHAASHTTDAQLASQATDAQFFAQPSESVTAFRSARNGSEDATLATKSSAFGLGSGSEAGASAARQGSTSVSARPDSQDASTTLHTANSAYFDTADAANANEISPAQHEYRSVVKSDAHSAPSEKPNSEDGATLNSKSSGIVHVNDGVNVARAEHDFQELSKELSRISRSQSHKNKSGATDLEKAASASDGSEQEQFDLEAVLRGRKDEAEESGIKPKKVGVVWDGLTVSGIGGVKNYIKTFPQA…	1757	P32568	36.409	56.99	PF00005;PF00005;PF06422;PF14510;PF01061;PF01061	2
	BdoABCG5a	5	G	Pdr11-like	NA	NODE_3983_length_287773_cov_65.g9089.t1	NA	Scaffold_791	11731	16713	-	MSTDQPDGEKQHAGQAAAEQQIDELVEAFLEGVPDPTDGEFDVCFKDLDVVGAGYGTQTAPTVATASLRLLQNLNPAKWLSKQGLQPSRALLNKFSGAVRGGEMLLVVGPPGSGCTTFLKIMANMRQEYHAVNGDVTVGGDDAVNMKEAFPGDFAFAGKIKQNPPKTPYLHPAPKLTTILFFPGEEDVHFASLSVGTTLRGGERHRVTVAETLSTRAGVIALDNPTRGLDSATALRLMRTLRSYATRRRAAVVASVPQASDAMLALFDKVLVINGGRQVFFGRMSEASAYFTDELGLARPPRTSLSDYLTAVSVPDSPAVARAEGVVTPRTPGDFEAAFRHSEHWTRVRDEVGLQPRSSQRTTTARQAKYALPLTAQVLACTARQTRVHLTDLGPWIAE…	1365	P32568	31.141	50.66	PF06422;PF00005;PF00005;PF01061;PF01061	2
	BdoABCG4a	4	G	MgAtr4-like	NA	NODE_12364_length_126278_cov_6.g13138.t1	NA	Scaffold_1307	11345	16131	-	MSRRGDDGIRRAASGRDTYAPDGLSDDEVDRHEEAEEKTVVEEEEEDSKEYMPIRTGARHHSSDHSITDAEKSGTSSSGDDEPSHTYAPIHAEDEAELRRLASNLSGRPSLQRRLTSQYSQALSRVSTLAGITPDSPELDPTSKSFDLYKWLRFMMRTIDESDIKVSKAGVLFRNLNVSGSGSALNLQKNVGSILMAPFRLNEYLGLGQKNEKRILKDFDGLMRSGELLIVLGRPGSGCSTLLKTMCGELHGLSLDPNSEIDYNGIPQKQMLKEFKGELVYNQEVDKHFPHLTVGQTLEMAAAYRTPSTRIEGQTREDAIRDFTRIVMAVFGLSHTYNTKVGNDFIRGVSGGERKRVSIAEMALSAAPIAAWDNATRGLDAATALEFVKALRIMADLTG…	1540	P33302	46.452	63.86	PF06422;PF06422;PF01061;PF01061;PF00005;PF00005;PF14510	2
	BdoABCG8	8	G	Group VIII	NA	NODE_12994_length_198091_cov_6.g13336.t1	NA	Scaffold_1335	48964	51102	-	MSDASIKTASKDPEPMENNAAAADIEKGREAHLANRTVSSYSWSNVTVTVKDRQTKSPKQILSNASGLVNAGELLALMGPSGSGKTTLLNVLAYREATSGSEVDKSLLVNGRNMSLQKFRKISSFVEQEDALLGALTVEETLSFSAKLALPSSVSKVERIARIESLMKAFGLRDQAKTLIGTPIRKGISGGQKRRVSVASQLITSPKILFLDEPTSGLDSAASYEVISFVRNIARENNLLIIASIHQPSTATFNLFDKLLLLSQGRTLYNGPVTDVNKYFTSLGYPIPMYTNPGEFIIDLVNTDFAQDRNKADERLITLQEQWTRSECAKRVADEIENEVSSTSRSGEAGMEQGGSANPLLIPLTLTHRSLIKSYRDVIAYGIRIAMYMGLAILMGTVW…	640	Q08234	29.346	48.96	PF00005;PF01061	1
	BdoABCG10b	10	G	Adp1-like	NA	NODE_1664_length_45972_cov_61..g4997.t1	NA	Scaffold_452	36545	39920	+	MRSPLWAAPALAATAALCTVAAAQRTFANYTSNDMLQDPFSIYDDRPDGCPPCFNCNLEQFPCHQFASCSKSNGRCVCPPGFGGNDCSDPVCGSLADGRDRAPRDGAQCNCREGWQGINCNVCTTNQACNALMPEGVDGVCYREGLVVKENYQMCDITNRKILDQLKEQKPQATFSCNAETEECNFQFWVDQKESFYCALDTCGFTVDQTSNRNTTKYRCENVKCACIPGRMLCGEEGSIDIGEFLDESIKGPATFKTISTDGGSNEDGSSFSEPAMNDLIASVFGDESITLRCHSGECLHETEIPGYERPVKTINTPLIAGVIAGCALFLVAVILLVWILSRRNAAHGWGPIHLTDDEDDEAAKLIADHKPAALHFENVSYQLNGKQILTNIQGAVRP…	1090	P25371	42.286	58.55	PF01061;PF00005	1
	BdoABCG2	2	G	Abc1-like	NA	NODE_1983_length_159144_cov_63.g5911.t1	NA	Scaffold_514	112353	118780	+	MPSLAQLGSPFGTGRAGCRTPQITTGRNVISRMPRTIYPEPNAANAGSSPPLSTVYRACHEFSRWKKPLSCGDDKAAEVARYRSDLETATGLPGKRNLKWRSKFMVLIVALHGCAEVAALSRYCTKSAISQNAFRGKIVLICMLPPSRIVSKLGTRKYERGRQGTDSPARPRRRTRDPLFAARLHLTGCLQGSWGLPLGAEHSVLLSACNHIWIRIRDDNANAREFVVVREAFFLRAAGEGSQALPVGNAAGYSNDTARTRMLSVRPPLTHPTTGGQDLRRALAAEEASGGVLAGSRWVLLVCTQQGGRHERGEVAVGGLATAARGLAGPGERSFRHPFGCQAAADRARQTTPERQRCSSRDDLAPTRGPSQAPTRSTAAMSFMGAFGSNDGTAQRAGA…	1904	P33302	52.394	68.63	PF14510;PF06422;PF06422;PF01061;PF01061;PF00005;PF00005	2
	BdoABCG1	1	G	Pdr5-like	NA	NODE_873_length_16936_cov_65.9.g2666.t1	NA	Scaffold_275	12683	16896	-	MHHDFRGDAIYTAEQDVHFPSLTVGDTLLFAARARAPRVVAGGVDREAWAEHMRDVAMAMFGIGHTLNTKVGNEFVRGVSGGERKRVSIAEATLSRAPLQCWDNSTRGLDSANALEFCRNLRVQAEYLGVTACVAIYQASQSMYDVFDKVTVLYEGRQIFFGRCEAAKSYFVELGFECPQRQTTADFLTSMTSPQERIVRDGYENRVPRTADEFAAVWRASEEYYCLLEDVREYDKKYSFSGKYLDNFVASKKTQQSRLARTKSPYTLSYGQQVRLCLWRCIKRLKADPSLTITQFFGNAVMSLIMGSVFYNLKDDVEHFFQRGAVLFFAILLNAFGSALEILTLYAQRPIVEKHTRYALYHPSAEAFASMLTDIPYKVVNCIIFNVVLYFLTNLRREA…	1265	Q04182	46.918	65.33	PF06422;PF00005;PF00005;PF01061;PF01061	2
	BdoABCG4c	4	G	MgAtr4-like	NA	NODE_10487_length_88293_cov_64.g12778.t1	NA	Scaffold_1228	40551	45200	-	MEPGPSPDHTVTISMEILPSSADSQHTEVQDNASEADQDGKATCTTNQDSRFSSAIEEDALRQIASHISQRADQGDPTSPYDLSSRRMCIDPDVLDPASPSFDARTWAGEMMRGLDTADRRLLHTGVLLKDITVCAPRSSDEDQQHVTVTSVLLLITRAFFSRSRAPQKRIIRNVDVLLKSGEMLLILGRPGSGCSTLLRTISGELKGGMQLENPSAIHYNGIPQLRMLQDFKGEIMYNPESDIHIPHLTVEQTLTFAASLRTPSPRSKQLHRGEWAQQMSRVMMAIFNLTHASKTKVGSDTVRGVSGGERKRVSIAEMALSLTPVACWDDCTRGLDAATALDVVRALRLAAEMLGACEIASLYQASDAIYEEFEKVTVLFEGRQVYFGPSNEAKGYFE…	1472	Q04182	40.506	59.85	PF06422;PF01061;PF01061;PF00005;PF00005	2
	BdoABCG10a	10	G	Adp1-like	NA	NODE_1023_length_26041_cov_56..g3190.t1	NA	Scaffold_313	11009	15330	+	MSSEKNNHPSSTQDALPIYRHQGRALGVSFQDVSVIGSVDSRNTALDLLEIFHRAVLAPLTIARRLVGNRRVPAKRILRDVSGVVFPGETMLVLGRPCSGCSTTLKVIGNSRESFASVQGEVRYATIGASDMAQRFSSEVVYCGEDDMHFPRLSVGHTTKFGLHLRGGGGGDASNDFVDNMADRLLHSLDIPHTKDTIVGDSFVRGVSGGERRRVSLLESLASNPAVGCWDNPIRGLDSSAALKFLRTLKKISQATGMANIVTLYQTSETMYTECFDRVMVLYEGRMIFCGKATEAKQYFVDLGFFCHSRQTTPEFLTAVASPAERVVRDDHHSPVSLDPDALAQTFRKSRHYEQLKADMEAYDFRFKSDPSPVNEFITEHSRLRSRWAIPRAPHPGSI…	1405	P32568	33.789	52.62	PF06422;PF01061;PF01061;PF00005;PF00005	2
	BdoABCG4b	4	G	MgAtr4-like	NA	NODE_3089_length_138172_cov_65.g8109.t1	NA	Scaffold_681	323	5043	-	MTMASIGRPNPEGMALRQRDDQEDSISNDSQRRDDSASNVEKSTKYDRIMPADLYPSISPADEVQIRDLVRTGSQQQSELRQDSSSSVKKSRSSLDGIGDAHLQSEILNPDSKEFDLRTWFRFVISAGQSKGLSHPRTGVAFRNLDVHGSGRPLHFQHTVASSILAALPIGGLGKSTHHRRPILHNMNGSVDGGELLLVLGRPGSGCSTLLKTITGKTEGLKVGDTAVLNYKGIPQKTMVRHFQGEVLYNQEVDLHFPHLTVGQTLEMAANFRAVAEPWNGMSKHEWAKYITKVVMTVLGLSHTYGTKVGNDFIRGVSGGERKRVSIAEMAIAGSSIAAWDNSTRGLDSGTALEFVKALRTYASLANTVHIAALYQSSQTIYELFDKVTVLYEGRQIFF…	1482	Q04182	44.898	62.49	PF00005;PF00005;PF01061;PF01061;PF14510;PF06422	2
	BdoABCG5c	5	G	Pdr11-like	NA	NODE_1071_length_49861_cov_68..g3298.t1	NA	Scaffold_324	1622	6065	-	MSEKPSSHHVLPRKDGEEQDKASSYEETEGSQEVDAGHEHEGLEYTPQELATIVRTLSHRVSVQDPFHTGDPNWTLERALAKTIQLARNEGLPPIVLENSVRFRDLQVFGEGIEVATQPDCTSIFTAPFKALSSIFKHPRERQILHGIQGLVREGEMLILLGRPGAGCTTLLKTLSGHTEGFTRWYGDITYHGVPIETMKTQFRGKMVYNADVDCHFPHLTVAQTLDFALSTRTPHQRIAGLSRAEYIVKMRNIVAATVGLTHTLNTKVGNDYIRGVSGGERKRVSIAEMMATRASVMYWDNPTRGLDSSTSSEFVQSLRVATNLTRNVAAAALYQPGDGLVDVFDKGLVMYDGHQIWFGDLQAAKEFFEAMGFYCSPRVTTAEFLTSITDSAIRQVRP…	1465	P32568	43.561	64.32	PF01061;PF01061;PF00005;PF00005;PF06422	2
	BdoABCG6	6	G	BcatrA-like	NA	NODE_6757_length_253910_cov_66.g10926.t1	NA	Scaffold_1007	112128	116930	-	MWASSLPEDRGGHDNPWHNIAPIRHDVTSANVDANGNTNTATPSPDGSVEGTWGEHDIGIRDQRVAMEEYEALRRNLSGLSQTRSRTSRRSQSQPRTEDGNALFRTISGLSSRRAHAAREASSSKTDLADTDGEALESQETKETAGDAHLESSDEDEFPLEEFMREGHFEKRTDGRSAKRVGVVWKNLTVKGTGSTATFVKTLPDAILGTFGPDLYRILSRFIPAIRFKSHAQTRDLVHDFSGLVRDGEMMLVLGRPGSGCSTFLKAISNKREDYAAVTGEVTYGGISAEKQKRQFRGEVTYNPEDDKHFAALTVWQTLKFSLTNKTKKREKDDIPTIVEALLKMFGISHTKHTLVGDEFVRGVSGGERKRVSIAETLAAKSTVVTWDNSTRGLDSSTA…	1580	P32568	37.339	57.77	PF01061;PF01061;PF00005;PF00005;PF06422;PF14510	2
	BdoABCG11b	11	G	BcatrB-like	NA	NODE_1596_length_316640_cov_63.g4664.t1	NA	Scaffold_440	43771	49191	-	MDGDRADKPTPDVEGEIPGGWLETPAATSELNEYPGTTSQVSTPRVERSETVQTPLRTSAAFVDGNGQSHSSGENTAVPSPQDQTSIHTPLDGDMENGYKRESVEEEDHTDKDVEAEGGFMPIKTGAEQQSERPALKKTASGRTITEDDLFRVLSRRRTNQSGRSVSTVQDPDHAAEQEEINRLLSRMFGQSRQESSEEEKTRHLGVVFKNLTVKGMGLGAALQPTTGDIFANFPRFLKNLFTKGPRRAAGKPPVRTLIDDFSGCVKPGEMLLVLGRPGAGCSTFLKVIGNQRFGFESVDGDVVYGGTPADMMRKKYRSEVLYNPEEDLHYATLSVKNTLTFALKTRTPGKDSRKEGESRKDYIQEFLRVVSKLFWIEHTMGTKVGNEFVRGVSGGEKK…	1592	P32568	41.503	62.14	PF14510;PF06422;PF06422;PF01061;PF01061;PF00005;PF00005	2
	BdoABCG5b	5	G	Pdr11-like	NA	NODE_2118_length_115694_cov_61.g6070.t1	NA	Scaffold_531	79337	83952	-	MDPKEEPIQKTVKRFLASHGSPSSSGRASVVFDDLCVVGSGCGIQSAPTVWTTMKSWVNLLNPLSYGHSTPSRTILHDFSGTLEKGEMLLVIGKPGSGCTTFLKTLANMGDEYKSTTGRLTYGGRVADERDPDPVRLTFCAEEDSHLPTLTVAQTLRFAVRTTWDARASKNTINGAVETLARCFGLNHVLNTKVGNEAVRGVSGGERRRVSLAEAMATCPDVLCFDNPTNGLDSSTALEFVQMIREFTTQHGCSTVMSVYQGSDAMVSLFDKVLVINGGHQAFYGKASEARSYFQSLGFICPERTTITDFLNSMTAEPALRHVCNGRRPRVPKSPVQFGEDFRKSRYHREIVDNIASEKQRNRPAGHRNGTYSLPVYQQVIECSLRQFRVLLSDKSTWM…	1372	P53756	34.501	55.37	PF01061;PF01061;PF00005;PF00005;PF06422	2
	BdoABCG7	7	G	YOL075C-like	NA	NODE_1967_length_83364_cov_61..g5846.t1	NA	Scaffold_509	39409	44836	-	MSEGSGVRVGVSQAAGSESLLAPGDLQYHGSGQRLRAKSKAASWVWFDMHPGAQTFDGSDRGAIDDVGSVSFPSREIRRASREATRNVIRARFRSAQKAPSRRAVSHAPTENPSPEHLPRVCRSLGNVPAGWKVAKTMDFRLGPARRTSVRAATRIPRASAADAKRVGRVQPGIWRCIEFNARSRRDHPTRDGSSGRLFWAAAWCWAPGGRTRDAAWDGQAGSVSSARPLQPIDSPDARSVRKRVGGSLRRLFTSPLVRATPKEATHNACDATGMDRDVEKVISDEYTPAARHSHAETLDNHDIKLDQPAGVRPGVKQSWHDLGSGNDISLRAVAPVDVSVRDLSVQVDVSPARPLQALQRKQLEPDLKTILHNVSADMPSGSLTAIIGGSGSGKTTLL…	1602	Q08234	38.659	58.63	PF01061;PF01061;PF00005;PF00005	2
	BdoABCI1	1	I	Caf16-like	NA	NODE_8908_length_56127_cov_61..g12031.t1	NA	Scaffold_1134	48725	49647	+	MSGSSSQANGIAPSIGVKNLSYKFPDGSSGLRDVILNLPPGSRTLLIGANGAGKTTLLRLLSGKRMAPAGTVSIAGVDPFSQGLEGVTYLGLEWVLNPIVRTDIDVPTLLSSVGGDFYYERRDQLVEILDIDLKWRMHAVSDGERRRVQLAMGLLRPWSILLLDEITVDLDLLSRSNFLQFLKRETETRPCTIVYATHILDNLAEWPSHLVHMSLGKVKKWGSIQDFYKKELNGPNTGNSQLGEIVLKWLQEDLDERGPRNGQASEGKTYSSLEGKGGYGLEKKA	285	P43569	50.901	69.82	PF00005	1
	BdoABCI2	2	I	Ydr061w-like	NA	NODE_17_length_24103_cov_61.53.g41.t1	NA	Scaffold_9	6301	9765	-	MRFPCARRLSPAAVRHYATATTTSKPTLISIENATFYRNHPESHDPQHDSPNPPLYPNLNFTLPTNANPRQHWAILSPNSANRTAFLQILRGQYLSVPPTARSYPYLQSSEIATKDPRLRNPNNAIQYVGFDAERGGLSGASTKGAYMSARYESLREVTDWSVRDYLMGNTELNADENLAVKPPEAMVQRVMKDLNLTDLQRMPVSHLSNGQTRRARIAKALLARPELLLLDGPFMGLDPHTLLYLSGLLHRMAEAQEPRLVLSLRPQDMIPDWITNFVIVGNEPKATLMGSRQDVFEFLRDHYHKTNETEIEFRTPYYQLAKRDLPAYQSEHLGKEQVVDVLERATIDEMLALYEIARKMEAKGDFDGLMEDPKSWETKREKLRRPKREYEVSYTKDG…	964	Q12298	27.515	46.75	PF00005;PF00005	2
Botrytis cinerea	BcABCA1b	1	A	-	XP_001548431.1	BC1T_13151	BC1G_13151	Supercontig_1.111	88819	93906	+	MAEVAGAKVQRLTTEAELLDICKSSLRGATSCYGAIVFNSSPSEGTGGIWNYTMRADGAFGTKIDVTTDTNDAELFLLPLQRAVDFAIASRNTTIDQNALPTTIKEYPYTSQTQKQRETAIRTNYQTAIINILGVAFLIGMVGVTYHLTGFIASERELGMSQLLEAMMPNLRRWEPQVARILSYHLAFDIIYIPGWIIMGVVLGVGVFAQTSMAIVIIFHVLAGLSLTSFSILGAAFFKKAQLSGITLAIVTLLLGVVTQVIDKTNSGTVAILSLLFAPCNYVFFLIFMARFEKQNIGANLVQAAPNNPWSLPGIALWVFLIIQIFVYPILGALVERYLFGTTSKGRSVVGQGSEKHAQSLGSNTLETVRLENFTKHYRPNWFRMKTAGFTKIPTATVV…	1533	Q5ASB8	54.04	69.55	PF00005;PF00005;PF12698;PF12698	2
	BcABCA1a	1	A	-	XP_001550093.1	BC1T_11159	BC1G_11159	Supercontig_1.84	140144	145489	-	MALLRTTQWRERVRRQTLALIEKNFLLFLRSPWATLFRALILPIFFTAIICSGGKFSNAGSTSEAGGIADSSQQIKSLKQALDDVPLTKLVLCTNGLNGTELNPIIETAVQGISLDRWFITDDVDDLYYDCRQYLTGISNCFAAVIFTSINATNVDYIIATDSAKSLFSTDFAKHESLSNDRLMPLQWAIDSSIGSFSKTTPPSELPWSGRFGGQSSDSSSFDATSWFMVIYYFVAPAFLLALIGVVYHVSLFVASERELGMTELLDAQTCTKTPRIFSTIASFVAIYSPGWIVCSILMTQLLFTRCSDVILLFLTLLAGTSLTVWSMFLSSLFRKAQLAGLYASILTFTLAFCTVAFVFSDTPAYTMISILSIIFPPYTYSTLIADIARAEDRLASFS…	1606	Q5ASB8	30.587	47.25	PF12698;PF12698;PF00005;PF00005	2
	BcABCBFT1	1	B-FT	Ste6-like	XP_001561159.1	BC1T_00244	BC1G_00244	Supercontig_1.1	597327	601108	+	MGPAIEAQKRELSQASKFTNTAITAIDTVKAFNGQDQEVWQYFLVIKKSTVHYMIQARSNAFQFGITKFVMVAIFVQGFGYGLTLVDHGLDAGKVLTTFYACLTGMMAIEVVLPQWLVLAKGMSAGATLKSIMNQVDRGGVAKHPEGLMVPKTCNGDIEVNNVTFGYPSNRQHNALIKTTFFFPAGETTFVVGKSGSGKSTLGNLLLKFYEPQEGSILIDGQRIQDLDTDWLRRNITLVLQQSVVFNETVRKNIEFGKEGIKNEADIIDACSTANLEQVIADLPDGLDTMIGSKERQLSGGQKQRVALARARLRDAPILILDEGTSALDLTNRLKIMDNIREWRKGKTTIIVTHDISQILDDDYVYVMDQSKVVQEGYRRKLSAKANGTFATFSQLPGL…	1218	P12866	40.148	57.39	PF00005;PF00005;PF00664;PF00664	2
	BcABCBFT5a	5	B-FT	Group V	XP_001557927.1	BC1T_03509	BC1G_03509	Supercontig_1.13	224406	228727	-	MAENMSRDTENVGNANNGNPVKRSWISLRSGGRGSSYVALFRPLDDLQSRFILFCGVLFAIAAGAPLPIIGVIFARIIDAFPPSEEEVVARVYQLVAVACAYFIVTWGWAFCWGIVGDRVSRGLRIQMVDRALGLDQTYYETQCPDVRLRIHRLTIDAQTVQAGTAEKVGLFLQSCSYFIVAFIVGFALNARLTGILFAAVIPSMTLVVVIGTSTLNKYAKAAAESNAIANSIAEGAVKAVQVVQAFDAFDALTGSHHNNLIIAMRYGAKKAVTGALMLGSVFFIAFSANALAFWQGSKIINSGSSGSAGTVYAIVFLILDASFVIGAAGPFVQSFANAASAGQRIFNLIDYPSIPIDVYSEEGITCDSEVLDSGGNITFQDVSFSYPARPLETVLNSV…	1271	P12866	25.094	43.99	PF00005;PF00005;PF00664;PF00664	2
	BcABCBFT2a	2	B-FT	Abc3-like	XP_001561096.1	BC1T_00181	BC1G_00181	Supercontig_1.1	427785	433020	+	MDKQKINTDHFPATQSDGDAATQSNEDEAKDKYSSQAQNQTSFKDFMRIFSYSTSADKLVLTIACLAQIGTGVTLPLMNIVFGKYTFASIENYQLKAMLGKLVGNFSDYFVPGTTTTKAEFTSSLNNLTLPVGALDTLPSGQASNTITTTANILQVGISEKLGTILQYLAMLITAIVVAFTYSWALTLVTSSVLIFVALAYGTVIPIVMKMSKNIEHADEKASGIAGEVLGSIRMIVACGSENRIAKKYSGWVEESRKRTLKMSPWVGVQFSPLMFAIYATMALCFWFGFRLFSEGHLENVGIILIVLMSVVMVAMAVSQTAAPIMAAGKAATAATDFFAVIDTPRPDTSGLKEPDVSAREDITLNSVTFAYPSRPHVKVLDDLSMRFESGKITAIVGA…	1298	P12866	26.01	45.54	PF00664;PF00664;PF00005;PF00005	2
	BcABCBFT5b	5	B-FT	Group V	XP_001551009.1	BC1T_10568	BC1G_10568	Supercontig_1.72	188583	192570	+	MAEKITAFPRLLLAGSPSAADKGTLLLGVICSIAAGVPFPIIGVLFGQLLDDFNAATCSESSGSSSDGDQSDINSKILIIVYLAIAQFVLIYLHLSCWSLHGARLAQRLRERYLQNLLRQEPSYFDNLPPGEVASRLNGDVQTIRSGTSEKVGIVLSSFSFFITAYIVAFIKDWELAAMLLSLIPAYFLMSFIGTYYIEKYAGLMSDHAATAASIASEALSNIVVVQAFGGNTRLENKFSAALKASRTEGLKKATAIGIQSGFLYFIAYSANGLAFWQGSKSVADSVRNNTAGVTVGATFTVIFILVEATLLLSQVAPFLHLFIAAIASYKKLRSDIDRQPLIDGTTDSGLRLPQAGGFEFKDVSFTYPSRPEITVLNNITLSIPANKNTAIVGLSGSG…	1312	P12866	25.437	45.25	PF00005;PF00005;PF00664;PF00664	2
	BcABCBFT5c	5	B-FT	Group V	XP_001550756.1	BC1T_10929	BC1G_10929	Supercontig_1.75	137230	142378	+	MQIFAAASSAFTKLVVTINKPSLIDGTTTTEGQTFTTIPGDLEFKNVEFAYPSRPEVVVLKSFSLRIPTNKHTALVGLSGSGKSTVAALVQRLYDPVRGDVFIGEHNMKTINVKCARSFIGTVAQNSTLLDRSILENIAYGLVNSPLPEHIELRETLLDSSLPDLAQAIREGANPEEALAASSANVQTIVRLVRDAATEADALGFIDRLQYVMSKLSALKDRIVGLPSKVAGAEKQSGQYLRLLLSSDPEPLDYVLLVVGFITSVASGVPFPLLGILFGQLVDDLNSTSCSTSSTSSASLTDGVVTKVLDVIYVTIANFCLIYIHTGCWSLLGERLVRRLRMRYLDVLLRQEVAFFDTLPSGEVASRLDVDLQTIQTGTSEKVGIFIASISYFVASYVV…	1542	P12866	26.256	45.59	PF00664;PF00664;PF00005;PF00005;PF00005	3
	BcABCBFT3	3	B-FT	Group III	XP_001555914.1	BC1T_05589	BC1G_05589	Supercontig_1.26	263274	267464	-	MAKSEPDIDLYAAALDILQLVGIAAAIGAGTARPLMPLIFGGLANKFNNFQDASALKKTVDSEVLYLLYLFIGQWFLTCAYGILLSISAMNRSRRLRASYLKSAIHQDTGLVSQGKVADNFATSINSIEDALAEKLGVVMQAGSTVIVSLIIAFVHSWQLTLVLFSTIVLLFISNFGTAALDTRLEQKIQQIEESAANLAEEVFNGIRMVMACVAESKLVDDYTAILEAARVKRMQKSPILAVQFSMSYFALLSSYALAFWYGTILLNQGKISSGGTIVIVILSINQGTNGMRKILPIYGILSKARAASVNLNKVINSTPTINSINSGDVTLENIKGEIVLHDVSYFYPSRPSVNVLDGLNIRFEAGKMTALVGTSGSGKSTIVGLIERWYEPTRGTVS…	982	P33310	42.083	62.92	PF00005;PF00005;PF00664;PF00664	2
	BcABCBFT2b	2	B-FT	Abc3-like	XP_001558637.1	BC1T_02708	BC1G_02708	Supercontig_1.9	142337	145756	+	MTIVMSIGGIAAPITAAAQAAGAAGILFSIIDAPQPKTNGVKAPKVSSREDIVLENVNFAYPLRHDVKVLDNLSVRFPAGKLTAIVGASGSGKSTIVGLIERWYELDGNLTDNAITLFFRNGTISVGGRKLHEIDLKWWRSQIGLVQQEPFLFNTTIYRNVEYGLIGTKWEHETYEKKRRLVRRACKEAFADEFIKRLPEGYDTMVGDSGIKLSGGQRQRLAIARSIVKQPKILILDEATSAIDVRSERIVQAALDKVSKNRTTITIAHRLSTVIKADNIVVMKKGQVVQQGTHEQLLLDLNGPYWALANAQHLGNGDLARKEIDIPSDPEKRGIDSPIFERVSLDMAENLPSMEMQFPDTKPKTPVGSFILFLWEQKPRWVWYTIMFLSSLGAGASFP…	815	P33311	36.774	55.48	PF00664;PF00664;PF00005;PF00005;PF00005	3
	BcABCBFT4	4	B-FT	SirA-like	XP_001546258.1	BC1T_15198	BC1G_15198	Supercontig_1.169	4785	9146	+	MAGELSEKPQSAGSGSASSSNGGSSISELDSTHNQKVGGGEKVLPTDENNLSKLDTNIIKVAPNKDEDLYAHLPPHEAAILKRQVELPELSSGVGNLYRYSTTNDLIIMVISAICSIAAGAALPLMTVIFGQLAGTFADYFAGESTRASFDHTINHMVLYFIYLAIAEFTTIYISTVGFIYVGEHISGKIRAQYLAACLRMNIGFYDKLGSGEITTRITADTNLVQDGISEKVGLTINALATFFTAFVIGFIKSWKLTLILTSTVAAITLIMGGGSRWIVKYSKQSLGSYATGGSIAEEVISSIRNATAFGTQDKLARQYDKHLAEAEKYGYKTKFTLAIMVGGMFLVIYLNYGLAFWMGSRFLVKGEMSLSNILTILMSIMIGAFAFGNVAPNAQAFT…	1251	P33311	31.74	49.9	PF00005;PF00005;PF00664;PF00664	2
	BcABCBHT3	3	B-HT	Atm1-like	XP_001553653.1	BC1T_07740	BC1G_07740	Supercontig_1.44	74790	76632	+	MGTRVRVGLSLGLLVGAKVLNVQVPFYFKSIVDAMNVDFATLGGTATTVAGSMILAYGLTRIGATLFQEVRNAVFASVAQKAIRRVACNVFDHLLRLDLNFHLSKQTGGLTRAIDRGTKGISFLLTSMVFHIFPTVLEISMVCGILTYQYGAKFAAITALTMVGYTAFTISTTAWRTKFRRAANAADNKGSTVAVDSLINYEAVKYFNNEKYEVGRYDQALKAYEKSSIKVATSLAFLNSGQNLIFSSALTAMMYLAADGVATGNLTVGDLVMVNQLVFQLSVPLNFLGSVYRELRQSLLDMETLFNLQKVNVAVREAPNAKPLQLTKGGEITFENVTFGYHPDRPILKNLSMTIPAGKKIAIVGPSGCGKSTVLRLLFRFYDVQEGRILIDGQDIRNV…	595	P40416	61.538	77.61	PF00664;PF00005	1
	BcABCBHT4	4	B-HT	Group IV	XP_001554599.1	BC1T_06742	BC1G_06742	Supercontig_1.35	6493	9734	+	MAGVDEYLSASSTTILNLTHFNYPWVLLVVFLISFITHSILTAESTDETGPMLTGPGGKPLPRSARRTKQDKDKLKLQDFTPVQKLLFLWLSAGVLVTFLGNAINIVVHALDKRENGWWCGEATAIYVCASLFFYSVFLISLVDTTPSPSIAHQVTWLVALAGEIVLLTASLSLYTSAHRELNSLFKFDLDFHKYATQWEIVELVLDAIRVVLLFFCVAFYCIFTLERSIKDKSRSRQSSSEPDENSPLLFNGRANGNGHVSGNGSIANASAADSLSLNGHATANGSAAQGVDIQGRPIGQQRVDEVPAFYKPTTATTKTWWEYLKGYSLFFPYLWPARSVRLQIVVVVCFLLVVMQRIVNIAVPLQVGRVTDALTGDDDQEVTMPWLSISLLIAFKFL…	1027	P40416	36.735	56.29	PF00664;PF00005	1
	BcABCBHT2	2	B-HT	Mdl1-like	XP_001551106.1	BC1T_10363	BC1G_10363	Supercontig_1.70	47223	49136	-	MRRTLTLGNGWGGASICDVAFKQVSKPISAPAAARWTPSGPSLVAKRFSSGFKNSPSPLSPASKPTPQLSTSRLLQQTRIGLSSPWRPAVSQLRPFNSASPLQNSPKGSDRQDHITRERQRREEEEEDNIDEQGDFARSEKASKATQVNLSARLQSSGKKQGNTAAFGEIWRLLKIARPEAKWLGLAFVFLLISSSITMSIPFSIGKILDLATKDPSEGEKLFGLDISQFFIALACVLTMGAAANYGRIIILRIVGERIVARLRSQLYRRTYVQNAEFFDANRVGDLISRLSSDTVIVGKSITQNLSDGLRAIVSGGAGFTAMAWVSLKLTSILCLMFPPVAIGAFFYGRAIRNLSRKIQRNLGTLTKIAEERLGNVRTSQAFAGETQEVGRYNQQIKK…	637	P33310	50.207	67.43	PF00005;PF00664	1
	BcABCC1b	1	C	MoABC5-like	XP_001551985.1	BC1T_09597	BC1G_09597	Supercontig_1.61	168933	172997	-	MQNAWQKQSRNGKYSLLFAILTSFKVSLLTLVFPRLCLIGFKFSQPLLINRAISLIETPETPGNQNIGYALIGATALIYLGLAISTAQYQHQIFRVITMIRGGLVCIIYNVTLALDAHSAGDSAAVTLMSTDIERIGTGFGSVDILWAGPIEAGIAAYLLQREMGLACIAPVIISLACTIGAFSIMKWAKHTQKEWVEAVQKRVAITSSALKSIRGIKMQGLTTRLSEALQELRVQELEYAKPFRRNIIATAVTSNITTLCGPAITFIVYILIQRTKESATLNVGQAFTSLSLISLLSAPVSEMVQTIPTFAAAMGCMERIQTYIRTKDRNDPRFSSPDSERISISEESRDDANLVPHEIELQTIRSVMPASASHVQKTDLITIKDASFNFSSEGTPVL…	1121	P32386	34.497	53.59	PF00664;PF00664;PF00005;PF00005	2
	BcABCC6a	6	C	Group VI	XP_001560169.1	BC1T_01001	BC1G_01001	Supercontig_1.3	144455	149618	-	MLDYNSGSLAAATCALLLVIALTFPSVFSLTSHFREKGKQIPNTYTDKDGVATEETIAAFSTKIPKTLLMISTLLGFATSIILAVLDLFHYDGLKLDDWLNVAFTVLIRSPTKAYTNGARAAISAVCLFSICLYQDGLIVEDQSAQANFRSSATFWLRISQLILTLSVAISAISFPRRPHVTRDEHPVDAMYSVSALDRYTFSWVGDLLALAYSRKRLELQDLPKMDHHTRSQDLSEAWEAKKHTRALWIEIFWAHKSPFIIQWILTVFQAFGNFAPQFVTFQILKMLERRQPGDEVPFGAWIWVATLFLVTLAAAWIESWMFWISWAELAIPIRSQLSAQIFQKAMRRKDVKGAARSEKKSTVTSEETQESVAQDKPEEEEEEDTDPKGKQSTVNLIG…	1548	P32386	34.344	56.25	PF00664;PF00664;PF00005;PF00005	2
	BcABCC6b	6	C	Group VI	XP_001551763.1	BC1T_09469	BC1G_09469	Supercontig_1.63	70709	75960	-	MVSYINELSNAAPILIGLFTIPTAWRFIRNFKSPRVANHEALYEDKDGVATEESMAKYSTKPQFVIIFTSLIVGLLASFGLAVFATVVKDEFSHWSLTHIWLLFVSWVFVFVQILETSRETHPVLKFQKGIFNSVSCALVAVLTCLVLSFHPPTPGHVRLVSFILTAIQVVAAIFSTVTFFFVERRPDVFTPDGKVVERQFKKSLWNRYAFDWSSELLDIASEKLIEISDLPAMDGHVRSKDVREYFKSIILKPTVPLWLQIFWAYRKPILTQWGLVMISSVIDAAPQFAVLKLLQYLEARQGFDVIDPQAWVWVFGLFAATIAETLMDNRINWLMWSDLAIPIRSTLTSLIFEKMMKMKDCKEPPKPEENDEAKDKGKTSPKIDDASKANGNANSNGT…	1592	P32386	34.01	52.07	PF00005;PF00005;PF00664;PF00664	2
	BcABCC7	7	C	Ybt1-like	XP_001555013.1	BC1T_06536	BC1G_06536	Supercontig_1.32	139101	144261	+	MLGKCSGPIWQIDDFTNCIQRDYLKVLFPLIVIGLSFLILIISAVRRKVKLKQKHKYQPLRTGSIDRTTISGNGFSHHNGEATANGNEHAVDDEDEGLTINGGGRLVLTKTTTQGSVAAIDSPRGQNTLTVIELIAITIELGIQIAIFVLGAYGSKGVVAATAGIFTWTYILILASLRFAFSHTRWRIPKIWNHTAALYTAQWLFSLIIFRSAIIHPRSRVSQALVISDFVLASFLFGLAITTRKGNKAVVLEWEGDIQPSKEPLASLFSIATFAWVDSIVWHGYINTFEIADVWNLMPKDKAAAVLADYRLLKKTSALVWHLMRYFRGLLTIQCAYAVFSGLFNFAPTLLLKAILEYIEDPDSAPRNVIWLYVILLAFTDILRSLADQQALWIGRKIC…	1684	P32386	41.307	60.15	PF00664;PF00664;PF00005;PF00005	2
	BcABCC2a	2	C	FgABC1-like	XP_001551869.1	BC1T_09204	BC1G_09204	Supercontig_1.62	110124	114524	+	MTEIMARKKRAAFSTELYFAGAKTGSYRALYATFKALLGPILVTMIPRVCLIGFNFCQPLLIHRFTTYLQQAVTEKTTNQGYGLVGAYAVTLMSADTERIIYALRQMHEVWANIIEVGLATWLLYTQVGFACFAPLVIAAACGTASIWLSSKANVQQREWMAVIQKRVAATFSAIKGVKMLGLTQKLFETIHALRLTELQSAKAFRQIEVVTAFFAFLPEMISPVVTFAIFINIANHNGEAFASSVVYTSISTLLLETQPLTQLFQVIPQLAAAVGSFGRISNFLDSQSLVDKREEFDFNVIARSEASLASTDDIKLKDLKHSREIKSSDFLNLPIMPLVNKIGIKIQGVASGKSTLCNAILGEIPFSEGIMQLSSSQIALCDQTPFLTNATVRENIVG…	999	P39109	36.83	54.31	PF00005;PF00005;PF00005;PF00664	3
	BcABCC4	4	C	Ycf1-like	XP_001554239.1	BC1T_07376	BC1G_07376	Supercontig_1.39	231671	236622	+	MRFWTSLLQIASLGVIFTIQWLEHTRLRNPNGVVLFYWLLLNIAYAVKLRSLISQQIYHEHLPYFIAYCVGFGLSLIEFGLEWLVPKKQSVYSALEDEDECPVEYATVFSILTFGWMTPMMKQGYKKYLTEDDLWNLAKRDTTKSCSETFQEAWDYEIEHKKAPSLWMAIFRSFSGPYFRGALFKTVSDSLAFIQPQLLKLLIKWVKSRTTDEPQPVIRGAAIALGMFSVSVGQTMALHQYFQRAFETGMRIKTALTAAIYGKSLKLSNEGRASKSTGDIVNYMAVDTQRLQDLTQYGQQLWSAPYQIILCMVSLYQLVGLSMLAGVAAMLLMIPINGLIARLMKKLQQEQMKNKDSRTRLIAEIINNMKSIKLYAWSSAFMAKLNFVRNDQELKTLRK…	1225	P39109	50.523	67.26	PF00005;PF00005;PF00664;PF00664	2
	BcABCC1a	1	C	MoABC5-like	XP_001559337.1	BC1T_02001	BC1G_02001	Supercontig_1.6	173251	178180	+	MVQAEILLSIFCILQIVNVIATSHSPLKTRASLPAALLALIATFGLCILSYFEHSRNIRPSSIINAYLFFTLPFDAAHLRTRWLRGDDLAGNSIATSILGLKLLLLILEARGKRQILFPRYVYLSPESTSGLFARRLLWWLNPLFRLGFEGVLRDQDLFVVDGELSSEACAKYPQKHTLMWVMLRAMLGPLAASIPPRLALTFFRFMQPFLINRIVSLVSNPDSESSNNGWGLTAASGLIYLGLALTVSASQHKANRMTTMVRGALISAIYSHTLELSLPNLDQSAAVTLMSSDVERVCVALQPIHNLWASPIEIALATWLLQREIGIALLGPLFVTMVAVSGPFFMAKYMGAAQKIWMDKIQMRIDMSVKMLQSIKGIKMLGLGEKISNTIFQLRENE…	1392	P39109	26.438	45.59	PF00664;PF00664;PF00005;PF00005	2
	BcABCC2b	2	C	FgABC1-like	XP_001549206.1	BC1T_12625	BC1G_12625	Supercontig_1.97	24963	31987	-	MESTKRPDGIEGRINSQSQISLNTSTTNSSSQTDLNRIRAGANESARSTETLQLRPNTPKANIEIGSSSHIHQGQSPSSSPRTGSRSGSRSGSVSAKGSQRIKEGKRQRIDSILEEARNRKIVMDTPGDGDESQNPGRGVDGYENGDGNGHGHTIGKESRAESSADEETSVLRRGPDMSYGGVGDGTTAITASTNNGNSSTRRKVGAKNSNKKGGAWETGRGSGSSGTEVEGVIAQDESRTKRSGRIGKWWKRMMEEYGSIELENKGSVARDHLALERTFLAWLRTSLAFASIGIAITQLFRLNTSNSSTPAPSDPKSSLRHLGKPLGATFVGISILMLSVGFHRYFEGQFYIIRGKFPASRGSIALVTMITGALMVTSLVLVVMSLWSTDLRVILRDA…	1793	P39109	26.476	44.79	PF00664;PF02656;PF00005;PF00005	2
	BcABCC3	3	C	Yor1-like	XP_001559895.1	BC1T_01454	BC1G_01454	Supercontig_1.4	277204	281980	-	MADPPGHEKEFAPSDPAAALEDINHDEPRDEDGSDREYLERHGELSTRQNSLDARKHEKEYMAISSPDNVDSHSSEGEIDHEKRPEMKQVQSYATSNSAITRAESHVDDTIVKKAWYQNVNPLRWGAPPPVPESRTPSKEHTASFFSLLYFQWMAPIMDAGYRRQLEHNDIWTVNPNRNVNLLSDKLQESFKRRVANGDKHPLLWAMHETFKFEFWVGGACQFVSNILQVISPFTLRYLITFASDAYTAAQQGLPAPNIGKGLGLVFGITIMQMLQSLGTNHFIYRGMMVGGQSRAVLISAIFEKAMKISGRAKAGGRSIKSQEDEKDAQKAQELVEQAKGKRGKKNAKPVGPKAGVPDAGRGVAGDGTGWANGKIVNLMSTDTYRVDQASGMFHLIWT…	1496	P53049	34.869	53.51	PF00664;PF00005;PF00005	2
	BcABCD1	1	D	Pxa1-like	XP_001549061.1	BC1T_12469	BC1G_12469	Supercontig_1.100	107567	110326	-	MASQSTLRYSDPIGALYQKYANLVRSRIQGASKTAKLIATLLLTISIICGGTFGHRSWQKRAAEKEQGQRLHRRNSGLKNKDGSRVVFVPYKDTTSKVTIYPTKPLTFDAHRRLFLNPPRAAGLTDGQQTPQIPPPQTKPGLNLAFLHQFLSLLSIMIPRWSSKETGLLLSHGIFLLLRTYLSLVVARLDGVIVRDLVAGNGKAFSWGIVKWCGIGGLASYTNAMIKFLQSKVSIAFRTRLTRYIHDLYLNDNLNYYKLSNLDGGVGQGADQFITQDLTLFCESAASLYSSLGKPFVDLCVFNYQLYRSLGPLALTGLMTNYFLTASILRRLSPPFGKLKAVEGRKEGDFRGLHARLIANAEEVAFYGGANMEKNFLDKEFKSLKRWMEGIYTLKIRYN…	857	P41909	39.342	57.51	PF00005;PF06472	1
	BcABCD2	2	D	Pxa2-like	XP_001557662.1	BC1T_04272	BC1G_04272	Supercontig_1.15	414599	416290	+	MTFYSLSALDDRIKNADQLITVDVSKFANSLAELYGNLAKPALDMAIYNYSLSKSVGGEGLLFMSLLVQLSANVMRALTPPFGKFVADEARLEGEFRFQHSRLIDYSEEIALYNGHEAEKDTLDKGYFTLIKHVNYILRRRFTHGIMEDFVIKYVWGALGLVLCSVPVFFKIPGAAAATMGDRTESFVTNRRLLLSSSDAFGRVMFSYKEVTELAGYTSRVATLMEVMDEIKAGRFDKTLVSDDDSGEQLELMRGRGTVIESEDIEFVDVPIITPGGSILVRKLSFSMKRGDHVLVVGPNGCGKSSLFRILGGLWPVYGGTVRKPPLSQVFYVPQRPYLSAGSLRQQIIYPDSLRTMRSKGITDSDLLSILSILDLDHLVTAFPNGWDAEAEWRDVLSG…	514	P34230	35.902	56.39	PF00005;PF06472	1
	BcABCE1	1	E	Rli1-like	XP_001556918.1	BC1T_04634	BC1G_04634	Supercontig_1.19	127130	129425	-	MSDKLTRQECKKSCPVVRSGRLCIEVTPESKIAFISENLCIGCGICPKKCPFGAINIINLPTNLESHVTHRYSANSFKLHRLPTPRPGQVLGLVGSNGIGKSTALKILSGKLKPNLDYFTKILEDDLKAIVKPQYVDRIPRAIRGPDKTVRGLIEGVATMDNFKEVCDILELNHIMDRDVNLLSGGELQRFAIATVCVQQADVYMFDEPSSYLDVKQRLSAAQIIRSLLRPDDYVICGERDLSVLDYLSDFICVLYGKPAVYGVVTLPASVREGINIFLDGNIPTENLRFREESLTFKIAEAADEFMADRSRAFQYPSMEKTLGNFHLSIESGDFTDSEIVVMMGENGTGKTTFCKMLAGATQPDGNQKVPGMKVSMKPQKITPKFEGTVRQLFFKKIK…	572	Q03195	71.843	83.62	PF00037;PF00005;PF00005	2
	BcABCF3	3	F	Group III	XP_001555647.1	BC1T_05922	BC1G_05922	Supercontig_1.28	356337	358839	+	MLSQGESATTILCSCKQTRFHIENPVYQELDIEGLNITVTSSGKSGVKSKGKSKAEGLEILSNASLKLKAGICYALIGRNGTGKSTLLKAIAEKLIPGIPVQTRISILQQTDADSKDTGDEGGNESEEKGGSKLSVLAEVIDRATSRSEIQHEVDVLSKAVDNQGDALTPVRAFRKVQHERLKKELFEKDKDARLRSGTRGMAARKALIAFEKIVADSEERINQEDEEIDEATIKEETDLAAELLAELQLQLEPTRLADIESKARIILSGLGFPKANLDKPVNTLSGGWKMRTNLASILLQPTDILILDEPTNFLDLLGIIWLQKYLETLKESTPTPPTIVIVSHDRDFITATSQELIILRSQALTYFRGSLSTYESTIREKTLYLTRMRDAQEKQKSH…	746	P43535	32.517	50.78	PF00005;PF00005;PF12848	2
	BcABCF2	2	F	Gcn20-like	XP_001561038.1	BC1T_00123	BC1G_00123	Supercontig_1.1	295854	298100	+	MENEIKAFLPNIDPVLSEYSVGYLTHASNAYVEADQNGPSPLSEAAVAISALLLSASGDPSPENQSKINQIVEKWVQKFDSSGQNKQLSSAAKRLDQAIQVGAQRNMSSTLGVSLGGVDLESANVRKVESRVDKKKLEKAERKIAAKQSKKEFKAVEYEASKLINQPDDAQSYEEFFMAVNPLQLGSGQSTKSKDIKVDNIDVSIGGLRILSDTNLTLAYGRRYGLVGQNGIGKSTLLRALARRELAVPTHISILHVEQEISGDDTPALQAVLDADVWRKHLLAEQVKISKQLADMEAERSSMADTSEQAEKLDKEREGLDQTLGDIQGKLAEMESDKAESRAATILAGLGFSPERQQFATKTFSGGWRMRLALARALFCEPDLLLLDEPSNMLDVPSI…	748	P43535	59.127	75.26	PF00005;PF00005;PF12848	2
	BcABCF5	5	F	New1-like	XP_001545837.1	BC1T_15506	BC1G_15506	Supercontig_1.190	30873	34259	-	MPTMISKAPNGVAPTQEEISGILDSIFEAKTSAASVDASYALCDLLLNSVGFRGLENYGILAQVKKAAADKKSGTRRESAQNLLGALFERFPPKQKISEVVFLLQDTALVPCAFDALADKGAVVRDAAQYALDALFSNLNAEGLVYGLLPILISYLAKRTGKWQGTVAAFKLIQKMADKAQMSIGGSKEEADEKDLLREIMGAKLAQLIPLVEAGMHDLKSEVEKQSVITMTSLTTLLSNDDVAPRIPLLIETMQKPGKETLQKAIHALSQTTFVAIVTSPVLALLTPLLERSLNDRSTAQEVLRQTVVVVENLTKLVHDPVEARTFLPKLQPGIKGVLERASLPEVREMADRAMKVMDKAMSDDAGNVANGVAHVTKVTAADVSKVLEAEIKKAGGLA…	1110	Q08972	51.208	67.1	PF00385;PF00005;PF00005	2
	BcABCF4	4	F	Yef3-like_x000D_	XP_001545910.1	BC1T_15638	BC1G_15638	Supercontig_1.185	6687	9527	-	MVPVKNAAQAAALAIVKAVNPNAVKAILPPIIKSILEAQKWPEKMTGLDCIEALVESAPTQLALRVPDLIPVVSESMWDTKPEVKKRAYNIMEKVCGLIVNKDIERFIPELIKCIAKPENVPETVHLLGATTFVTDVHEPTLAIMVPLLDRGLNERETAIKRKSAVIIDNMCKLVEDPNIVAAFLPKLMPGLIKNYENLADPEAREKTKQGLDTIKRVGAVGADGKIPEPSNAGQVSTVEAILKDILSSNKNALKFEPIITYIAAIAGQLIDEKDADSHSWTSNLKPFIVAITGEKDAQSVVDNLRKRASPGAEAEDAEEADDEEGEDLCNCTFNLAYGAKILLNQTHLRLKRGQRYGLCGPNGSGKSTLMRAINNEQVEGFPKKSEVKTVFVEHDLDS…	946	P53978	66.304	80.11	PF00005;PF00005	2
	BcABCG8	8	G	Group VIII	XP_001558728.1	BC1T_02799	BC1G_02799	Supercontig_1.9	369707	371657	-	MGVSGAGKTTLLDVLAQRVSMGVITGDMLVSGKPLDASFQRKTGYVQQQDLHLETTTVREALRFSAMLRQPKTVSKKEKYDFVEEVIKMLNMEEFSEAVVGVPGEGLNVEQRKLLTIGVELAAKPALLLFLDEPTSGLDSQSSWAIVSFLRKLADNGQAVLATIHQPSAILFQEFDRLLFLAKGGRTVYFGDIGHNSETLLNYFESHGAAKCGEDENPAEYMLTMVGAGAQGKSTQDWHEVWKASDEAKGIQTEISRIQQEMGHQPSQDDSNSHGEFAMPFTVQLLEVMKRVFQQYWRTPGYVYSKLVLGVASALFIGFSFFHADASQQGLQDVIFSIFMITTIFTTLVQQIMPRFILQRDLYEVRERPSKAYSWKAFIIAKIAVEIPYQIILGIMVYA…	615	P33302	51.809	69.9	PF01061;PF00005	1
	BcABCG1c	1	G	Pdr5-like	XP_001558729.1	BC1T_02800	BC1G_02800	Supercontig_1.9	373005	375280	-	MASASDHDHHDYFLERSENILDPQPQSISNHQQDVERPESSSSDDSLDPDTTLEPVLTNETAREPQFEPIRAGDREQLQKIASGFGGSQLGRSLTNATAGTHELEKQDTLYGVKLGDSTLDPNSPDFDVYKWAKMMMRLVDENGVIQRRAGIVFKNLKVCGSGSAINVQKNVGSLLMAPLRFKEFIGKGPEKTILNDFNGVLKSGEMLIVLGRPGSGCSTFLKSLMGELYGLDMKAQSEIHYNGITQKQMLKQFRGEIVYNQEVDKHFPHLTVGETLEFAASVRTPQQRLVEGTTRSAWAKHMTKVVMAIYGLSHTYNTKVGNDFVRGVSGGERKRVSIAEMALAGSPIASWDNATRGLDAATALEFTKSLRMTANLSGSCHLVAIYQASQQIYDQFDK…	683	P33302	45.694	61.86	PF14510;PF00005;PF01061	1
	BcABCG2	2	G	Abc1-like	XP_001555606.1	BC1T_05881	BC1G_05881	Supercontig_1.28	236886	241582	-	MENDRSDSSNDITSGSDTDHTAEITLLARKMTARSAYSTIDTENGPFNPVPGSKLDPMSENFKPRAWVKSLLHLKSRDPENFPDRTAGIGFRNLNVYGYGNATDYQKNVVNAWLGLGGLLRTITGTQRPQRIDILHDFDGLVQSGEMLVVLGPPGSGCSTLLKTIAGETHGIYLGEESELNYQGISAKDMRTQFRGEAIYTAEVDVHFPMLSVGDTLAFAAMARAPRHLPGNVDKWTYATQTRDVIMAMFGITHTMNTRVGDDFIRGVSGGERKRVSIAEASLSGAPLQCWDNSTRGLDSANAIEFCKTLRQSTDLTGTTACVAIYQAPGAAYNIFDKVTVLYEGHQIFFGHTESAKSYFENLGFQCPDRQTDCDFLTSMTSAEERVVRPGWEDRVPKT…	1336	P33302	44.685	60.66	PF14510;PF06422;PF01061;PF01061;PF00005;PF00005	2
	BcABCG1b	1	G	Pdr5-like	XP_001555249.1	BC1T_05954	BC1G_05954	Supercontig_1.30	67681	72569	+	MATSAPFGVLPQSEAVAEKVEEVVQEKTYQNIDHKRKDSDSESSTLDSTREREDATIRTLARQITQKSMEGAYDHNINPFLGSNDPRLDPSSEKFSSRAWTKHLVHLQSRDPERYPNRTAGIAYKNLNAHGFGEPTDYQKTFGNYPLEIIGMSKRVLGLSKPTKIQILRDFDGLIRSGEMLVVLGRPGSGCSTLLKTISGETSGFFVDSNTYINYQGIPMETMHNDFRGECIYQAEVDVHFPQLTVAQTLGFAAKAKAPRNRIPGVTRDQYAEHLRDVTMATFGLSHTFNTKVGNDFIRGVSGGERKRVSIAEAAVGGSPLQCWDNSTRGLDSATALEFVKTLRNSTELSGSTAVVAIYQASQSIYDLFDKVAVLYEGRQIYFGDINAAKTFFVNLGFD…	1501	P33302	48.848	65.24	PF14510;PF01061;PF01061;PF06422;PF00005;PF00005	2
	BcABCG1a	1	G	Pdr5-like	XP_001547043.1	BC1T_14379	BC1G_14379	Supercontig_1.144	69710	73106	+	MDNSGYSKLKEPPITPPSRVHAAYPREKHQKVECAPQPSDPFQDSSLPRPSFAEQRFELPSTLLSPLKPPETSDQFKNPFLNLLPNSPLNPRSSNFNPEEWITNLVAFMGQDPRRYPRRSAGFSFENLTVYTYRKPTDYQKNVANVVLELGAFARWLVGSGKQKVQILKGFDGLIEHGEMLLVLGRPGSGVSSFLKTISGNTRGLFVEPDSDINYQGVSVSEMHTRFRGEVIYLAEFDSHFPNLTVGQTLLFAAKARAPRDFTFPGVTRKVYAEHMRDVMMKTLGLSHVENVLVGDDSVKGISRAERKRVSIAEAALSGCTLQCWDNCTRGFDNTHALEFYKTIRLSTTLGRTTACVALYQVPQMAYDVLYEGRQIYFGPCHEAKSFFIDMGFVCPPYQ…	978	Q04182	39.957	57.88	PF14510;PF01061;PF00005;PF00005;PF06422	2
	BcABCG11a	11	G	BcatrB-like	XP_001557170.1	BC1T_04420	BC1G_04420	Supercontig_1.18	386997	391373	+	MAAIEPEGFSSIVRPHEEHGNALTRALSSSSAFSDRKRQRAYDSSDEDNKKEKSMAADWSLMPELQAMQQQSDKDQAKRRDLGVTWKNLTVKGIGADAAINENVGSQFNIPKLIKEGRTKPPLRTLVDNSHGCVKPGEMLLVLGRPGAGCTTLLKMLANTRGGYAEVTGDVHFGSLNHTEAHQYRGQIVMNTEEELFFPTLTVGQTIDFATRMKVPFHRPSNSGSPEEYQQANRDFLLKSMGISHTHETKVGNEYVRGVSGGERKRVSIIEMLASRGSVMCWDNSTRGLDASSALDYTKAIRAMTDIFGMASIVTLYQAGNGIYNLFDKVLVLDEGKQIYYGPMKQARPFMEELGFICDDSANVADFLTGVTVPTERKIRDEFQNRFPRTAGEILAAYN…	1383	P32568	37.605	57.77	PF06422;PF14510;PF00005;PF00005;PF01061;PF01061	2
	BcABCG9	9	G	Abc2-like	XP_001561340.1	BC1T_00425	BC1G_00425	Supercontig_1.1	1072991	1077608	+	MEKDREETLSLGTTTNTARASTDDSETQRENVRNANPNGFVSTDRGIDVKNAESEFAQLQRELSGISTKSKALSRTRSRAQAADEKDVEKSAESIAETEGEQFNLENTLRGNRQAEADSGIRPKHIGVVWDGLTVRGTGGVSNFVKTFPDAFVSFFNVVETAMNIFGVGKKGREVKILQDFRGVMKPGEMVLVLGRPGSGCTTFLKVIANQRFGYTGVDGEILYGPFSAEEFSKKYRGEAVYNQEDDVHHPTLTVGQTLGFALDTKTPGKRPHGMSKADFKEKVIDTLLRMFNISHTRNTIVGNAFVRGVSGGERKRVSIAEMMITSGTVCAWDNSTRGLDASTALDYAKSLRVMTNIYKTTTFVSLYQASENIYKQFDKVLVIDDGREVYFGPTSEAR…	1475	P32568	37.001	56.9	PF14510;PF01061;PF01061;PF00005;PF00005;PF06422	2
	BcABCG10a	10	G	Adp1-like	XP_001553809.1	BC1T_08002	BC1G_08002	Supercontig_1.43	197650	201630	+	MHATRRLIQGVSGVLPPGETLLVLGRPGAGCSTLLSVLANQRAQYVDVEGSVQYGAIGSDEMKTLYGSEVALNNEDDIHFPILKVEDTMQFALRLRRPKSNRDTDAEFAEHWTDEILESLGIKHTKSTIVGNSFVRGVSGGERKRVSLAEVLSAAPAVVTWDNPLRGLDSSSALSFLRLLKGMSKATGMSNIVTAYQVSESIYSECFDRVLLLYDGYQIYSGPAGDTAKRYFTDLGFECPPRQTTPDFLTAITSPDERRVKVGHSPPPPLDPAGLANAFRKSSHCQSLLGEIGQFREKHCDLLSAAAFKSEVADSKHKFTHPKALALRSFPTQVMVAMRRHYQLVWGARKSLAIILALNAVNALITGSAFYKRSLTATGAFELSGAVFFAQIYFCLNAL…	1085	P53756	35.994	52.26	PF06422;PF00005;PF00005;PF01061	2
	BcABCG11b	11	G	BcatrB-like	XP_001557215.1	BC1T_04465	BC1G_04465	Supercontig_1.17	122278	126642	+	MESEATFEDGISNITKVEDMGATIITPRSERTWHMASEIQEIKDRDEEGGQLPRKLGVTWQNLTVKGISSDATFNENVLSQMYPFHKKPKETPMKTIIDNSNGCVKPGEMMLVLGRPGSGCTTLLNVLSNNRLGYEEITGDVSFGNMSAQEAARYRGQIIMNTEEEIMFPTLSVEDTIAFAARMKTPYHLPPGIKTAEEYAQFNKDFLLRLVGISHTASTKVGDAFTRGVSGGERKRVSIIECLTTRASVFCWDNSTRGLDASTALDWAKAIRVMTDVLGLTTIVTLYQAGNGIYEHFDKVLVLDEGKQIFYGKQHDAVPFMEGLGFIRDSGSNRSDFLTGVTVPTERRIAPGFEKSFPRTADEVRAAYDQSSIKSQMLEECQSYATSEEAKENTSLFK…	1412	P53756	39.269	59.97	PF00005;PF00005;PF01061;PF01061;PF14510;PF06422	2
	BcABCG6a	6	G	BcatrA-like	XP_001558483.1	BC1T_03332	BC1G_03332	Supercontig_1.10	223800	228811	-	MFYTHAERMYAERAIEGREGAQIPLHSDNYRGEPIQPHDSSSSESEINNDGTWGEHEQGGPVNCSTAMHEYEDLRHQLTHLSKTRSQKSVATARKASAMKRTMTNASRRSRATAGEDIEAQEEEEKLEEAAADEDEFVLGDFLKDGHFEKRNTKGSAKKVGVIYKNLTVQGVGATSTYVKTLPSAIMGTFGPDLYKLLTRFIPALPKPGSNGQRRDLIHDFTGCVRDGEMLLVLGRPGSGCSTFLKAISNKRGDYAGVTGEVSYGGISAEEQAKHYRGEVNYNEEDDQHFPSLTVEQTLDFSLLNKTKKHEKGDIPTIITALLKMFGISHTRHTLVGDAFVRGVSGGERKRVSIAETLATKSTVVSWDNSTRGLDASTALDYANSLRVMTDISNRTTLV…	1561	P53756	39.072	59.51	PF00005;PF00005;PF14510;PF06422;PF01061;PF01061	2
	BcABCG10b	10	G	Adp1-like	XP_001557125.1	BC1T_04375	BC1G_04375	Supercontig_1.18	251424	254185	-	MEGSTATTNSTCVSGGQPPGMFRGREYSQIHDEQLQVAREQSDIAMEERIMNLQRRPTGFEELGNLDEEFLYDGQNAGEEQVMNTDLQLFVQSLSRCFGGSKFGLSFEFEDLKFHPPKAPKPILSQVSGLIDAGSLWGVMGASGAGKSTFVNVLMGKTKNTGGVTKVNGVAGDISKYKKIIGYVPQDDIVLPELTVRENILHSARIRLPCTWKEDEIQHHVDVLLACLQLSHVKDSLVGSTAAPVISGGQRKRVSIGMELAAAPMALFLDEPTSGLDATAANSIMKTLKALSRLGMTIVTIIHQPRQEIFESLDSLVLLGAGRMIYLGPQVGVKPHFERLGFKFPDHGNPSDIMGDIIAGEGRLYKRTGDASIQPLIEHWQNHPNNSFEDVKRPGVSIA…	693	P25371	39.63	58.52	PF00005;PF01061	1
	BcABCG10c	10	G	Adp1-like	XP_001560443.1	BC1T_01275	BC1G_01275	Supercontig_1.3	812160	815027	-	MPEKEGGVCYQNGEVVKENYQMCDVTNRKILDILDGKKPQVTFTCNAEVETCDFQFWVDERESFYCSLDTCTSGSQNDYDRNSTSAKCENIACKCVPDRMLCGENGSVDISDFLDQEIRGPATFNCEQKDGSNECTFKEPQMDLLIQQMFGDSSIFINCQAGECLYETEVPGYERPIKRINTPLIAGVIAIASLFVVGVILLVWYLSRRQFKYGPIHLDDSDDESIKLMTDHKPASLYFENVSYNINGKQILTGVQGVAHPGEIMAIMGASGAGKTTFLDILARKNKRGVVQGNFYVNGEKVTDNEYRSVIGFVDQEDAMLPTLTVHETIMTSALLRLPRDMGRSAKEQRVFEVERQLGISHIKDSLIGSEDGKGRGISGGEKRRVGIACELVTSPSIL…	955	P25371	40	59.39	PF01061;PF00005	1
	BcABCI1	1	I	Caf16-like	XP_001553355.1	BC1T_08185	BC1G_08185	Supercontig_1.47	137687	138664	+	MVNSVDDQTAAPSIEVKNLTYKFPDSSLGLTDITLSLPPSSRTLLIGANGAGKTTLLRLLSGKRLAPTSTISISGLDPFKDSLVGVTYLGLEWVLNPIVRTDIGVRELLTSVGGNHYPERRDELVQVLDIDLEWRMHQVSDGERRRVQLAMGLIRPWRILLLDEITVDLDLLSRKRFLDFLREETEKRKCTIVYATHILDNLAGWPTDLVHMSLGRVKEWGNIEKFEKEMSGDSSGNSRLGELVLKWLGEDLKERGPRKNAGSAGTSYLVAGVGGYGSEKKV	282	P43569	53.604	72.52	PF00005	1
	BcABCI2	2	I	Ydr061w-like	XP_001557950.1	BC1T_03532	BC1G_03532	Supercontig_1.13	298895	300403	-	MPVSNLSNGQTRRSRIARALLENPEVLLLDEPFMGLDPPTLLTLSPMLHRLAKANTPRLVLSLRPQDPIPHWITDLVYLKGNCEVAFLGPKDDVLGQLRDHVERSGDGSDSLNIHLTPSSLKEIGRKLTLEGIEQPSFEESVATSGNSTVIREDIQEKTGPMSRDGYPLNDVKPSETGEALIEMEGARVKYGDKSVLGNWTETVDGVEKDGLWWNVKRGERWGIFGPNGSGKTTLLSLICSDHPQTYSLPIRLFGKSRLPEPGKPGISIFDLQSRIGHSSPEIHNHIPRNLTLRKVLANAWADTFMGIPKLNVNANERIDSALRWFEQDLRLGGVTGQNDEHESLSWADDVLFREMPFSSQRVALFLRAIIKAPDLVILDEAFSGMDDGVRDKCLLFLA…	502	Q12298	31.323	49.19	PF00005;PF00005	2
Venturia inaequalis	VinABCA1	1	A	-	NA	atg8014.t1	NA	scaffold_880	490526	495689	+	MPFLRQTWTLTKKNLLVSSTHNWASTTLRAFILPIVFMFFISYLKNFFLPPSDYGVGSPRPLRSFIEALETSSGGRDTVAFVNNGHTGGNIEALINYLSVSVRTAGKKPVVLTNEQALLTTCRSSLRGASQCFGAASFHSSPTEAGVIWNYTLRADGALGSKIFVNQNDNDAETYILPFQHAIDTAIINQFNGSASGTTVPTTVNQFPFTDQTQQQRADNIRRIYMNAIINFLGVAYFIGICGILYQSTGHMASERELGMSQLIEAMTPSRRRWHTQAARLIANHLAFDMIYLPGWIISGIILRALVFTNTSYGIMIFLHVLAGLSLSSLSILAGSLFRKAQLSGITTIIVSLILAVIIQVVGPSSSGAIGLLTLLFPPMTYTVSIIYMAYFEKVGRPT…	1599	Q5ASB8	49.701	66.03	PF00005;PF00005;PF12698;PF12698	2
	VinABCBFT2a	2	B-FT	Abc3-like	NA	atg1632.t1	NA	scaffold_113	134949	139371	+	MGKEDLAKVKTEAILLEELGSERTRSVHTDSDLGDKKDAKTKKEAPPAKMGDFFRVLRFGTKFDWLMIGTCFISALASGIAMPLMFLVFGKMVGDFTAYFNATPPITIGGFTFTPEVMTKAQFVASVNRNALYMTYLGIARFVLSYIAFFSIRISGLRISARLRLAYLKALFLQPVDDIDETSPGVIASRLTTNCNTIENGISQQFSFALQAISFTLGLYVVSFVKSFLLTLVASASLPIALVAYVFALPLLNKYYYQGETVKDEASTLAFEMFESIRIVLAFGAEDRLGAKHQEILKRAQVFDRKQAPLMGVIMAPMFLAVYATFALSFWFGIKQYMNGSIDGIATIIGTALRVLFSVLWAVMTLYRLSSPITQIIRAAAASAEIFQVLDAKVPDITG…	1337	P12866	25.38	43.55	PF00005;PF00005;PF00664;PF00664	2
	VinABCBFT1	1	B-FT	Ste6-like	NA	atg8763.t1	NA	scaffold_900	105453	110855	+	MFPGMRAIMPYEYNDSAPLMRPVTRPAPTFQASSSQLDLKPLPDIPKLPSHSRHPSQSILNFEKPPTQQDIRHDEHSGHDAGKFGSLFIFTTKRHVPILIFAVLCSVLASSVPALQAYLLGKIFATFARFGAGAWTEVDFRENLAHYDIYLICLGAFRWFCGGGLFAGWTWFGALQARSASETLFAGLARRPMSWFDQKQDGIGALTTKIHGHTKDLETATALPLGTTIRDLLTSLSCFSISFYSSWRLTLIMLATTPVFAILMPLFSSHIQPNIKLQTTHLSLAAKHATNAFSIIDTVKCYNGHVQEQQRYIHAISQAASCYYRQVTWHAGQSAVFRFITLGMFVEGFWYGSTLIRDAESAGMVFTAFWSCLLAISSLMAILPRMMEFEKGKVAGAQL…	1502	P12866	34.783	54.43	PF00005;PF00005;PF00664;PF00664	2
	VinABCBFT5a	5	B-FT	Group V	NA	atg10881.t1	NA	scaffold_997	144064	148075	+	MFFGKLAGYPKLLVAGDASKIDIGTLVLGTICSIASGVPFPLIGILFGQLLDDFNAATCKTPDTTTGSGDQSDINGKILIIVYLAIAQFVLIYVHLSCWTLTGARLAQRLRERYLQNLLRQEPSFFDKLPPGEVASRLNGDIQAIRSGTSEKVGICISSLSFFVTAYVVAFIKDYRLAAMLVSLVPAYFLMSFVGSHYIEKYAGLMSDHAASAASIASEALSNIVVVQAFGANARLEKKFSESLEASKKQGLKKATAVGIQSGFLYFISYSANGLAFWQGSKRIADAIQDSSQGATVGSTFTVIFILVEATLLLSQVAPFLHLFTGAVASYEKLRGDIDRESLIDGTSLTGVRLPNVEAGFEFEDVSFTYPSRPEITVLDHFNLSIPANKHTAIVGLSG…	1319	P12866	24.754	44.44	PF00664;PF00664;PF00005;PF00005	2
	VinABCBFT2b	2	B-FT	Abc3-like	NA	atg1778.t1	NA	scaffold_310	58447	63726	+	MAIFKKKDLANGATSVVSKTTELEKDGEKQFEREPAPSGFGNFFQVLSFGTILDYFLIGLCVLTAVGAGVSMPLMFVVLGNLVGNFTDYFTEGSGITRQQFDKALNNQTLLIVYIFIGRFCLGYISMFSIRISGLRISAALRSAYIKALFNQPVTVVDTVSPGVISTRITANSNLIQLGISQQLTMFIQALSLTIGLYVVSFIKSWRLTLVASASLPFILIVYGTIIPFFFKNHAATMRHFEKASSLAFELMSSIRIVVAFGAERRLTSRYDQFVEDARKAEMKNAPLMGLLMSPVFFSTYGTFALAFWYGVRLVTHGQINGIGAITVVLFSVVMAVTSIGRLAAPIIAMAKASTAAAELLATINVARPDQTGLQAPQVSTDHDITFKDVSFVYPSRKE…	1336	P12866	25.746	45.75	PF00664;PF00664;PF00005;PF00005;PF00005	3
	VinABCBFT5b	5	B-FT	Group V	NA	atg1530.t1	NA	scaffold_299	95738	100033	+	MAAARPAAAQADQLDPKVEDKQTLLARIASYSKGSFLWFKLLFAAQPTWVDYLLIATGTICAAGAGVPFPLMGVLFGQIIDNFNSATCAVDTTADPFQYESTINAKVIQTAYIGAIAFVLIYGHLTCWNIISQRLAHRMRIHYVSSLLRQPPSYFDTLQASGQVSSRLSGDITAIQAGTSEKVGNIITTISFFITVFIIAFTKQPRLAGILISMLPAFLLSGTLGSKYLSKYYVLQAAAVAKASSIASEALSHIAVVQAFGAAPRLEAKFSAHMATAQKFGVTKAFIAAVQTGLLYFIAYSGNALAFWQGSLRIADAAAGGGGGATVGEVYAIVYLIVDACVMLGGIAPSLPFLGAAIAAYERLKEDIEAPSAIDGTSDQGQILPSSKAKSISFRNVSF…	1341	P12866	25.45	44.4	PF00664;PF00664;PF00005;PF00005	2
	VinABCBFT4	4	B-FT	SirA-like	NA	atg12209.t1	NA	scaffold_936	649830	654095	-	MSLGDVKNGSAVNVKDGSKTSRGSSETEEIEKDNARTQMGQAPVPGMDTDPSGGLKELKNMRKLDSNVIEVKDQNDDPFRHLPEHEQEILRRQTFIPDVKVGYFTLYRYASRWDWAAWWLSVFCSIVSGAAMPLMTVVFGGLTGLFADYFKNVITYKQFNSELSHFVLYFLYLAIGTFVTTYIMTVGFIYVGERCTGKIRERYLKAMLRQNIAFFDKLGAGEVTTRITADTNLIQDGISEKFGLTLNALATFISAFVIAFIKYWKLTLILTSTVFAITLVMGVGSSFVVRWTVRSQTEYAKGGTIAEEVLSSVRNAIAFNTQDKLAKVYDSYLVIAETNGRKLQMSLGAMIASMMTLIYLNYGLSFWQGSRFLVQGDMTVSQVLTVLFAVMIGAFSLGN…	1353	P12866	27.027	47.18	PF00005;PF00005;PF00664;PF00664	2
	VinABCBHT3	3	B-HT	Atm1-like	NA	atg5028.t1	NA	scaffold_725	32107	34619	-	MLARRVVGGSRPARYSLYSTACPWIPACLPTRRFDPPISRIFTTTPQHRKYVARIPQPKSTIPLQSEPKKAEVVSANAVKPKQDILLAEENVSTAQQRKADWAILKEMTAYLWPKNDLNTRVRVGVSLGLLIGAKVLNVQIPFYFKSIVDNMNIDFLATSGTAWTVVGSLVLAYGATRIGATVFQELRNAIFATVAQKAIRRVACSVYEHLLRLDLNFHLTRQTGGLTRAIDRGTKGISFLLSSMVFHVGPTALEISLVCGILTYQYGAKFAAITAATMVTYTAFTILTTSWRTKFRKQANAADNKAATAAVDSLINYEAVKYFNNEKYEVARYDKALQQYEKASIKVATSLAYLNSGQNLIFSTALTGMMYLACDGVANGSLTVGDLVMINQLVFQLS…	705	P40416	59.008	76.03	PF00664;PF00005	1
	VinABCBHT4	4	B-HT	Group IV	NA	atg2254.t1	NA	scaffold_179	239232	242226	-	MSTSNSSSPTDPWVSKPTAHRVLDVLQYAYPILLLTFFLLAFTTRTIVDAKSATSNEEQPQKIQYGPGGKPLPVRSHSYKKNPSFDFSRPRKLLFQWLSVFLCLTSAANATTVCLQALFKRHEGWWCGQAVTVYIVGAFFVNSLLLISQLDSVPSPTTAQLATWILAVLLELAIFSLYNVVNARKPRVDKWLAAETGVNLVRILILLALIGLFIAFTYNGPKALKANVESSASSDESAPLLSSNNQPNEATTTAEEIHGHSNGHANGTVQNYGTTPDATKPKVAEQETEPGWVRPAKTPSRSWWEYLKSYSVLFPYLWPSKDRRLQMMVLVCVVVVALQRVINVLVPMQVGKITNELSLDSDEGGFRQIPWVSILMYIAYRLLQGNNGVLGAIRSAMWI…	960	P40416	35.566	56.62	PF00005;PF00664	1
	VinABCBHT5	5	B-HT	Group V	NA	atg12673.t1	NA	scaffold_1012	133328	136950	-	METTPIALYLLDYAYPLSIVAAFAIITAINACTLHHGQTTKEPARTPRGRVVALCLSLTVVFSYILQAVLYLVHALLEPGHFPEQHLVLNILSCILVWGSVFVLLLGSVSPAWITFAGVWSLGLLLEIAIAVLFLAIRLPASRPYDMVRTGLQGVRIACFLALVLHSLVILRSKKQTGSDEECQPLMTENTNGSASKVVATYGATPIAATDGAADEDEEEQEDEDDKEIKEQQRKRFEEQGWIGYLKGFAVFIPYVWPSGNWKIQFCLGLCFLDMISDRFLNVLTPRQVGIIVDKLTTGQARGIMPWKEVLLWVFFKWFGSSAGFGFVQSISLAKVQQYSYARLKTLAFEHVMGLSMDFHSSKDSGEVLKSVEQAESLNDLLELVCFQVGPVFLDMFIA…	1128	P40416	30.733	51.01	PF00664;PF00005	1
	VinABCBHT2	2	B-HT	Mdl1-like	NA	atg9201.t1	NA	scaffold_964	92854	95325	-	MRSNSSLVVLQRACHNANASQRISHTQWKAIPRIASIISRHFASNAPKSRTSSRITSQIIPSTLGIRTGTSIWHQSTAIRPFSVSRAVAEAQKRPGVKPYLQEMKGKLQDPHEKDDDEHTTAAVEEHGGEQETEVDDFGRSAKASQAAQLNLSAKLSKDGSAGGKSGGSAEVWRLLKIALPEGRLLGWAFLFLLVSSAITMSIPFSIGKIMDTATDKEDDKLFGLEPYVFYLTLGAVLTIGAAANYTRIIILRIVGERIVTRLRSRLYKRTFIQNAEFFDANRVGDLISRLGSDTIIVGKSITQNLSDGLRSAVSGGAGLVMMGFVSLKLTSVLAFMFPPIAIGAFFYGRAIRNLSRKIQKNLGTLTKIAEERLGNVRTSQAFAGEVQEVARYNAQTRK…	806	P33310	51.311	69.34	PF00005;PF00664	1
	VinABCC7	7	C	Ybt1-like	NA	atg10208.t1	NA	scaffold_918	248466	253887	+	MAFLHCDSDFWESDDFSRCFQRDYLETLFPLIICAVSILYLFVQAIFALKRLNSKGYKPVNTFDNVYDVRLAYNDSENQDQDEETESEGDAETAPLALHRTKTHESVIEVNRPLGEVYLVMVEEVAVLAEVGIHVAVFVTQAWGSEGTFAAFTELATWTYIGILASLRLLFSSTSRFSFPPLWYHTCFLYCAVWVLTSLTFRSEIIHPISGLARSLSIADFALSSLLAIISITSRKGNKAVKLEYEGNLEPSKEQTASVLSIASFGWVDAIVWKGYQKTFEMGDVWNLPPRDKAAHLLADYRQVKKTSKLAWHLLGYFKRGLLIQAGWAAISGVLTFAPTLLLKVILEYIEDPSSTPRNAAWFFVILLFVSGCAAALADGQALWVGRKVCIRLRAIIIG…	1687	P32386	40.848	59.91	PF00005;PF00005;PF00664;PF00664	2
	VinABCC1a	1	C	MoABC5-like	NA	atg5863.t1	NA	scaffold_722	263580	268159	-	MIGLLYFETDKATTPSTLLIIYLLFSVLFDAAQIRTLWLAHYTSIAAVQTASTAVRTCLLVLEAQSKASYLRLPYRDYPPEAQSGILNTSFVWWLNQLFIKGFRKLMTTSDLFALHPKLSSEILGKRLKKCWNYYDVDNIIEFLENIFDIWARVLEVAVGTWLLARQVGATCVVPVIVVLACFSGQTLVAKTIGRDQQKWNQAIQTRVKNTSHMLSSLKAIKISGYADVLRSNLQDERRQELKTSRPFFMGIVWLNMLAGLPAIWSPAITFVVFAVQASIRNSQSLITVQIFTSLSIITLVTSPAEKLLALLPQISAAMGCFKRIQDYLLLEPRADHRVLLSNQCSKNLDPRGEHEIEKSKVTDGISSTLQPDMVRFENATIYPARNAETAAITNASFT…	1200	P39109	28.943	47.58	PF00664;PF00005;PF00005	2
	VinABCC4a	4	C	Ycf1-like	NA	atg5341.t1	NA	scaffold_719	60405	65246	+	MVHIPRTVSLTFRNSTALIRRPFCHNSEGWGPLSVHRYDFTPCFVDVPFAVIASFGILTGAFTVWRLLTKSSKQATEKDWHYYTKLGLVAGVALTTTFEGYLQITSHTRTWFGDFRFWTTFLQILSLGTVFSIHELEHERSRMPSGTALFYWLFYILASIAKTRSLYIRNFTHHKSLFALVATNLVLAITVFVLELLVPKKQSMYRTISDEKECPAEYSNIFSILAFGWLTPLMKRGYKTYLTQEDLWDLAERNTSKTNGKKFSLTWEVEARRKSPSVWRALIKSFGRPYLGFVPVKLAGDILSYAQPTLLRMLISFVDSYQTETPDPPFRGFLIAMAMFSVSFTQSVCNNQFMNWIFELSSTIKAGLIANIYKKAMRLSNAGREAKSTGDIVNLMAVD…	1528	P39109	46.524	65.63	PF00664;PF00664;PF00005;PF00005	2
	VinABCC4b	4	C	Ycf1-like	NA	atg11427.t1	NA	scaffold_945	428760	434139	-	MSTRLQRPFLPLSWSEDSYLTATNKHGHPLCGNAEGWGPLSPFRWDFTPCFLDVWIAIIAAFGIVGGIGAIIYLRRQPAPPVKKDWHFYAKLTVVTAFIVDLILQAVFQIEFYKDVWAGDFRFWSTIITVLSACFIFAVQYIEHWRSRNPNFVPLFYWLFLLIAFGVKLRSLIAQSIPTRFTAYFATFCVGFGLAVAGLVLEWMVPKRLSAYDALGDEFECPYEYANVFSVFTFGWMTPLMKYGYKHFLTQDDLWNLRRRDTTKETSIEFEKAWKVETNKKHPSLWIAMFRSFGMPYLRGSIFKTVSDCLQFIQPQLLRLLISWVESYSPSNPEPPQPHIRGIAIALAMFFVSVTQTASLHQYFQRAFETGMRIKSALTASIYIKSMRLSNEGRAAKST…	1535	P39109	49.609	67.08	PF00664;PF00664;PF00005;PF00005	2
	VinABCC1b	1	C	MoABC5-like	NA	atg4689.t1	NA	scaffold_619	58775	62617	-	MIAFNYSQTFLIATTISYLEKPLDQHIITHANGLIGAAVLVYLGIALATVNYNRKLYRMGTMFRGATASVIYTAALSSDSGYNQMTAVTLMSTDIDTLWRSMQHVIDFWARLLEVSIGIWLLWRQLGTVAIAPIITTILCVGLQVWLSKKTGSRQGKRVEAIQRRVGIASTVLRSMKSIKLAGLVHSMNDLLHNERVRELNLAKSFRAITTWNNVVSNAPGLLNALVVFAGYSIRAKLRNEPPLSTAQAFTSLAIIGLLTEPLCFLLVVIFSVAGATGCYHRVQNFLTSRGLTERRIFHEQNRMRDTSVFDIGMSKEDKSPTQLDRVLSISGLVLGSTTEARDTNEPVKFEAHEGTVTMILGPVGSGKSTLLNAILGEQALKEAVVKVDTPIIGYCSQT…	1116	P53049	28.293	45.93	PF00005;PF00005;PF00664;PF00664	2
	VinABCC5a	5	C	Group V	NA	atg1822.t1	NA	scaffold_83	7504	12330	+	MSDYHLQHVLSSTDSPSRSGYNTLVTYKPNSCHPIWDSKNATFSQCALPYFSAIPVTIIVLLGLGYLLAPLLAPWRPEWTKSFVVEFPSELPELPSPKRKRFSEWTITLITLSIIASAALTVELIPNSTNLSVILLLSGWVLVSAVNVIRRPISSPASLLLFYISALMVHLLLVVDARNVSEWVAMVAAIGSILAILMMPLRDSSLPTSDISKVGEIPTSQQRSPEDNLRLWEFLSVSWMGPMISIGKSRQLNEEDVWALGFEFQHKKLHESFRQLKGSVVKRLLRANGIDVAIIICTASVETICEFAMPVLLQQLLIAMENPFSPKRIALTYSLLGLVIQGIEAQSEVLTLWYGRRCYERSRGEMTMMVYEKALSRKNVVGQEETNKANDKANESKDA…	1533	P32386	29.343	49.71	PF00005;PF00005;PF00664;PF00664	2
	VinABCC6	6	C	Group VI	NA	atg12352.t1	NA	scaffold_1007	307616	312489	+	MALPILLLSHIAITAAILLITIIATASFSKWSKNIKKDLYEDEDGVASPESQRAYSIKVQNVLATIITSAGLGVAITNAVLGSLDTPHSLDGSAFEDGWFGVAIWFMLALLRVQVLREPYPYNLTLTESICFLLTATLHTLSVYFISNGSYSTPRTNYSLTATDAVLAICGFFVCISYPRRPQLFFQGKEVDGCWSVSAFMGYTYSWPSGLLALSAKGKGLEYDDLPTLDHHFRTRRLFDAYQEVKDHGSVLKALFLSHWVEVLKQHVLTAIDALLMIAPQYAMYRLLRLLELRDSGADIANEAYFWVGGLGIFIAAGGFSNNWMWWCCYGLNISIRAQLSGLIFAKSMRRKDIKGVVAAKEEDIAVELDPEGADHAQPQAQAEKPETSAEDIEESINK…	1588	P32386	34.715	54.63	PF00664;PF00664;PF00005;PF00005	2
	VinABCC5b	5	C	Group V	NA	atg12873.t1	NA	scaffold_998	504565	511312	+	MSTIDTTIVTTALLPIGEELPSKLSPSWLLVSYLLTYTSFLLVSSSICEVFSIKTVLLFCNIGFLVTSLLCSLARDMEELVIFRAIQGATASGLYNLPFVVVLKVVEPKKVSLYTTLIGGVFVMANLLGPILGGILASAGKWRVMFEMNIPIATVAFLLLFIAGPGESGPFFKRSHWQSVDCIGGLMSIVWVAPVVLALQEGGAEWPWDSIIIRCLLIGGGALMVIFIWYEVFYLTKWNAKINPVVPGSLFRCASIFWLMVNALFVGATFYGAITILPSRLQIVNDMSARSAGLHLLVIMMTVPMGAMSGAEISHRFVYGAQWVALLGSIMVLIGSVLLTFLPGGQETPVSSWFAQCHLGIGFGFLGAIALFVQKDNVSCRELGVAISIYDMARAMGGT…	1993	P32386	29.161	49.57	PF00664;PF00664;PF00005;PF00005;PF07690	2
	VinABCC1c	1	C	MoABC5-like	NA	atg8881.t1	NA	scaffold_944	105302	110117	-	MATVPCTELLDSHFSPVAKCHQFDFTLTFEQSILGIGFSGLFLLWLPFKLRYLYGASFRTTTSAIHKAKIAFSFPIVALQLANLVLWSKNPITEVAIASAVLGFLDAVAISFLSVAEYQRTIRPSRTTATFLLGSILTECVIIRTLYIRSYVPTVAAITSATLASKLLYLLLESWPKTKYLIPMSPTPGRVDVAGPFSRAFMWWLNPMLVRGYSHILSLADVYPLDHDLYSEILRERMEKCWQKYKTKKSYPMVWAGAACLKWPLLITIPPRAAMMALSYAQTFLITDAIVYLETPAQLRDVRHAYGLIGAAAIIYTGTALLSTNYMYKVYRMNTMFRGAVASMIYGKALVADSNHNNMAAVTLMSTDVDRIALSLVQLTEIWAQIAQIAIGIWLLWRQ…	1470	P39109	28.509	48.17	PF00664;PF00005;PF00005	2
	VinABCC3	3	C	Yor1-like	NA	atg1064.t1	NA	scaffold_178	15481	19994	+	MAHAGEEKDMKELDPVGIATNSEIHPDLVAEDRDDSSEEDIREFDHEKSAAHHEKEKDIAHTAELTRHRTDATGDTSISEPAQPGKDTRSRWIRWNPLKRNPPPIPPVRGQSREYNASFWSMLTFQWVTPIMSTGYARPLEFNDLWEVNPDRSVHLLTKKLNAAFEKHKLNPKTKRPLVWALYDTLKVEFLVGGACQLIASIIQVIAPFLLRYLIAFASKAWAAQHTPGAPAPPIGHGIGLVFAISILQVIQTMSTNHFIYRGMLEGGQARAMLMSVVFDKAMMLSGRAKAGGRSQLETPPPEIQPGSEEEKKWYKKLLKKKTKMPAIGKKDKGVDGDGRGWSNGRIINLMSVDTYRIDQAFGMFHMIWCSPIQIAITLVLLCINLSYSALAGFALLVI…	1472	P53049	35.992	54.58	PF00664;PF00664;PF00005;PF00005	2
	VinABCD1	1	D	Pxa1-like	NA	atg7682.t1	NA	scaffold_907	43932	46490	-	MAAQSKLQNHSHDPLVIFFRQYANLFKSRVKGASRTAKLLSTLLLTISIISSGYGVQRWWKSEKAEKATGRRLLRRNSGLRGKDGSRTIYVPYKDTTSKVVIHPTKLTTFDAHRRLFLQPPRAAGLGDGSQPQVPPPQTKPGLNLAFLHQFLSLLNIMVPRWTSKEAGLLLSHSIFLILRTYLSLVVARLDGEIVRDLVGGNGRAFLWGILKWCGIGSVASYTNAMIKFLQSKVSIAFRTRLTRYIHDLYLNDKLNYYRLLNLDGGVGTQADQFITQDLTLFCASAASLYSSLGKPFVDICVFNYQLYRSLGPLAFSGLLINYFGTATLLRKLSPPFGKLKAVEGRREGDFRALHARLIANAEEVAFYGGDDMERTFLDKGFRDLKHWMEGIYSLKIRY…	835	P41909	36.985	55.8	PF06472;PF00005	1
	VinABCD2	2	D	Pxa2-like	NA	atg7317.t1	NA	scaffold_736	580391	582685	+	MAVQSKLHLPPVVSESAIKRAISDLTSLYLQNRTRISRAVYLTLFVALINRIRNAISEQKAASERQTEARRRPGTAPTTGEATGRKKVELNREFFKNLTRLLKICIPGWKSKELRLLISHTVFLVLRTLISLYVAELDGRLVSSLVRGKGKDFLKGLVWWMVVAIPATFTNSMLSYHQCKLSLQYRTRLTNYIHNKYLSHMTFYTLSALDDRIKNADQLITVDVAKFSNSLAELYSNLAKPVLDMVVYNWSLSRNVGGEGLFFMSLIVQLSATVMRALTPPFGKYVADEARLEGEFRFQHSRLIDYSEEVALYHGHEAEKDTLDKGYFTLIRHVNRILRRRFYHGVMEDFVIKYFWGALGLMLCSVPVFFKVPGVAGNSMGDRTESFITNRRMLLMSSD…	710	P34230	37.181	57.87	PF00005;PF06472	1
	VinABCE1	1	E	Rli1-like	NA	atg12680.t1	NA	scaffold_1012	153813	155904	+	MSDKLTRIAIVNADKCKPKKCRQECKKSCPVVRSGKLCIEVDSNARIAFISEGLCIGCGICPKKCPFDAINIINLPTNLETQVTHRYSANSFKLHRLPMPRPGQVLGLVGTNGIGKSTALKILSGKLKPNLGRYDNPPDWQEILKYFRGSELQNYFTKVLEDNLKAVVKPQYVDQIPRAIKGPETTVGGLIKAKAQMQNFDEIIDVLELKQVFDRDVKLLSGGELQRFAIGMVCVQQADVYMFDEPSSFLDVKQRLNAGKIIRGLLRPDDFVIVVEHDLSILDYLSDYICVLYGKPAVYGVVTLPASVREGINIFLDGNVPTENLRFREEALTFRIAETGDEFLVDKSREFGYPKMSATLGDFHLDVEPGGFTNSEIIVMMGENGTGKTTFCRMLAGAQ…	604	Q03195	74.215	87.11	PF00037;PF04068;PF00005;PF00005	2
	VinABCF1	1	F	Arb1-like	NA	atg7887.t1	NA	scaffold_880	28362	30344	+	MVSASKAARQAKKEAEGKTKKTASSKLKSEANSGAPSKASSTNGDDYNSDEDGASAAFQEKIAKLSLQEDKDGLSDRVTTGVLSSLEASRDVKITSASLVFHGKVLFNDTQLEVTYGRRYGLLGENGCGKSTLLKAIAKREFPFPEHVDIYLLNQGAAPSELGALEWVVKEAENEMARLETVAEEILEREGPDSPVLMDMYDRIEGMDPSTFQVRASLILTGLGFNKKTIHKKTKDMSGGWRMRVALAKALFVKPALLLLDDPTAHLDLEACVWLEEYMKKWDRTLILVSHSMDFLNGVCTNMIDMRLKQLLYYGGNYDSYQKTRSEQEVNQMKAYDKQQDEIKHIKKFIASAGTYANLVRQAKSRQKILDKMEADGFIEKVGEDRVFTFRFADVEKLP…	624	P40024	72.68	85.81	PF00005;PF00005;PF12848	2
	VinABCF2	2	F	Gcn20-like	NA	atg8605.t1	NA	scaffold_580	489115	491597	+	MESEIVAQIPSIDPLISRYACGYLEHAINLPDPNGHGPSDLVDSLTALLVSASGDLTTENEVKIRHLVDKLVDRLSAANGTEGERRQLAPSAKRLEQTIHVGSQRNISSTLALASGNVDLEAAAGRKVESRVDRKKLEKAEAKIRAKQERKVMKNVEYETSRLLNVPDETQSYEDFYMSVNPLQLGADAATKSKDIKVDGIDISIGGKRILTDTNLTLRYSGRYGLVGQNGIGKSTLLRALSRREVSIPTHISILHVEQEITGDDTPALQAVLDADVWRKHLLKENDKITKELAELEAQRSQMADTSADAARLDHQREGLDVTLGDIQGKLAEMDSDKAESRAASILAGLGFSTERQQFATKTFSGGWRMRLALARALFCEPDLLLLDEPSNMLDVPSI…	748	P43535	57.407	74.34	PF12848;PF00005;PF00005	2
	VinABCF3	3	F	Group III	NA	atg12792.t1	NA	scaffold_998	236067	238487	-	MVKPTSSALSSKAQKALSQEKEDAIQVTAQQSRFHLDALNLTAPTTSEILVKNISISIGKKEILSNAELLLKDGGHYVLVGRNGVGKSTLLKALAEGRVPGVSWGIRILLLGQTRELSLEEKVGGVSVREESVLEHVVRSDAVRENLVREADVLSRAVESQGDSAAPVKAYRQIGHSRLQKQLEEWRQIATRRSGARGKDARKELIVMEEKFSESLEKLEADLEAVDPTVLSVETKGAVDMLSEVQSQLEMMNASAAAAKARTVLLGLGFPVEKIDDSMSKLSGGWRTRCDLACALCQTADILFLDEPTNFLDLPSIIWLEDYVKNLEGTTVVVVTHDRGFADNVGEELLVLRNQKIERFKGNLSTYESERIKKAKWLTDMKDAQEKQKSHMQQSIVNA…	760	P43535	28.968	48.54	PF00005;PF00005;PF12848	2
	VinABCF5	5	F	New1-like	NA	atg7185.t1	NA	scaffold_736	179918	183317	-	MAPAIVVKPADGSTPPPTQDEISDILNTIFTADKSQTSLDAAYALTTVLLNSVGHRGFKAYGILDQIKKAATDKKNVGRREGSMFALGALFERFPPQQPLSEVVFMVQEPGLVAVALDALADKASSVRESAQYAVDALFDNLKVEALVAGLLPLLVKYLGKPTGKWQGTVCAFKLVGKMADNAKMGMGTKEEEQGKDLLREALGKRLEGLIPVVEGGMHDLKSEVAKQAIKSMKSLTTLLQNDDVEPRIPLLVQAMEHPSTETLQKAIHALSQTTFVAIVTSPVLAMLTPLLERSLNTPTTAQEVLRQTCVVVENLTRLVHDPIEARAFLPKLIPGVTKVKDRASLPEVREIAERAVLVMHKAMGDQTASEVKIIERTSPEDVVKLLDKEIKNNGGLAD…	1115	Q08972	50.601	66.88	PF00005;PF00005	2
	VinABCF4	4	F	Yef3-like_x000D_	NA	atg10172.t1	NA	scaffold_918	111537	114860	+	MSAAENKNSVKVIEELLQKLNVSKEQADINSTANDLATFVNGDIEEADAPTKVFDVLKKQLASKKDALARERAADAVKAIASHSTVSPAVEPYLVSILPVILATVGDKIVPVKNAAAAAAEAIVKAVNANAIKIVIPHLTHSLKNAQKWPEKMTDLKCIELLCESSPPQTSFRVPELIPAVSEAMWDTKPEVKKAAYGTMEKICALISNRDIERFIPELIKCIAKPENVPETVHLLGATTFVTDVHEPTLALMTPLLQRGLEKGETPIKRKAAVIVDNMCKLVEDPQIVAAFLPLLMPALQKNFETMADPEAREKTRQGLDTLIRVGDVKDGKIPEVSKAGDVSTILPILKDILGSKHKKALDAKFEPILEMIAAIAGQLIDEKEVELISWTTNAVPYI…	1056	P53978	61.3	77.11	PF00005;PF00005	2
	VinABCG4	4	G	MgAtr4-like	NA	atg5495.t1	NA	scaffold_521	423676	428653	+	MAYAGTKGDGIIRTASGHETYAPDGLGTPQREYEEEIAPSEDPSRATSERYAPITGHLYRRNSSDTEKGSDEDFTMATRSKSFTENMDTDDKDKLNRILTSLSQHQTRSSTLRRNDTISGLKEDDPVFDPSHKDFDLYKYLRLFMRDLQADGRETKKAGIVFRNLSVSGSGAALQLQSTVSDFVLAPFRLRELFSSSKSHKQIIDKFDGVLKSGELLIVLGRPGSGCSTFLKTLCGELTGLTVDKGSVIHYNGIPQKKMIKEFKGEVVYNQEVDKHFPHLTVGQTLEFAAAVRTPSNRLHGESRTEFSSQVAKVVMAVFGLSHTYNTKVGNDFVRGVSGGERKRVSIAEMAVAGAPLAAWDNSTRGLDSATALKFVEATRISADLTGSSHAIAIYQASQ…	1551	P33302	46.216	63.18	PF00005;PF00005;PF06422;PF14510;PF01061;PF01061	2
	VinABCG8	8	G	Group VIII	NA	atg5150.t1	NA	scaffold_684	105573	107765	+	MSSLLDPKSSSDVEKSGGDYAHLTNTTVRNFGWENVTVNVQDRESKLPKTIVSNSSGVVQAGEMMAIMGPSGCGKTTLLNVLAHRVAQKAVDVSQSLYINGNKTSVKTFQKISVFVEQDDALMGALTVHETLDFAAKLSLPSSISKTERLNKIDALLTAFGLTNQSNTLIGTPIRKGISGGQKRRVSVASQLITSPKILFMDEPTSGLDSAAAYEVISFVKQIAKKHNLLVIASIHQPSTATFDLFDNLLLLSQGRTTYNGPIASVQTHFAFLGHEMPLYTNPAEFLLQLINTDFASNQASAKQELDSIIVAWEQSSNPKEIVWAFKDSSGDTSALDDHIESGPSKLLIPITLTHRSIIKAYRDLIAYGIRVAMYIGLAIMMGTVWLRLGEDQENIRSF…	627	Q08234	28.618	48.85	PF00005;PF01061	1
	VinABCG2	2	G	Abc1-like	NA	atg8588.t1	NA	scaffold_580	254103	259044	-	MSLLGGLGPLNNADATSQRAGASNTGPTGRRPSDHEAHNDHPLGLHTTTTHGSAKASKERPISPARESTPSSTLNEKNETAGYDNPKEKNLGDASSTDEEDEKRNNEVKQLARKVSSRTSSFHSETGHVNPFDAPEGSRLDPHSPGFSAKAWAKRAMEFHRADPEAAPIRTAGIAYKNLNVYGFGTPTDYQKSVANVWLGIVGLAKKLVGQGGQTRIDILRNFEGVLYNGELLVVLGPPGSGCTTLLKTISGEMSGLNVEDNAYINYQGISAQQMHKNFRGEAIYTAEVDVHFPQLTVGDTLTFASKARAPRHAPGGIPVNEWSVVMRDVIMAVFGISHTVNTMVGNDFVRGVSGGERKRVTIAEASLSGAPLQCWDNSTRGLDSANAIEFCKTLRLSA…	1545	P33302	47.858	64.06	PF14510;PF00005;PF00005;PF06422;PF06422;PF01061;PF01061	2
	VinABCG11	11	G	BcatrB-like	NA	atg3342.t1	NA	scaffold_417	33313	38027	-	MKSPPPSAFHHGQGTGEGIWRTLSHGEQPFNSSDEHLEPISKAETWKLMPTVKEAKARDKPDGRRLGVTWKDLTIKGVSSDTTFQENAFSQFNIPKLAKESRAPKQLKTIVDASSGCVKPGEMLLVLGRPGSGCTSLLKILANRRKGFAEVSGDVNFGSLNAKEAQRYRGQIVMNTEEELFFPTLTVGNTMDFATRLKVPEILPDGLEDRETWRKEFMDFLLESMGIAHTKDTKVGNEYVRGVSGGERKRVSIIETLCCQASLVCWDNSTRGLDASTALEFTRALRSITDVFGTATIITLYQAGNGIFDLFDKVLVLDEGKQIYYGPANKAKSYMDQLGFICDDAANVSDFLTGVTVRNERKIKPGYEKTFPRNATSLQQIYSNSEIKSSMDRELDFPR…	1425	P32568	37.309	57.89	PF00005;PF00005;PF01061;PF01061;PF06422;PF14510	2
	VinABCG9	9	G	Abc2-like	NA	atg3158.t1	NA	scaffold_180	30	4659	+	MGPDGPAPAHARGIEKESLQNPHSHDGTIADLTDEKESQSSHEGHERTWGAIQSPTSVNVSSAEAQFAELSKELSRNSHKDRLSRQQSHQSRRTISKNVDQEKTIGLSDSASSDSSEPFDLEAILRGNKREDEAAGIKTKKIGVVWEGLSVSGIGGVKNYVKTFPWAFVSFLNVYETAKGILGVGKKGKEFQILRDFGGVVKPGEMVLVLGRPGSGCTTFLKVIANQRFGYTKIDGEVMYGAFGSEEFSKRFRGEAVYNDEDDLHHPTLTVGQTLDFALETKVPGKRPAGLSRPDFKNKVIDLLLNMFNIAHTRNTIVGNPFVRGISGGERKRVSIAEMMVTGATVCSWDNSTRGLDAATAVDWSRSIRVLTNIYKLTTFVSLYQASENIYEQFDKVMV…	1489	P32568	37.135	56.48	PF00005;PF00005;PF01061;PF01061;PF06422;PF14510	2
	VinABCG6	6	G	BcatrA-like	NA	atg9969.t1	NA	scaffold_966	241640	246602	+	MWASTLPDDRRRREARENQWHTENQRASMADTGDTTAIPSSAASHVDYGGTWGEGDVGIENRRVAMADYETLRKDLSALSQTRSQRERDRNESNSPFRTLTGASARRSRSNRSDLQNTTNEDRDVEKNGEKNGHLDGEDGFELAQFMKDGHFEKRVNDRSAKKVGVVWKNLTVRGAGSTATFVKTLPDAVLGTFGPDLYRILSGYIPQLKIGRSAQTRTLINDFSGMVRDGEMMLVLGRPGSGCTTFLKAIANQRGEYAGVEGDISYGGISAGKQNKMFRGEVNYNPEDDQHFASLNVWQTLKFALMNKTKKREKDEVPIIINALLRIFGITHTKYTLVGDEYTRGVSGGERKRVSIAETLATKSTVVCWDNSTRGLDSSTALDYAKSLRVMTDISNRT…	1567	P32568	36.99	55.79	PF06422;PF00005;PF00005;PF14510;PF01061;PF01061	2
	VinABCG10a	10	G	Adp1-like	NA	atg1138.t1	NA	scaffold_174	67639	71068	+	MLRTTFTLSIVALLAYISPAEASPKTDEIARNLTSSNNALLQPAFSVYGDRPDDCPPCFNCNLEGTQCHQFANCTSATGRCSCPEGWGGEDCTEPLCGSLAGGKDRPIRRAEQCDCDEGWGGINCNVCQTDNACSALVPGGEGAVCYKDGLVVRQNFQNCDITNKQILKILNGKKPQVTFSCDKQNDECNFQFWVDQKESFYCGLDTCGFDVKAEENRNITSYTCENIQCRCIPGRMLCGESGSLDIGEFLEQDIKGPAHFTTTSTKGGSPEDGSVFSEPAMNELIDSVFGDPTITLQCGAGECIHESEMPGYERPIKKINTPLIAGVIAGCALFVVAVILIVWYMSRRQTLYGPIHLSDDEDDENSAKLMADQKPAALHFRNLSYNLKGKQILTDISG…	1107	P25371	42.975	60.33	PF00005;PF01061	1
	VinABCI1	1	I	Caf16-like	NA	atg12761.t1	NA	scaffold_1012	417685	418595	-	MAKEQSPPSIETKSLSYAFPDGSNGLKDVTLDLPPGSRALLIGANGAGKTTLLRLLSGKRMSPAGTVLVANVDPFKDGLEGVTYLGLEWVLNPIVRTDMGVIELLASVGGNFYSERRDELVQILDIDLNWRMHAVSDGERRRVQLAMGLLRPWRVLLLDEITVDLDLLSRSNFLAFLKKETESRECTIVYATHILDNLAEWPTHLVHMSLGKVKKWGSMKDFNVEAGQVGQTGNSRLGELVLTWLQEDLAERGPRNGRAGEGKTYESLEGIGGYGHEGKKTG	282	P43569	51.556	70.22	PF00005	1
	VinABCI2	2	I	Ydr061w-like	NA	atg11829.t1	NA	scaffold_991	151503	154013	-	MRRTLCRRAKAAHHKTTIDSPPLISIKNATFYRQHPSSLSKKTESDGHDSNPIDTNPPLFPGLNFTIPSFSEPKQHWSILSKNSSVRTTFLQILRGQHICLPPTARSYPYLATDAIANKDSRLRSPSHAIQYVGFDAERGSAGAMRGAYMSARYESRKEETDFSLRDYLFGNTELNADETLARHPDQSLVDQIMLDLKLETLESMPVTNLSNGQTRRARIAKALLAKPELLLLDGPFMGLDPPTVTMLVNILHRLADSHSPRLVLSLRPDEEYPAWITHTAYLNGDYTVHSSGPRMETIKNIHQRAKTVVKGVNIKELTKEDLDVITVSISLRANEPLPESRMSIGEHKLYQRTRTHGTKDAGDNRALVSRDGFSAEPKPLPPPGEPLIEMKGVNVKYD…	804	Q12298	27.833	45.33	PF00005;PF00005	2
Verticillium dahliae	VdaABCA1	1	A	-	XP_009654654.1	VDAG_07454T0	VDAG_07454	Supercontig_1.16	831492	836665	+	MAFMRQTGTLIRKNFTILLRHPFTFVSIPFVLPIFLAVWFGVAQNLFRPPVTYGTGDPNAIRSLAEALEGAGNRNRVVFVNGGYENGPIDSVIDSLTTSAQAADGIEVLRRSDDSSLNIDCEPGQRAVTDCFGAVSFYSSPSEGGSSGDGSLWNYTIFLDGAIHGLNIHVDRNNNDVDKFLLPLQRAVDAAIANVTASNASDSSGPQPAELPATIDRLPFTSLTEDEYEKQVREDYQSSIINFLAVAYLTTVMFVIYHMTGFIATERESGMTQLIDAMMPIRRRWVAQLARVISYHVAFSLLYLPGWVIGSIVLRANIWSNTSIGVVLVYYVLAGLAMASAAILVSSFFQKAQLSGVTALLATVLLGILAQALTDPGTGVVAVLSLLFTPCNVVFFLIT…	1646	Q5ASB8	46.867	64.56	PF00005;PF00005;PF12698;PF12698	2
	VdaABCBFT3b	3	B-FT	Group III	XP_009653380.1	VDAG_05688T0	VDAG_05688	Supercontig_1.11	166708	171451	+	MSEYGAFEKTTARRKPFALRRRTSVVGPSVSPSDWVHNCAAREMRSRIDTEVTPITSGLSNANTEPPPPSGLKAYLRIFTNGDAQLYALEAVAIIAAITSGVALALVNVVLGNFVTILGNATDGGLFPDGFMSRVQTAALRFVYIGIARFCGTYIYASLFTYVAHRMTRNIRCAFLRAALGQEIAFFDQGVSGSIAMQATTNGKLIQSGTAEKLGLFVQAMSTFIAAFVVAFIADWKLTLIISCIIPALLLISGLVAWLDVIVETGMLQVYGQAGSYSESILGGIRAVHAFGLRNRLVAKYKTDFLDDAYRRGMKKNVLYGILFGGEYSVLYCGMGLAFWQGINMVDRGEIDNIGVVFTVVFSIVIAAMMITSIAPHMLAFGRAATAAAELFTLIDRKS…	1241	P12866	23.039	43.63	PF00005;PF00005;PF00664;PF00664	2
	VdaABCBFT3a	3	B-FT	Group III	XP_009653091.1	VDAG_05060T0	VDAG_05060	Supercontig_1.9	302540	306562	+	MGAEALSEKGATAASDEALAAAAASKEPEPDVPEEEAPWAAYKRIFRYAGPLEYSLQAIAIVAAIASGAGIALQNLIFGQFITVITDFTTGVNTPAQFMDDVSTLAFVLAYLYNSLLTYAAYRIIRNIRHEYLRAALSQEVAFYDFGTGGSIATQGTSNGRLINGGIAEKLGLTFQGLSAFVTAFIIAFIVQWKLTLICLCIAPATIIVMGVIATIEAGHETKILEIYAQANSFAEGVLSSARAVHAFEMRARLVHKFDEHLIEAHKVGSKISILFGIMFSAEYTIIYLGFGLAFWQGTQMLSRGEISSSGEIFTVLLSVVIAAISLTTLAPYSIDFSRAASAAAKLFSLMDRKSAINPFDKSGEEPAETVGLVEIENVTFAYPTRPSTTVLDNFTLRV…	1276	P12866	26.04	45.76	PF00005;PF00005;PF00664;PF00664	2
	VdaABCBFT2	2	B-FT	Abc3-like	XP_009658466.1	VDAG_08446T0	VDAG_08446	Supercontig_1.20	469569	474381	-	MADNGASAAPADETEETQPKPKIDPKHWITIFNFIRVLSYATAWDRLVLIVSVAAAVGAGLTMPLMNILFGQLVGVFTGFFKQGSDETEQEFLDAVNVGVLYMVYLFLARLCLTYIANLGFRMTSLRISAVIRLTYLRTLFTLPISMLDMLPPGQTAAIITTTASILQNGISEKMGHFFSSIATVVAGFCIALSYNWMLTLATSTGLVFIAIVYLLSAPPVVRIMGEVQAVEVQAASVSTEAFSSWRMLAACGAEGKMAARYASFVDETRHKGFGLAWIVAAQQSLSDTFALAFWYAFMLYSMMAITSPEPLIVVLLCVMVMASSIGQITAPLSAASQAASAGAIFHTIIDAPKTTYGTLKAPEVSADGDIVLENVNFVYPTRPDVKVLEGLNLCFPAG…	1336	P12866	24.636	44.1	PF00005;PF00005;PF00664;PF00664	2
	VdaABCBFT5	5	B-FT	Group V	XP_009651851.1	VDAG_02903T0	VDAG_02903	Supercontig_1.4	1736373	1740750	+	MVVTEKPLEAPVPPLVAGQQDREMLPQQPAEPTEKSDATSVKSKDIEQPASESVFHSLTIYFRCLFAADPTWLDITLIVGGSICAAAAGTPFPLMAILFGQLVDDLNDATCAAEAQTADPFAYASDINEKVLLMAIIAIAAFCLIYIYILAWGVISQRLAQRLRVRYLAALMRQPPSFFDERANAGEVSSRLHGDITAVQAGTSEKVGIFISSISFFVTAFIIAYIKQAKLAGMLTAMIPAFMLMSVIGGAYFAKYTARMSTAIGTASSLAGECLRNISVVHAFGAGPRLEARFADLMLEARAAGIKKAVVAAIQAGLLYFIAYAGNALAFWQGSKMIAETRTNPNGTSMGDIYTVVLLIVDACVMLGGIAPILPLFGGASAAFLRLQHDIEAPSTLDA…	1370	P12866	25.365	44.89	PF00664;PF00664;PF00005;PF00005	2
	VdaABCBFT1	1	B-FT	Ste6-like	XP_009648381.1	VDAG_01200T0	VDAG_01200	Supercontig_1.2	1174496	1179039	-	MLVLLDCSLFLRAALLCISKDLDQMESAAAVKVSWRDLFAFTRWTHCVALVPAVVASCAVGAFKTSLAVTLGLFFQYTVDVADGSVGGPETIKRTAALSVILCGLGAGHWAANTVFFASWVLFGELQAKSIRERMFKSLLKKEMSWYDSQSEGVSSLLVRIESQTRELQIATSQVLGFLISDIVVSVACLIVSFYMSWKLTLVLLATVPVSIVALTLATRRLQPAIQLQKAHLSEATKYANSSITGIDLVKIYNGFDTEVWHYLNSINASMKQYLVQAHCNAVQMGYAKFWVVSLFAVGFWYGIVLVQEGASPAQVLTTFYATLTALQGIENLMPQWLVLAKGMAAGQSLRQTGAFVSRGKKRVGTHKPSCCIGDIEVNGVSFAYPSNPDQIVLQKSSF…	1416	P12866	32.014	53.53	PF00664;PF00664;PF00005;PF00005	2
	VdaABCBHT3	3	B-HT	Atm1-like	XP_009652402.1	VDAG_04023T0	VDAG_04023	Supercontig_1.6	1548343	1550284	+	MAAVDKSAQEQRKADWAIMKEMSRYLWPKDSFSTKLRVGVAVALLVGAKVLNVQVPFYFKSIVDAMNVDVGAMGGTAVTIAGSMILAYGATRIGATVFQELRNAIFATVAQKAIRKVACNVFDHLLRLDLSFHLSKQTGGLTRAIDRGTKGISFLLTSMLFHILPIGLEISMVCGILTWQYGAQFAAITATTMIAYTAFTVWTTAWRTKFRRQANAADNKASTVAVDSLINYEAVKYFNNEQYEVARYNAALTAYEKSSIKVATSLAFLNSGQNIIFSSALTAMMYLAANGVAAGTLTVGDLVMVNQLVFQLSVPLNFLGSVYRELRQSLLDMETLFNLQKVNVSVKEQPDAKPLLLAKGGEIKFDNVTFGYHPERPILRNLSVTLPAGKKVAVVGPSG…	628	P40416	59.204	75.79	PF00664;PF00005	1
	VdaABCBHT4	4	B-HT	Group IV	XP_009648821.1	VDAG_04079T0	VDAG_04079	Supercontig_1.7	2095	4945	+	MASGELALNIAFYAYPCLLFVALLGAQFIQYFRNRNRETRHVALRDEVTKHDIEGLKRSHARVIWLLQLILGLLLLSSIILAVREAVATRQNFQGRIDFGFSAYLASHVGVLLYFLSGLLPDPEGPWSPGSPHRLAWVVGALSEAVITATLAAGQDTLRVSRGFVNGIEGLSLTRIAIIVLMTATLCLRDYRIGPLHLESTTADEQRSLLANGNDNGYASVPNMPSRYSRWSLTFSLPASSFFIKYDAFYTIIVFFIMWSYIFLTIYVAKYRGRQRRDMTIKTREMEAVKTDAILAYETVQHNCAVSRETQRFREHVAIFQRAERLVQWSLNGLNLTQSSIFTLGTALLVGVSAYKICIGEQSVGDFVSLINYFVQLQGPLNFFGTYYNMLQNNLIEAE…	680	P40416	39.08	57.93	PF00005;PF00664	1
	VdaABCBHT2	2	B-HT	Mdl1-like	XP_009652484.1	VDAG_04585T0	VDAG_04585	Supercontig_1.8	76841	79216	-	MVSGAARSAVQLPQRAATSLCGASIFGSPNIFISRAPLASRWHPLLSQIRQVQTATTPTTNEQTSARRRAAFPNAITLRRPYFAPRQAGFVGLGSLSRPFSHSRSVYRELQKDGQHQDAAQKQVAEPEHDPEHDFQKSERAAQAAQVNLSAKLSKEGKGSGKAGFDEVWRLIKIARPELKWLAVAIVFLVVSSSVTMSIPFSVGRILDIVTKDPAEDARLFGLTLPHFFIGLGTILTIGAMANFGRIILLRIIGERVVARLRSQLYRRTYVQDAEFFDANRVGDLISRLSSDTVVVGKSITQNISDGLRSLFSGGAGFIAMIWLSPGLTGLLLVMLPPVAVGAFFYGRAIRNVSKGIQKNLGTLTKIAEERLGNVKTSQAFVGEVQEINRYNKQVRRIF…	791	P33311	49.451	67.5	PF00664;PF00005	1
	VdaABCC4a	4	C	Ycf1-like	XP_009650186.1	VDAG_00514T0	VDAG_00514	Supercontig_1.1	1689326	1693970	-	MQQLHVPYLKRRGTDDTHPLSINDGQLPWVTEISLLAEAGHLQILIVLVSLLWTSYRLLNRQYTKRIRHHHSASAIRWRWEACALTIRATTFVFLVLAAAEGQTNALNAVCAAYALIFALSRLINDMEWRHIALHQTNFVLTATLILVAASAILPCIEAREPATIAFPLKGAVISLALSVFISLITPREWVPPSLKHALPKGAVETDPAPEEVCSWADYFLTYDWLTPLIWTGARRPVTIDDLPKLAWYDDPLLLLSKIKAARAKSKNTLWTVLRLLKKEALIMASCIATAYLLELVAPFALYQLLSYLADPKGSVIRPWVWLLLMFCGPLSRSVCFQQYVFTSTRLIVRVKSSMTQELYHRAIASKDVEDDVFAISSKDKKAKPEGKTGQTSSSTGRL…	1477	P32386	27.679	47.69	PF00664;PF00664;PF00005;PF00005	2
	VdaABCC5	5	C	Group V	XP_009652226.1	VDAG_03847T0	VDAG_03847	Supercontig_1.6	960402	965175	-	MAASMAAPETLRGMGALHSRHLSYETAASQQILSSSRIVPHPGPLLTGLLSTPLMDADNLALAQAAISVILLVAVALRPFVPRRPRWCRPFAREQDDYAVSRKTLWTRWTLYLATMAVAGLASSVASVILGRHSLPRILELVPWMAAGLITAWRRPVKTPTTLLALYLVILVCSIIPFATLQFHFKSSSWPYFVNFAISLASIFGILAMPMRDPSLLTDGIGHKDPTYTLRSPEDNLTLWTFMTVSWMAPLISRGKQRKLNDEDIWQLPFDFQHDKLHTLFRDLQGSIVRRLLQANGLDLLIISVLAILESAANLSMPLLLKKLLESMELGDKRRTTPIMFAAAILCVRLVACQSSVFSLWFSRRCYERSRGEMITTIYAKTLTRKSVGQGLPEKDVDE…	1505	P32386	27.896	47.47	PF00664;PF00664;PF00005;PF00005	2
	VdaABCC6	6	C	Group VI	XP_009648207.1	VDAG_01026T0	VDAG_01026	Supercontig_1.2	698446	703177	-	MSRDSTLLGGLAAILAFIALCTLPALSGLIKQLRTRAPKDNFYSDQDGKSTPEAVAAFSNRWPKVFIAFFAALGCATSITLSVLSTTSSEGRQGLSLQDWTTTASWLLLAVQTVCIIATNDSVLAYNVGLWTWLSSLLLLLLLLVQDTSLLGELLHRDNASFALRIVNLVAALGLTTASITVQRRPDVFVDGKIVDRMHTVSAYSRFTWSWCTGVLKQATAKKDLEVADLPRPDHNTRARDQSAQWKAYNFKGPLWKNVIWAFRWPLIIQWLLAIFRNVVSFAPYWVTLRILRALEARQPGEKLSVETWIMVFWLGLTVLADAWFSACLFWISWSDVCIPLRGLLSALIVEKAMRRKNVKQASKTDALKVSTNEDGTKKDSQDEEEESDADALKSQQGV…	1557	P32386	34.318	55.76	PF00005;PF00005;PF00664;PF00664	2
	VdaABCC7	7	C	Ybt1-like	XP_009653115.1	VDAG_05084T0	VDAG_05084	Supercontig_1.9	385884	391041	+	MSPSASSKTVSFLILLFPYAWRAASHISLRKRGYEPLAHAADDHANTAANHTDLPPDELEDSDDNDEPLTMNRNGGGRLSLIKTTTRGSVISIVQADSPHAQKLSVFVEEAAIIGLVAIYIIAIVTGGYGEKGKLSAVAGLVAWLYVFAIATLRLTLTSTQWRVPATLWNHTASIYGCQWLFTTFIFRSVLIHPSSRLIQILVIVEFALTTFLFVMAISTRKGNKTVLLEWEDGVEPSREPLASLLSLATFSWIDPMIWRGYKETIEMKAVWNLVPQEKAAAVLADYRTLKRTTSLAMHLLKYFKGELIFQCFLAFIGGVFTFAPTLLLKAILEYVERPDEAPINVLWLYVLLLPILDLVRSFGDGMALWIGRKICIRIRAIIVGEIYAKALRRKAAAG…	1675	P32386	42.281	60.47	PF00664;PF00664;PF00005;PF00005	2
	VdaABCC2	2	C	FgABC1-like	XP_009656545.1	VDAG_02221T0	VDAG_02221	Supercontig_1.3	1827436	1831955	+	MVTSCLNDDTFGPIVRGCRDDFDFTLRFQRIILAMVPATFFLALSIPRAIWLSQQPRFVSGVAFQYAKLTAITILATLQFALLNLQTAAPTSSLDGFAIASTAVNFLVALSMLALSFFEHSRVPRPSTLLILYILLQTLCDAVQVRTSWLMASSVTSKMIARLYTASVVTKFAILIVETKSKTRWLRWKIDEHSPEETSDVMSLTVYLWLNKLFRYGYSHVLAIDDLYPLDKDIDSDLLQRKLEAVIERSRPGRKLGLARSLARALAIPYIMPIAPRIALIGFSFSQPLFIRALLEYLQEPNAPRSTSYGLIGAAVLIYGGAAFARALQWYFHMRAQQMARGCLSAAIYKKTTEAKLANAGEAAAVTLMSTDTDRVIQGFHQLHDFWASPIEVAIGCWF…	1458	P39109	26.195	46.46	PF00005;PF00005;PF00664	2
	VdaABCC4b	4	C	Ycf1-like	XP_009657060.1	VDAG_06387T0	VDAG_06387	Supercontig_1.12	319102	324550	+	MANSFYGAAQRVLESGSITGYRPRLELGSDYLSATDHFKQPLCGNKEGWGPLSPFRYDFTPCFIDVWVAVVAAFGIVFGTMATVWLLKKTKPANTPKDWSFYTKQALLVVIMLDVAVQLAIQIASYPNIWYGDFRVYTTFATILALGVIFAIQWLEHGRLRNPNGVALLFWLFLLIAFAVKLRSLISQQMYHKNLPYFITYTVGVGLSVVEFLVEWLWPRKTTAYEVLIDEEECPVEYATVFSQLTFSWMTPLMQLGYKQYLTEEDLWGLAHQDTTKSTGEAFDEAWKRQLENRKGPSLWLALFRAYGLPYAVAALFKLGNDVSQYIQPQLLRLLIAFVSSYGDGEQPQPVIKGAAIAVGMFGCATFQTAMVHQYFQLAFVTGMRIKGGLASAIYKKSM…	1547	P39109	48.993	67.84	PF00005;PF00005;PF00664;PF00664	2
	VdaABCC3b	3	C	Yor1-like	XP_009653889.1	VDAG_09292T0	VDAG_09292	Supercontig_1.25	198911	203325	-	MAHFNPFRTRRTSDDVPRSRIPSPEENASIISQLLFTWLGPLLTTGYKRPLEYEDIWLVPQARSAAYLALNLMKSFENLIIDKQHHGSRRRWGLPVLAWALHNCFKFDFWVGGLCQLVESILQAMAPFTLRFLIIFARDAHSFIRGEQDSRPPLGRGVGLVLAITAMQVIQSFSSSHFHYRSTLLGGQSRSALIAVAFSKSLRLSRRGRAGGELGMTEATMVSTGQAQDQLRWQILKEGWSNSRVMSLISTDVSRIEQSCTTFHLVWTSPIAILLTITLLIINLGYSALAGVAVLVLGLTALTKVVKVLARLRAAVNMVTDQRAGLTQEILHGIRFVKYFGWESAFLHRLQAIRASETSSLQILHITKSAIGAASMALPIFSSMAAFLVYSSTNSGPLD…	1385	P53049	32.552	51.31	PF00005;PF00005;PF00664;PF00664	2
	VdaABCC3a	3	C	Yor1-like	XP_009648552.1	VDAG_01371T0	VDAG_01371	Supercontig_1.2	1670535	1675087	-	MPEPADKEVKAPDQLAASVQPNDATEAVGGPATLGSEHDERIEERKSSSDEDEKAKRAKLQRSASHATDASATTTASRPQPPEKKPWYKTPNPLRWGSTPPVPKERGESREYHAGFFSLLIFHWMGPLMNVGYKRQLEHNDLWHVNPDRTAEKLSLKLQASFEKRVKKGEKYPLLWAMHETFFFEFWLGGMLQVMSTVFQVLSPFTLRFLIQFANDAWDATRSDSPPPPIGHGIGLVLGVTFMQVFQSLGTNHFIYRGMIVGGQARAVLIRPGISGDGTGWGNGRIVNLMSVDTYRIDQASALFHMIWTAPISILVTLALLVVNLSYSALAGFALLVVGIPLLTRAIRSLFRRRKAINKITDQRVSLTQEVLSSVRFVKYFGWETAFLDRLKEIRKREI…	1420	P53049	36.827	55.56	PF00664;PF00664;PF00005;PF00005	2
	VdaABCD1	1	D	Pxa1-like	XP_009648247.1	VDAG_01066T0	VDAG_01066	Supercontig_1.2	817927	820603	-	MAAQSTLRGSAAEEAIAAFIEKYSTIFRTRLRKTTRTTRLLATLALATSIILSAAGGRRWWKSRKEEREQGRKLVRTNSWLFNKDGSRTIYVPYKEGTSKVVIHTTKPLTFEAHRRLFLNPPRVSGLGDGTVPSAQTKPGLNLAFLHQFLSLMSIMIPRWSSKEAGLLLSHGMFLMLRTYLSLVVARLDGEIVRDIVAGQGKAFLLGLAKWCGLGGLASYTNAMIKFLESKVSIAFRTRLTRYIHDLYLNNNLNYYKLSNLDGGVGQGADQFITQDLTLFCASAANLYSSLGKPFVDLCVFNYQLYRSLGPLAFIGLTSNYILTANILRRLSPPFGKLKAVEGRKEGDFRSLHARLIANAEEVAFYGGADMEKHFLNKEFKSLKNWMEGIYMLKIRYNM…	845	P41909	37.163	57.45	PF00005;PF06472	1
	VdaABCD2	2	D	Pxa2-like	XP_009654853.1	VDAG_07653T0	VDAG_07653	Supercontig_1.17	508023	510263	+	MAAQSKLSVLTPPSDRTIRSVVANLTSLYLSNRSRISRAVWITLFVALANRIRHAISEQKAASQRESSQRAARSGVTTSTGETDEPAKKKKVELNREFFRSLLRLLKIVIPGWKSKETRLLISHSFFLVIRTLISLKVAAMDGQIVKSLVKGNGREFLMRIVWWMLIAVPATFTNSMLSYHQAELSLKYRTRLTQHIHDKYLSQLTFYGISALDDRIKNADQLIAVDVAKFSNSLAEVYSNLAKPLLDMTIYTYSLSNSVGGEGVVFMSLLVQLSANIMRALTPPFGKFVADEARLEGEFRFQHSRLIDHAEEVALYNGHEAEKDTLDKGYFTLIKHVNYILRRRFYHGFMEDFVIKYFWGALGLLLCSAPVFVKMPGHVAMSMGDRTESFVTNRRMLL…	715	P34230	35.812	56.6	PF00005;PF06472	1
	VdaABCE1	1	E	Rli1-like	XP_009649388.1	VDAG_08776T0	VDAG_08776	Supercontig_1.22	327835	329822	+	MSDKLTRVAIVNSDKCKPKKCRQECKKSCPVVRSGKLCIEVSPASRIAFLSESLCIGCGICPKKCPFGAITIINLPTNLETQVTHRYSANSFKLHRLPMPRPGNVLGLVGTNGIGKSTALKILSGKLKPNLGKYDNPPDWEDVIKYFRGSELQNYFTKLLEDDLKAIVKPQYVDQIPKAVRGPVKTVQGLIDAQSNMGNRDEVCDVLELNHIMDREINLLSGGELQRFAIGTVCVRQADVYMFDEPSSYLDVKQRLSAARIIRSLLHDNNYVIVVEHDLSVLDYLSDFICVLYGKPAVYGVVTLPQSVREGINIFLDGHIPTENLRFREESLTFRIAEGADDYVIDKSRAFKYPKMEKTLGNFKLNIDAGDFTDSEIIVMMGENGTGKTTFCRLLAGAL…	607	Q03195	73.554	86.61	PF00005;PF00005;PF00037;PF04068	2
	VdaABCF1	1	F	Arb1-like	XP_009652607.1	VDAG_04708T0	VDAG_04708	Supercontig_1.8	511187	513249	-	MAPSASKEKRLAKKAAEGKLDKKTAAKRVGSKNASTAASSVNGDEPELDAHGKPIQPDGPATGADKADEVKRLADQMDKHGISDRVTTGVLASTQTSKDVKITSTSLVFHGRQLIQDSTMELSYGRRYGLLGENGCGKSTLLKAIAAREFPIPEHIDIYLLNEGAPPTDLGALEWVVTEAEREMERLDKLAEQILEDEGPESIVLMDVYDHMESMDPSTFATRASLILTGLGFNKQTINKKTKDMSGGWRMRVALAKALFVKPSLLLLDDPTAHLDLEACVWLEEYMKKWERTLVLVSHSEDFLNGVCTNMIDMREKKLIYYGGNYDSYAKTRAELETNQMKAYHKQQDEIVHIKKFIASAGTYANLVRQAKSRQKILDKMEADGFIQPVHQDRVFTFR…	632	P40024	71.301	87.34	PF00005;PF00005;PF12848	2
	VdaABCF3	3	F	Group III	XP_009650253.1	VDAG_00581T0	VDAG_00581	Supercontig_1.1	1903833	1909782	+	MVGIRSSSWQCALGVQSWGAGATVARLRVRLWSFHVPLGLESLNGASETDHRLAPIKDDAHSTASNPCSTSNPERPAAHQQQHHVDFNRIRIRGHHIVHQQADALRHQDGRLPRSLCITVVAGPASEAASGEPKKKAAASKAKAKARAEGLELLSDAKLRLKAGQRYALVGRNGSGKSTLLKAIAEKLIPGIPEEARISILQQTDARGTNTDAPPPGAASSAESPSREPGSVLEDVIEKATARSDVEQDIRALSAGIHATDPLGSVRALRTIRHARNQKHLFQLDKDARLRSGARGMAARKALTAFEKTTAESKVMIEQAGEDISPEILRDETQEALDMMADLQLQVEPTRMAEIESNAKKILTGLGFTDAYMAKPVASLSGGWRMRAALATALLQETD…	1354	P40024	33.254	51.91	PF00005;PF00005	2
	VdaABCF2	2	F	Gcn20-like	XP_009649634.1	VDAG_10075T0	VDAG_10075	Supercontig_1.31	126675	129024	-	MEAEIRNVLPNIDPVLSEYSVGYLSHASTAYADEDATDSPLSEAAFAITQLLISASGNPDAKLHQKIEQLVEKWVNTYSSANGSERRGPSAVKRLDQTVHVGSARNMSSTLAVSTGAVDLESANVRKVESKVDRKKLEKAERKIAAKQQKKTFKTVEYEASKLLEQPESTQSYEEFYMAVNPLQLGASAGAGKTKDIKLDNIDVSIGGLRILTDTNFTLAYGHRYGLVGNNGVGKSTLLRALARRELPIPPHISILHVEQEITGDDTPALQAVLDADVWRKVLLKEQSEITERLAEIESQRGSMADTSADAAKLDRDREVQDQRLGDIQAKLAEMESDKAEPRAASILAGLGFSAERQQFATKTFSGGWRMRLALARALFCEPDLLLLDEPSNMLDVPS…	749	P43535	57.029	74.01	PF12848;PF00005;PF00005	2
	VdaABCF5	5	F	New1-like	XP_009651667.1	VDAG_02719T0	VDAG_02719	Supercontig_1.4	1179231	1182618	+	MPHTVSPPPEPNMTMVSKAAGPAPSQQDVSAFITTIFTAQTSNQSIEASYGLCELLLNSVGSQGLESYGVLAEIKKAAADKKSGLRRESAQNLLGALFERFPAKQPSSETIFLLRNGGIVNVALDALADKGTVVRDAAQYGLDALFAHLSPEALVVGLLPALSAYLSKSTGKWQGTIGAYKLLQKMADKAKLIVGSTKEQAAEGDVLRDSLGTKLAGLIPIVEAGMHDLKAEVGKQAVQAMNSLTNLLSNDDVAPRIPLLIDTMEHPSVDTLRKAIHALSQTTFVAIVTSPVLALLTPLLERSLNTPSTSQEVLRQTVVVVENLTKLVHDPIEARTFLPKLQPGVKGVYDRASLPEVRELAKRALDVIEKAMKGDKDVVERISAADVDKVIDAEVKKNG…	1112	Q08972	51.993	67.48	PF00005;PF00005	2
	VdaABCF4	4	F	Yef3-like_x000D_	XP_009655803.1	VDAG_08131T0	VDAG_08131	Supercontig_1.19	248969	252679	-	MAENAQSVKVLDELMKKLTISKEAAEVKDASAALASFINGRIEDQAVPTKTVDALKKEFANKKDAAARERAAVAVGAIASHSEISSHVEPFLVDLLPTVLAAVGDKAAPVKTAATAAAIAIGQAISPNAVKAILPPLKVSIIEAQKWPEKMAALDIIDILVKTAPAQLAHRVPELIPVISESMWDTKKEVKERAYKTMEQLCQLIVNRDIERFIPELIKCIAKPENVPETVHLLGATTFVTEVQEPTLALMVPLLDRGLAERETAIKRKAAVIVDNMCKLVDDPNIVAPFLPKMMPGLQKNYDNLADPEAREKTKQALDTLNRVGNIQNGVIPEVKLDGDIATVLAKLKEVLGTKYGKAAQVEPVLTYISAIAGQLIDEKEIEPITWVEALKPYVAVIT…	1052	P53978	63.127	78.17	PF00005;PF00005	2
	VdaABCG2a	2	G	Abc1-like	XP_009656837.1	VDAG_09581T0	VDAG_09581	Supercontig_1.28	12839	17482	-	MHELTPGSGSRLDPASASFDGRAWVKAFLQLAKSDSRTAPMRVLGVAFKSLNVFGWSTGTESQMTVTTRITSLFQSIAQLATGNKQKRRMDILRDFEGIVAEGELLLVLGPPGSGCSTLLKTLAGETSGLQVAPGSYINFRGIPSRQIRSSLRGDVLYNAEVDTHLAHLTVGETLSFAARARSVRNVPSGLSRTQADGMIRDVIMAVFGIAHTINTRVGNDFVRGVSGGERKRVSIAEAALTGAKFQCWDNSTRGLDSANAVTFCRNLRVQSDLLGVAAAVAIYQAPQSAYDLFHRVTVLRLMDMKDYTQNKNGLRSTKLRAAPSKPDPSVPAQPISAPSDHKRADSGRGWNRLLADPYFTIAQLFFNLIMALILGSMFYNLKEDTSSFYYRGGIIFFA…	1322	P33302	40.154	57.04	PF06422;PF01061;PF01061;PF14510;PF00005;PF00005	2
	VdaABCG3	3	G	Group III	XP_009650483.1	VDAG_05293T0	VDAG_05293	Supercontig_1.10	3508	8220	+	MPSPRASLEVEKPGPTMDHGTSSRGSLNTLADTGGSTDNPDGADEQIRHDMIQLARRLTTQSHVSGPPAALFPLLQHSPLDPNSDRFNAKQWAKAFFSARKESLQGNVPKTTGVAFRDLNVYGFGSDTDFQKSVGNIFLEGVNLASKLFNRKQQRIDILRDLEGVVHSGEMLCVLGPPGSGCSTFLKTVAGETHGFHVQDTSTLNYSGIHPDEIRTAFRGEAIYTAEVDHHFPQLTVGDTLYFAAAARCPKNVPAGISRHEYIEHLRDVTMAMFGISHTKNTRVGDDFVRGVSGGERKRVTIAEASLSYSPLQCWDNSTRGLDSANAIEFCRTLRTQADVMGCTSCVAIYQAPQTAYDVLVLYEGRQIFFGKTSRAQAYFEELGFICPDQQTTADFLTS…	1342	P33302	43.924	61.48	PF00005;PF00005;PF14510;PF01061;PF01061;PF06422	2
	VdaABCG4	4	G	MgAtr4-like	XP_009651087.1	VDAG_08026T0	VDAG_08026	Supercontig_1.18	734029	738792	-	MNGHSPAADPPREESPIRDTDQYSPTETAFAPITSSSRHHHKHFESDATYGEGNGLQRRDSTLIMEEGDRRELRRIATAMSQRRRQSLASLPEGQVPDSFESDSDPAMDPTSKSFDLKKWLQNTIEALRQEGISLKSAGVSFKDLSVSGTGDALQLQQTVASVLQAPLKLGEHFSFGKKEPKPILRSFNGLLNTGELLIVLGRPGSGCSTLLKTITGQLHGLHMDEKSVVHYNGIPQKEMMKEFKGETTYNQEVDKHFPHLTVGQTLEFAAAVRTPSHRIHGISREEYHRRSAQIVMAVCGLSHTYNTKVGNDFIRGVSGGERKRVSIAEMMLAGSPMAAWDNSTRGLDSATALKFVQSLRLAADFSGSAHAVAIYQASQAIYDLFDKAVVLYEGREIF…	1469	P33302	46.381	62.56	PF01061;PF01061;PF00005;PF00005;PF06422;PF14510	2
	VdaABCG2d	2	G	Abc1-like	XP_009653701.1	VDAG_09104T0	VDAG_09104	Supercontig_1.23	155596	160245	-	MSVPGINGIPTNYDGTAQGTGVPVTDRPGHAELEQDVHDTTATRATSLTEVAHSDTTRREKSSPVNGDAVEAEEPIDDDSEMERRSSIVQSLARKYSHTSHKLPAGTNPFLAAQQEDSFLNPASANFSARSWAKAVVEMVNANGQGFRKAGVAFQHLNVYGFGQATDYQKDVANIWLSLAGMARSLVGGGQRRIDILRSFDGIVRNGEMLVVLGPPGSGCSTFLKTIAGEMNGLHSDQSSYFNYQGVTAKEMHTNHRGEAIYTAEVDVHFPQLSVGDTLTFAARARQPRHLPEGLNKNDFSSHLRDVVMAMFGISHTVNTRVGNEYIRGVSGGERKRVTIAEAALSGAPLQCWDNSTRGLDSANAVEFCKTLRLETELFNTTACVSIYQAPGSAYDLFD…	1509	P33302	47.376	64.92	PF06422;PF00005;PF00005;PF14510;PF01061;PF01061	2
	VdaABCG2b	2	G	Abc1-like	XP_009651655.1	VDAG_02707T0	VDAG_02707	Supercontig_1.4	1135886	1140712	+	MGANSEEPSAKTHIASSRHSSSTEVSETHDQVEALARRITAQSARLDHGTANSALNPVKGSNLDPFSADFDRTLWTQAYIREFEADPDTAPPRKAGVAFRNLGVFGHTSGDQYQQSTGNILLSLTSTLAGKVTGRAATRVDILQGFDGIVDPKEMLLVLGPPGSGCSTFLKTLSGRTDGLNITEDSYINFTGIDPSHMHNWFRGDVLYNAEVDVHLAPLSVGDTLEFAARARVPAKIPGGFNKNEYARIMRDVIMATFGISHTIDTKVGDDIVRGVSGGERKRVSIAEACLTGAKFQCWDNSTRGLDSANAISFCKTLRVQADIMNVAAVVAIYQAPQAAYEVSPRSFILEERRELTVQTFDKVTVLYEGRQIYFGRTENAKHYFEQLGFECPDRQTTA…	1444	P51533	43.396	61.05	PF14510;PF00005;PF00005;PF06422;PF06422;PF01061;PF01061	2
	VdaABCG2c	2	G	Abc1-like	XP_009648348.1	VDAG_01167T0	VDAG_01167	Supercontig_1.2	1083135	1087745	-	MYSAAQGGEALGAAPRSPNGSQQTYVNEADLTNHIASDNSRSYLDGHDLGSKDKKAGKGDSGDSTSTSDDDTGNETEMERRHSIVQDLARQYTQHSIVDIQGNPQTLFGSDDPNSKLNPRGEKFSARSWAKTLAKMTTEQGAGFRQAGFCYQNMNVFGYGNETDYQKDVSNVWLEVSGLVKKLTSKSGGQRRIDILQDFDGVVEAGEMLVVLGPPGSGCSTFLKTIAGELNGIHVDDQAYFNYQGMSAREMHKHHKGDAIYTAEVDVHFPQLSVGHTLTFASRARCPNNLPPGITRNQYSDHLRDVVMAMYGISHTINTRVGNEYIRGVSGGERKRVSIAEATLSNAPLQCWDNSTRGLDSANAVEFCKTLRLQSELFGQTCAVSIYQAPQSAYDLFDK…	1517	Q04182	47.658	65.91	PF06422;PF01061;PF01061;PF14510;PF00005;PF00005	2
	VdaABCG11c	11	G	BcatrB-like	XP_009651983.1	VDAG_03604T0	VDAG_03604	Supercontig_1.6	165613	169912	-	MIKAPLQCWDNSTRGLDASNALDFVKALRRAANEQQKSIVATLYQAGNSIYSQFDKVLLLAEGRQIYYGSTRDARKYFEDMGFLSPPGANTADFLTSVVVETERLIRSGFEDSVPQSAPEFETRYRNSAMYRQMMEDIDLVSKESLSEEIRTLNSVCRLEKTRTIEALSRQFRIIWGDRWSNCLQIASSFCFALVTGSLFYNLSDTSDSVFMKPGALFYPILLFAMNKLSETTVSFTGRPIIARHKRLAFHRPAAHAMACVITDIPLVVALFTLFHIIFYFMVGLQHEAGKFFTNWLIYVLATLCFTSLFRMIGACCRHFGFASQISGWVIMAMMVYGGWFPPDEVCRDSFALKRQPGYLIPVASIHPWFRWIWYINPAAYAFNAVLASEMGTMTLTCV…	1266	P32568	34.824	55.63	PF00005;PF01061;PF01061;PF06422	1
	VdaABCG11d	11	G	BcatrB-like	XP_009652383.1	VDAG_04004T0	VDAG_04004	Supercontig_1.6	1483555	1488266	-	MEAITPDQQTLAADTDNETGDYSFKSASPPVASSSEWHMAPEVRERKNNDESGGEKPRKLGVTWDSLTVRGISSDATFNENVVSQLYPFHKKSKDAPLKTIIHNSHGCVKPGEMLLVLGRPGSGCTTLLSVLSNNRLGYEEVSGDVFFGNMSAKEARQYDGQIIMNTEEEIFYPALTVEDTINFAARMKVPNVLPPGINSAEEYVQAEKDFLLRSVGISHTAHTKVGDAFMRGVSGGERKRVSILECMTTRASVFCWDNSTRGLDASTALEWIKAIRVLTDVLGLTTIVTLYQAGNGIYEHFDKVLVLDEGQQIFYGPQVDAVPFMESLGFVRDSGSNRGDFLTGVTVPTERVIAPGFENTFPRTAHEIHAAYEGSRIRAKMLEEIETYPQSAEAAENT…	1311	P32568	39.432	60.3	PF06422;PF14510;PF00005;PF00005;PF01061	2
	VdaABCG11b	11	G	BcatrB-like	XP_009651861.1	VDAG_02913T0	VDAG_02913	Supercontig_1.4	1769407	1773745	+	MESEATLATLEPSIELGSVPDNDQTWGLKHKVEAIHERDQRSGFAPRKLGVTWNNLTVQAVSADAAIHENFGSQFNIPKLVKESRHKPPLKSILSESHGCVKPGEMLLVLGRPGSGCTTLLSVLANHRRGYAAVTGDVRYGAMTADEAQHYRGQIVMNTEEELFFPDLTVGQTMDFASRMKIPFKLPEGVASDEELRIETRDFLLQSMGIQHTFDTKVGNEYVRGVSGGERKRVSIIECLATRGSVYCWDNSTRGLDASTLRALEYTKAIRALTDVMGLASIVTLYQAGNGIYNLFDKVLVLDGGKEIYYGPTQEARPFMKDLGFICRDGANVGDFLTGVTVPKERQIRPGFERTFPRTADAVQQAYDKSAIKPRMVAEYDYPDTEEARENTRLFKEGV…	1409	P32568	37.26	58.27	PF01061;PF01061;PF14510;PF06422;PF00005;PF00005	2
	VdaABCG6	6	G	BcatrA-like	XP_009655863.1	VDAG_08191T0	VDAG_08191	Supercontig_1.19	420241	425231	-	MDDKRRVPDGTWGEHAPGDVSVSAAMSEYHDLNRELTHRSRRTTTNHSADRNSDSTRCPEDDGDETDFDLPDFLRQGILDPRTPTGGPTKRLGISFRNLTVRAPAANSAPLKTLPRAILNTFGPDLWSLISTRLPSSLKSGKASDPETVPLIHDMTGAVRPGEILLVLGRPGSGCSTLLKTLANHRAEYSAVDGEVYYGPLPAAEQEARFRGEVVYCEEDDRHFPTLTVWQTLWFALATKTRRRAAWTVPVVLDAFLAMFGIDHTRDTLVGDEHVRGVSGGERKRVSLAETLATRASVVCWDNSTRGLDASTALSFAKSLRVYTDVGGRTTLVTLYQAGESIYELMDKVLVIDEGRMLFHGRAEEAQAYFEGLGYWRPPRQTTADFLTSIADRNARHFQ…	1511	P32568	34.791	52.83	PF01061;PF01061;PF06422;PF14510;PF00005;PF00005	2
	VdaABCG11a	11	G	BcatrB-like	XP_009651096.1	VDAG_08035T0	VDAG_08035	Supercontig_1.18	766624	771550	-	MEARATPLDTDVPGGFPETPASNGAPTPQSLQNRNSASRVVNYSAGSYIPTSNQSAGKTSNDGLAGNASYFGSMNGGRDARAEPSPTYGASSEASTLHGDRASHDRDAAPLAAAAFASQDSKILDEKEQVSPAASTPSDDDEPQLAPLKPAPSSTEKSHLHRQRSARNEDELFQMLSRRRTGASSTAEEQEEESEINMLMARMFGKTRQENSEEEQTRHSGVVFRDLTVKGVGLGASLQPTVGDIFMGLPRTLKNLLTKGPKAALAKPPVRELISHFDGCVRPGELLLVLGRPGSGCTTFLKAFCNQRSGFEAVEGDVTYGGTDAQEMSKKYRGEVIYNPEDDLHYATLSVKRTLKFALQTRTPGKHSRLEGESRQDYIAEFMRVVTKLFWIEHTLGTK…	1593	P32568	38.498	58.05	PF14510;PF00005;PF00005;PF01061;PF01061;PF06422	2
	VdaABCG9	9	G	Abc2-like	XP_009654542.1	VDAG_07342T0	VDAG_07342	Supercontig_1.16	482589	487154	+	MADKAFEKAEEAAVDGQNLNTAEHAVAGTNAIPDEKSALKDDKSSVSTANDPENAREEARRKNPDGFTNLHRGISVEQAEADFAELQRELSGVSRASRVNSRRKSHGDAEKAIEAASSSDTENEQFDLEGALRGGLDAEREAGIRPKHIGVIWDGLTVKGIGGTTNYVQTFPNAVINFFDYVTPVMSLLGLGKKGVEATLLDNFRGVCEPGEMVLVLGKPGSGCTTFLKTIANQRYGYTGVTGDVSYGPFTAKEFKQYRGEAVYNQEDDIHHSTLTVEQTLGFALDTKAPNKRPGGMTKNAYKEAVITTLLKMFNIEHTRNTVVGDAFVRGVSGGERKRVSIAEMMITNACVLSWDNSTRGLDASTALDFVKSLRVQTNLYKTSTFVSLYQASENIYNL…	1498	Q02785	34.979	54.53	PF14510;PF01061;PF01061;PF06422;PF00005;PF00005	2
	VdaABCG8	8	G	Group VIII	XP_009654881.1	VDAG_07681T0	VDAG_07681	Supercontig_1.17	569953	572137	+	MESEQDIELGQSSSYRPTNDVVDNLSWSEISVMVKDRVTKKPLSILTKPAGIVNAGEMLAIMGPSGSGKTTLLNTLAHRVAASGATTTGDICVNGIRIDTTTLRGISAYVEQEDALIGSLTVRETMIFAAQLALPRNVTKAEAFRRVDELIGSFGLQSQAHTIVGTPIKKGLSGGQKKRLGVASRLVTYPKVLFLDEPTSGLDSALSYEVIKHIKDIGKRNNLVIIASIHQPSTTTYQLFDKLNLLSRGRTCYFGSIEDAPRYFEEIGYPIPAMTNPAEFFLDLINIDLDKNGEVLKRTEHISDTWLEGEKRRALTEEIQKSSTMSKLDVSSIKLPRPRPYMIPLTLLQRAWIKAYRDVVAYGIRIVMYLGLAIMMGTVWLQLGDSQEYIQPYINAMFF…	625	Q08234	28.094	49.16	PF00005;PF01061	1
	VdaABCG7	7	G	YOL075C-like	XP_009649568.1	VDAG_09928T0	VDAG_09928	Supercontig_1.29	270220	274758	-	MAAPEEAQGQVPDAKATERPTSDIFDMDKVERASSIATTMDPIAHGDLNRDRDHGYLEPSRFSLSRAGHISLDDVEAVDVEIRSLAVTVDTSPSWFEPSTYPDLAKRRFKPTPESKTLLHHVDASLAHGTLTAIIGGSGSGKTTLLNTMADRMISSRLSQAGSIRFNGNDTVQNVRHAYVMQQDILLPTLTVRETLQYSADLRLPPPTTAEERTRIVEEVILELGLKECADTRIGNHQHRGCSGGEKRRVSIGVQLLANPSVLFLDEPTTGLDATSAFQLVRTLKSLATKGRTIITTIHQPRSEIWDLFDNLIILTRGSPVYSGLAKDCTTWFEGQGFRLPPFVNPAEYLIDIAAIDNRTPELEGESTARVDRLKAAWMEQSQTIFPPTEQSAVQATSH…	1333	Q08234	38.156	58.27	PF06422;PF01061;PF01061;PF00005;PF00005	2
	VinABCG10b	10	G	Adp1-like	XP_009656417.1	VDAG_02093T0	VDAG_02093	Supercontig_1.3	1462028	1465068	-	MGDTDSFKGFESNSTFLKTIGQPQAPLLPRVQAEGPTFVDTQACICSLRTTPGQDGAAGWRCLGNRTEEMYLTNDGKWFNAQNDAATLDGPIHDATNPPDTTKALKWADNKSELVPITGNNDLPVYDQTCSGTNHTTFSTSYYRAAAQLERDEAPVDGAPCFRPGAVPVQIQTIDEWQEHGCAEGFLCEYCCGLDHICGYADPLKGQNNTVNSLPQYCTPLTICQQARLAGKACEFEGRNIGMGVFEPIICQGGYYCPPAQRTTIKCPSGSYCQPGAPSPTPCSTGSYCPKGATSEAVVIPVGIVVIVDLFIGAMLLWVVLRQRRKNGKRMNFPGIPFIAKSASRKGIQAAVTGYKQLDDETDQEMQPMQFTYLPYRPGTGFQAVLDVPVARAPTVKLR…	811	P25371	36.957	58.7	PF01061;PF00005	1
	VdaABCG10	10	G	Adp1-like	XP_009648287.1	VDAG_01106T0	VDAG_01106	Supercontig_1.2	936998	940446	+	MAVLRLKSALFLGALAGLAPLAATQPNYTSYSDLDMARAQLALENSRPADCPPCFNCVLPAHKCNQFAPCNNYTGKCDCPEGFGGDDCIDPLCGSLGAGDNQKRPPRLPNEKTCSCDDGWTGINCNVCTEDNACNALMPTGDGGVCYQSGEVVDHNYQMCDVTNKQITKLLGTKKPQVTFNCKKEDAQCDFQFWVDHRESFYCHLTECDSKAIIDDRQNSTTYKCNKIECSCISDRMLCGENGSVDIGDFLDEEIKGPATFQCLQQNGGINNCKFKEPAMDDLILSLLGDASIELSCRSGECLHHTKVPGYERPRKKINTPLIAGVIAACSLFLVAVILIVWYLSRRSYRYSAIRLDDSDDDNTQLMTDHKPASLYFQNVAYDLNGKQILANIQGMAHP…	1081	P25371	42.723	60.94	PF01061;PF00005	1
	VdaABCI1	1	I	Caf16-like	XP_009654017.1	VDAG_09965T0	VDAG_09965	Supercontig_1.30	37998	38846	-	MAPARSPTLATNNLTYTFPDYSTGIRDITLDLPAQSRTLIIGANGAGKTTLLRLLAGKRLAPSGTISVGGVDPFKEGLEGVTYLGLEWVLNPIVRTDIGVNELLRSVGGDAYPERRDELIGVLDIDTTWRMHAVSDGERRRVQLAMGLIRPWTVLLLDEITVDLDVLSRANFLGWLRAETETRVCTVVYATHILDNLAGWPTHLVHMHLGRVKEWDRAEKFLEGVDEKSGNSTLGQLVLRWLQQDLDDRGPRSQAGIGPEGKTYSAGGYGGYGDESTKIAKK	282	P43569	45.263	61.4	PF00005	1
Setosphaeria turcica	StABCA1	1	A	-	XP_008031601.1	estExt_fgenesh1_pg.C_90331	SETTUDRAFT_182138	scaffold_9	1418587	1423740	+	MAGAIVSQTWILTKKTLLVVFVRHWFFTSVRAFWAPIIFMFFITYAKNFFVPPSDYGIGSPTPIRSFPDALGAAQGGRDKVVFINNGHTGGQIDQVVDRLSNTVRQAGRQPVTIASDVDLLETCASSLRGASTCFGAASFHSSPNEGQGQSWNYTLRSDGALGEKIFVKQKDNDVQVYILPFQRAIDQAIAAIDGSATIPDTDEYPFTDKTQKEYDDRIRTLYMGALINIMGAALYIGICGVTYQLTGQMAEERERGISQLVEAMSPAKKPWHTQFARLLSMHLAFDFIYFPGWVIMGAIVWALAFPTSNVGILIIFHILAGLSLTSFSIFGAAFFRKAQLSGITIVIIPILLAIIAQVAGPFSTAAVYVLSLIFPSINYVFFIICVARFERQLIAMNM…	1618	Q5ASB8	48.539	66.07	PF12698;PF12698;PF00005;PF00005	2
	StABCBFT5b	5	B-FT	Group V	XP_008020729.1	estExt_Genewise1Plus.C_1_t20425	SETTUDRAFT_133267	scaffold_1	1413277	1417236	+	MAFFDNLQAGEVSSRLNGDIQAIESGTGEKVGVALTCVSFCITAYIVGFIKNAAIAGMLVSLIPAFLLMATIGGYFVGKYSAKMGESFASASAIASEALNHVGLVHALGASTRLEERFKGHLENAREQGIKKSTVAAIQAGLLYFIAFSSSALGYWQGSRRVADSLEGKGNATIGEIYTVTFILLDGAIVLSQIAPMLPLFGGAIAAFGRLRKDIETQPTIDNTSTAAEKLTNVNGAIEFRNVAFTYSSRPDHPVLNGISLECEAGKLTAIVGLSGSGKSTVASLISRFYDPDSGEVLLDGRNIKDINIRNLRGFISLVQQEPSLLDRSILENIALGLVNSPPHAHLEETLLSGILANVAEDVRNGSQLSEAAEKAGTKIVEIVKLVQHAADLADVAIF…	1177	P12866	26.564	45.49	PF00005;PF00005;PF00664;PF00664	2
	StABCBFT4	4	B-FT	SirA-like	XP_008024505.1	e_gw1.17.377.1	SETTUDRAFT_108583	scaffold_17	614784	618815	-	MDHDSSSKAKATETASFTAVEEKQEIKSEKELSPPTASLSEKEKDLIDRQLTAPNLTVGYFSLFRYATAKDKAIMVVALIASIAAGAVLPLMTLVYGNFTGSFTGYSVDAVAAAKFQHQVKTFTLYFVYLGIAAFITSYISIMGFSYTGERITRTIRVLYLRAIFRQNIAFFDFLGSGEVTTRISSDMNLVQDGIGQKIGLFVTGVSMFASGIVVGFIRSWKLSLIMLSATLALILMMGVNGTLMKKAQTLSIDEYATAASLAEEVLSSARNVAAFGTQKRLEAKYKAFVDRATLLDYRAKFWLSMMIAGMMGVLNLQYALAFWQGKHFLDNGELGVSNILTVVMALMIAGFSIGQNLPHIQAFGAATAAATKVFNTIERNSPIDPETDEGIVPDDFVG…	1287	P12866	26.713	46.88	PF00664;PF00664;PF00005;PF00005	2
	StABCBFT5a	5	B-FT	Group V	XP_008029972.1	estExt_Genewise1Plus.C_6_t30426	SETTUDRAFT_141445	scaffold_6	2095037	2099682	+	MPDYTDDGSSESQPLLDSEDSEIDDGRSLRQSTQWERHVEPSLATVQPQAFESATVFRQRFIRQILGLNPFKTSYFTLYRQLDDASSKAILALAIMFAVLAGLPLPLIGVILGRIINNFPPNADELKRLLFRLMTVAVGYFVVTWGWAVCWAVTGERVSRKTRERLLHRALGMDMAYYDTVSPDLCSILTEKTQTIQLGTSEKVGLFIASISYFISAFAVGFTLNAKLTGIMFVTVIPSMAFVVYFGTKTVSNLTKQASAYTEKASSVAESAIRAVQIVQAFGLFERLSDEHVHYLRSALRIGVKKSFAGALMLGSVYFVAYATNALAFWYGDHLRHGSAEAGTIYAVVFLILDASFVVGSFGPFIQTFAMAAAAGAAVSDVLDHPTSEIDVYSAKGKP…	1311	P12866	23.024	44.22	PF00005;PF00005;PF00664;PF00664	2
	StABCBFT3a	3	B-FT	Group III	XP_008023514.1	e_gw1.14.508.1	SETTUDRAFT_106732	scaffold_14	596670	600745	-	MGSSGGDGGDGVPESDEKKHDAIVHLDASSTSTTSLDDASATSAWKAYWVRRPLLLHSPIPANLPRVFSYAGRLERLTMLFASICALSSGVAIASQNLIFGQFVTLFTDFGSGRTTAAHFKARSATLALYFFLMGTGRLVLAYVYNTLLTYSAFRIVRNLRSAYLRAALRQEVAFFDLGVGGSIVTQAYSSGRLVQGGISEKLGLTVQGIAAFLGSFVIAFATNWKLTLIICGIAPLTVGVMMGCAFVEAGYEAKILEYYGLANAFAEGVLASVRTVHAFGMRRQLVRTYDGFLAKAHAWGDKISLLFGILYSAEYTIIYLGYALAFWRGFHMLADGEVSKTGDVFTVLLSVVIAALSITQLAPYSIEFTRAASGAAQLFVLIDRKTGIDPFDPSGEQP…	1329	P12866	26.835	44.47	PF00664;PF00664;PF00005;PF00005	2
	StABCBFT2	2	B-FT	Abc3-like	XP_008026199.1	fgenesh1_pm.21_#_71	SETTUDRAFT_161420	scaffold_21	359885	364289	+	MAMMDKQAQDGPLTTPVTANPSGDRDAVAALSVEKEKVEREGVVQGVEKEGVVPTKAKETSNDGLKNYFRVFSYGTKLDYLLILLCAITSVGSGVAFPLMTVVFGQLVGTFTDYFTPGTSVTSGEFQDEVNNLTLYLVYLFIAKFAFSYISMFTIRISGLRISAALRLAYLRALFQQPVSVIDTISPGKVSTRITTSSNTVQLAISQHLTTVIQALAFIIGAYVVAFIQSPLLTLVASACMPFILIVSGIIIPPFMRIHKASEKYSDEATAVAFEMFSSIRVVVAFGAEAKLARQHEELLVKGAKNLRKAAPLTGLFFAPMMVGQYGTMGIAFWFGIKQYSEGKNTDVGTIVIVLFAVMMAVMNLGRVVSPVVAIAKAATAAADLFSTIDAPVPDVSGL…	1372	P12866	27.528	49.33	PF00664;PF00664;PF00005;PF00005	2
	StABCBFT1	1	B-FT	Ste6-like	XP_008030616.1	gm1.6040_g	SETTUDRAFT_23914	scaffold_8	1154606	1159171	+	MTTAQLQDNTDQHQTATTQADEEREYVSKVGWRVLFSFTTKRHVPVILGGFVSTAVAALTMPVFAIVYGLIFGTFTLYGGGAIDKNTLISNMTKYCVILAGTTVLNWIANSTHYFCCLTFGEMQARSAHNKIFDALIKKDMAWFDTRETGIAAFLPTVQAHIRDLQLSVSSPLGETAQGIIQCLSALGVAFYFSWKLTLVVLSSLPLLYLALALVANRQALRAQEQSEILQSALKYLTTAITSIETVKCFNGERHELNNFKRITGLAASLYKWVANFRSMQIGLVQFFTFSMFVQGFWYGKHLIDSGENRAADILTTFWAVLMAISSMTQLMPQMVVLQKGKAAGASLNMLMKSISSHDQLESSGQTKPARCVGNIEFRKVTFSYPSRAEEVAIRDASL…	1490	P12866	37.702	58.67	PF00005;PF00005;PF00664;PF00664	2
	StABCBFT3b	3	B-FT	Group III	XP_008026091.1	gm1.10759_g	SETTUDRAFT_28633	scaffold_21	467282	471512	-	MPPDNHQDKLPDSTMRISEEANQSATSDGKRNGPSEEPKGGMGGYLRIFQYTDRIGWMFNIVAFIAAIAAGTLLPLMDLIFGKFVSTFIGFGTGTVTPAKFRSEINKYTLYFIYLFVAKFFLVYIHSPFVSIAAIRTTKALRYDFIKHVLRQNVAYFDSDEAASVTTQATSNGNNVNNGISEKLTLTIQGVSTFVSAFVVAFAVQWKLTLITISIVPTIIVVTAVSIGIDTKNENKLLPIYSRAGQLAEEVFSTIRTVHAFWLHPLLSSKYDKILGDAMDLGMKKSPNYAVLFSIEFFCIYSGYGLAFWQGIRMFARGEIKQSGSVFTVIMAVIVAATAMTAIAPQVIALTKASASAEELFKTIDRKSEIDPLSEEGKIPSECKGVIEIKDVSFAYPAR…	1247	P33311	31.418	53.26	PF00664;PF00664;PF00005;PF00005	2
	StABCBHT3	3	B-HT	Atm1-like	XP_008027508.1	estExt_fgenesh1_pg.C_3_t10491	SETTUDRAFT_179580	scaffold_3	1740216	1742618	+	MLVPPLARAACRPGLHASGLRLHPVHHGIRVFTCSPLHRKDVHGQRPKPAIEATKPAADPAAKAKAAKGDPLLAEQVLTNKEQRKADWAIMKEISQYLWPKDNMGTRFRVGLSVGLLVSAKLLNVQVPFYFKSIVDAMNIDFAAVGGTATTVAGSMIIAYGLTRIGATVSQELRNAVFASVAQKAIRKVACSVYEHLLRLDLSFHLSRQTGGLTRAIDRGTKGISFLLTAMVFHIFPTALEISLVCGILTYQYGLQFALITSATMTAYAAFTIMTTSWRTKFRKQANAADNRAATVAVDSMINYEAVKYFNNEKHEVMRYDKALQEYEKASIKVATSLAFLNSGQNIIFSSALTAMMYLACNGVATGQLTVGDLVMVNQLVFQLSVPLNFLGSMYRELR…	696	P40416	54.332	70.34	PF00664;PF00005	1
	StABCBHT5a	5	B-HT	Group V	XP_008026479.1	e_gw1.23.353.1	SETTUDRAFT_110832	scaffold_23	213589	216057	+	MLTMLAAYTTEVLYYLSCSIADPNYTAPQPLAIRCLSSILVWSLLSCLLWASQLLHWYAYFGAFILQFALETATCLVMVFAQSQHVRQNHPPLLNSCLRAFVSLLLLIDSFVILVTKQAEACTDEESQSLLGKQANGSPGASINRSYGGVPQDESDGEDGPREEVDKDIKAQQAKRLEEEGGWFGYLKGFMIFLPYLFPTNDWTVMASLGVRIAHTMLKRTFNLLTPRQLGIITTKLQEAYVTKTGVMPWKDIGLWLLYSFINGPTVFSILDSLANMFITNSSYRLITLLAYDHVLRLSMSFHTSKDSGEVMKAIEQASSLNTLIEMVLFNIAPMFLDILVAMFYITHLFNAYMVFIVLYMGAAYVAIGFYFTTLSQPKRRDYVENQRAESSTVNETVH…	822	P40416	32.157	53.73	PF00005;PF00664	1
	StABCBHT5b	5	B-HT	Group V	XP_008024207.1	estExt_Genewise1.C_16_t10217	SETTUDRAFT_129846	scaffold_16	347001	350110	+	MDHDMSPPPSYAAMSLLSYMNAPMVGFYYLGACFFSICVLHKPRVVPQKRRRSIMAFMVTILMTFITEVLYYIGRAIRERNYTAPQFLVIRGLGSILVWGPLSCILWSSKSLRWHAYFGAFVLQFAFETTICLIMASVASEDGHVHLPMVVGYIRALASLLLVVDAFVVLVTKQTEVSIDEECQSLLGKKKSGGGGGGGGGSAASFSPMGYGAIPPGDFSDFEDFDSDFGDDDDNDELKAQQAKRLEEHGGWFGYLKGFAVFLPYLFPKDDWKVMAVLGVRLIHMLQERALNLLTPRQLGIITTKLQHAYDTQSGEMPWKDIGLWVLFSWINSYGGVGILDGIANLVISNSAYQRITLLAYKHVMGLSMDFHTSKDSGEVLKAVEQASSLNMLIEMVLF…	908	P40416	32.368	52.98	PF00005;PF00664	1
	StABCBHT4	4	B-HT	Group IV	XP_008025239.1	fgenesh1_pm.2_#_87	SETTUDRAFT_153393	scaffold_2	301264	304248	+	MAGPLPQADVSAALDELDDRWAYAGPARTATAILQYSYPLVMLFFFLTAFTYRSIATSKSNSNIAKPTTTGPGGKPLPATDPTRNFVKKTAHDRVTQTQKRLFEWVSLAVAFTFVGNSVVVVAHALVEQQQHWWAGKAVVIYLVGSFFVYCLFLISLIDSKPSPTEAHLATWSLGTVLEVVLVTLSFAIYTHPHNEPTAGPPPKRLRFGMTDWEAAEVAMDLLRIVLLLALIAFYVLFVIVPQRKGHQDPGTPSESTSLLGGADQNGHAENGHANGSYGSVHPVGGKHQHTEGAPPAWSRPTGAPARSWWEYIKGYHVFFPYLWPSKDRKLQLVVVACFMLVLAQRVVNVLVPDLTGEIVDRLKDPQKGNPWTAIIVYIAFRFLQGSNGLLGAARSALW…	959	P40416	35.323	56.88	PF00005;PF00664	1
	StABCBHT2	2	B-HT	Mdl1-like	XP_008027320.1	e_gw1.3.617.1	SETTUDRAFT_90917	scaffold_3	998255	1000658	-	MRGPLAFSAKAWHGPGNGALFSQIQSRISATKPALSRSIATKTIPTSSIAKRLPNPNCLFAPSILRFATAGTTRHNGLRQPMRTFNASRHLSEASTGEKPTKQRKSYKDEIKEKGIVDLEEHDGEAEVERGFVQSEKAAQAKHVNLSAKLSKDGSGSGGTPGGMKEIWRLISIARPELGTLSWAFVFLLVGSGISLSVPFSIGKILDAATSTENTDGLLFGMTPSIFYFALAGVLTTGAAFNFGRIIILRIVGERIVARLRSQLYRKTFIQNAEFFDANRVGDLISRLASDTIIVGKSITQNLSDGLRALVSGAAGFAMMGFVSLKLTGILALIAPPVAVVAFFSGRSLRNLSRKIQKNLGTLTKIAEERLGNVRTSQAFAGEVQEASRYNRQIKRIFA…	785	P33310	50.081	67.47	PF00664;PF00005	1
	StABCC5	5	C	Group V	XP_008028136.1	estExt_Genemark1.C_4_t10099	SETTUDRAFT_42594	scaffold_4	412482	417154	-	MATLQTPISPKSSFSDIPPISQCPSIWDAKAARFTPCALPYVATVPVIIAALVLLRYSLRVTSDYWPRWTKPFMQEKKEKLDEFEAPSTQRPWSATIGLLITATIGLTFQTIHVFIPHHESMAILPAIAWAIAVAIIMVERPRTASLSLLWLFSGLLLEQLIMLSHQQTKFLAKDLLWAIAPVAALVAIILVLNMPLRDPMLPKKDISAAFDTSTVQLRTPEDNLTPWQYMTVSWMEPLIKKGTTRQMEDEDIWDLGWEFKHARLHEAFRALPGSVTRRIFVANGVDLLLTTLINIVRLAATLLAPVFLQRLLASMNIHNDRATITYASIILVLRLSSAQLNVFNLWYQRRAYERCRGELITMLYEKTLHRKILGAKQRATKDQINGETNGQTQDAENG…	1486	P32386	28.45	47.65	PF00005;PF00005;PF00664;PF00664	2
	StABCC7	7	C	Ybt1-like	XP_008023188.1	estExt_Genewise1Plus.C_13_t20258	SETTUDRAFT_147852	scaffold_13	1130893	1136160	+	MFAHCSRPLWGRDDFSTCFERDYLKTLLPLGACALSLLYLIAQLYAAATSSKYYHAYSALDDPGNPWSFRSPRYHGADEYRDDAEDDTEQNDDLALHPVNTMSTIAIDKPRGQLTVVVLEEAAVLAQLGVHIAILLTHAWGKHGKIAAIASVAVWAYIAVLASLRLLFSSTSRFSFPALWYHTAFIYGCQWVFGVLLFRSAIIHPRSALHQKLAISNFALVSLLFLIALCSRKGNKTVDLEYEGDIAPAREPIASLLSLATFSWVDPIVWTGYKKTFELADVWNLPSKDKAGAVIARYRQVKKTSSLAYHLLKHFRRGLLMQAAWAAMSGFLTFVPTLLLKVILEYVERPDLTPANAAWFYVILLFVSGSLTALADGQALWLGRKICIRLRAVIIGEIY…	1704	P32386	40.804	58.06	PF00664;PF00664;PF00005;PF00005	2
	StABCC1b	1	C	MoABC5-like	XP_008031067.1	estExt_fgenesh1_pm.C_80397	SETTUDRAFT_174334	scaffold_8	1620683	1625087	-	MPLSCLVRDEAAFGPVVAAVPACYNGFDFTLLFEEIFLSLVPNALLTILLVSRAFQLLSRGPCPSTSKRLDQYWVKQTAHIALIFINAIKLLVLCLVAPRTSFSIPAAVLCVFVAICLPILTHLEHYRSPRPASLLSLYLGLILLFDVVRTRTLWVIQDNRPFAITFSVGVGVHLVLFLAINICSNAATTDHRLPRETRANIYTRGLFWWLNPLFWLGFKTILDVPRLPAIDTGLRSQDFFEKVWSQWTTLPRRTPGTLLRLLFSSHRNFILEGVLPRLALSGFTFAQPFLLTQVVSYATAAPDTRVEKQLAYGLIGATAFIYIGIAIANANAQHKTYRVITKLRGTLIYLIYTKTLTVSVPTAQKGSAVTLMSADIERTASGLRFMHECWASCIDIGL…	1441	P39109	26.094	46.28	PF00664;PF00664;PF00005;PF00005	2
	StABCC1a	1	C	MoABC5-like	XP_008026969.1	fgenesh1_pg.3_#_96	SETTUDRAFT_31852	scaffold_3	406616	411618	-	MLVKTKAPNVNCTLVDDTFGPYAGPHCRGGFSFTLLFTEIFLCILPLSILLIIVPFRAAYLWRKQNKVQKSNSLYIKLIGWAVFAGFELALLVVWAKRKTRHSSAEIPAAALSFVGALILGTFSFVEHMRSIRPSLSLNMYLCLTFLFDIERSRSYALSPDLSTVAHVFATRLAVKLFLAVAEARDKRKHLLPEYADCPPESTSGIYKRASFWWLNALFKKGYSNALTVDDLYHLDKTLRADYMHEALSSAWARLKSPAPNSLFTTTLGRLKWSILAVVPPRLCLIGFNFCQPFLINRAVKYSQEAQSPQSKNIGYGLIGAYILVFVGIAVSTGQYMHLTFRFITQMRGGLISMLYNKATEVALTDVDTASSLTLMSADVERIVTGMETGHEIWSNTLE…	1494	P39109	29.826	48.4	PF00664;PF00664;PF00005;PF00005	2
	StABCC4	4	C	Ycf1-like	XP_008023197.1	fgenesh1_kg.13_#_212_#_isotig03823	SETTUDRAFT_167890	scaffold_13	1173769	1179355	-	MQGQQQTPFFPGSRLTHGYLTASTLDRQPLCGNPEGWGPISPIRYDFTPCFLDVWIAAVAVFGIVGGAGALWYLYRNCTPQPVKRNWHFFAKLTTIVALIGTTAAQAALQIAYYKHVWAGDFRFWTTILTAVSLLVIFQIQYIEHWRSRNANGVALFYWLLLLVSYAVKLRSLISQQIHREHVAYFAVFCTSVGLAGLSFILEWLVPKRMSDYDMLGDDDECPYEYADVFSVLTFGWMTPMMKRGYKSFLTQDDLWNLRKRDSTRATMSTFEKAWEHEMEKKNPSLWIALFHSFGAPYLRGALIKTVSDVLNFVQPQLLRLLITFVHSYSTDKPQPVIRGAAIAIGMFVVSVSQTACLHQYFQRAFETGMRIKSSLTAAIYAKSTRLSNEGRASKSTGD…	1543	P39109	50.29	65.94	PF00005;PF00005;PF00664;PF00664	2
	StABCC3	3	C	Yor1-like	XP_008031389.1	estExt_Genewise1Plus.C_9_t10245	SETTUDRAFT_143748	scaffold_9	348417	353197	+	MAQSHSSASLDDNEKQNELALVDPQAAAERPTEYAPIRAEHNEKAAADTADSQSARGDMLRLQSTTSAYSESSAAESNAAKSTQHKKPLYKRLNVLKKNPPPVPHERTVCPEHTAGFFSKLTWQWMQPLMKVGYKRPLEKNDLWVVNPDRSADVMAAKLEEAFKRRREQGEESPLLGALYDTFKWEFIIGGLCQLLASIVQAVAPFVLRYLINFAVRAFNAQRRGVPGPNLGEGIGLVIGITAMQVVQSLSTNHFMYRGMMMGGESRGVLIALIFNKAMKLSGRAKAGGEAILEAPPPDMKPGSEAQLKWYKRILKKNEKKKGPKSPAGVAGDGEGWGNGRIVNLMSTDTYRIDLASGFFHMIWTAPVGILITTALLLVNLTYSALPGLGLILIAMPLL…	1459	P53049	37.467	54.99	PF00664;PF00664;PF00005;PF00005	2
	StABCD1	1	D	Pxa1-like	XP_008020561.1	estExt_fgenesh1_pm.C_1_t10073	SETTUDRAFT_170245	scaffold_1	327841	330487	+	MAAQSTLRQPHDPLLALYDHYTKLLKSRVRNASKLTKLLSTITLLFTIIGAGYGGRRLYKNRRAEKETGRRLLRRNSGLKNKDGSRTIYVPYRDSTSKVVINPTKQTTFDAHRRLFLQPPRAARMADVSSNDPQAPPPQTKPGLNLAFLHQFLSLLNIMIPRWNSKETGLLVSHSVFLMLRTYLSLVVARLDGEIVRDLVAGNGKAFLWGIVKWLGVGTFSSYTNAMIKFLQSKVSIAFRTRLTRYIHDLYLNDHLNYYKLQNLDGGVGMADQYITQDLTLFCASAASLYSSLGKPFVDLCVFNYQLYKSLGPLALTGLLSNYFLTATVLRKLSPPFGKLKAVEGRREGEFRALHSRLIANAEEVAFYGGDEMEKHFLERGFKDLKHWMEGIYSLKIRY…	860	P41909	39.056	57.65	PF00005;PF06472	1
	StABCD2	2	D	Pxa2-like	XP_008021647.1	fgenesh1_kg.10_#_278_#_isotig04729	SETTUDRAFT_166833	scaffold_10	1267044	1269666	-	MAVFSKPISSHRLSKDSAKAIVADLTRLYLQHRTSISRAVYLTLFVALINRIRNAIAEQKAAALRRASSKASSNKTTGGEGEATGRKKVELNRDFFKNLLRLLRICIPGWKSKEFRLVIGHSVFLVLRTMISLYVAELDGRLVSALVRGKGREFLMGLVWWMGVAIPATFTNSMLSYHQCKLSLQYRTRLTNYIHSKYLSQMTFYTLSALDDRIANADQLITVDVAKFSNSLAELYSNLAKPVLDIIIYNYSLSRSVGGEGLFFMSLLVQISANVMRALTPPFGKYVADEARLEGEFRFQHSRLIDWSEEVALYAGHEAEKDTLDKGYFTLIKHVNRILRRRFYHEIMEDFVIKYFWGALGLLLCSVPVFFKVPGTGGMSMGDRTENFVTNRRMLLMSS…	711	P34230	36.544	58.26	PF00005;PF06472	1
	StABCE1	1	E	Rli1-like	XP_008030184.1	gw1.7.1475.1	SETTUDRAFT_75075	scaffold_7	1326387	1327954	-	MPRPGQVLGLVGTNGIGKSTALKILSGKLKPNLGRYDNPPDWEEILKYFRGSELQNYFTKVLEDNLKAVVKPQYVDQIPKAIKATDRSVGKLIKARSQMENLDEMIDDLELRHIFDRDVGQLSGGELQRFAIALVCVQQADVYMFDEPSSFLDVKQRLAAGRKIRSLLRPDDYVIVVEHDLSVLDYLSDFICVLYGKPAVYGVVTLPASVREGINIFLDGNIPTENLRFREESLQFRIAEAGDEYMADHNRGYSYPSMKKTLGDFELNIESGAFTDSEILVMMGENGTGKTTFCKMLAGALQPDGDTKIPKMSISMKPQTITPKFQGTVRQLFFKKIKAAFLSPQFQTDVYKPLKMDDFIDQEVQNLSGGELQRVAIVLALGMPADIYLIDEPSAYLDS…	506	Q03195	73.715	86.76	PF00005;PF00005	2
	StABCF1	1	F	Arb1-like	XP_008022995.1	fgenesh1_kg.13_#_38_#_isotig04689	SETTUDRAFT_167716	scaffold_13	244834	247346	-	MVSASKAARQAKRAAEGDAKPKKSATSKLSSKANSKNASKANSEAGDQPEDLELNEEVQKLTLQEDKHGLSDRVTTGVLASLEQSRDVKIISASLVFHGKVLFNDSVLEINYGRRYGLLGENGCGKTTLLKAIDKREFPFPEHIDIYLLNQGAPKTELGALDWVVREAETELARLEKMAEDILEKDGPESPLLEDIYERQEDMDPSTFHTRASLILTGLGFNKVTINKKTKDMSGGWRMRVALAKALFVKPALLLLDDPTAHLDLEACVWLEEYMKKWERTLVLVSHSMDFLNGVCTNMIDMRQKKLLYYGGNYDAYHKTRSEQEINQTKAYEKQQDEIKHIKKFIASAGTYANLVRQAKSRQKILDKMEADGLIEPVAVDKVFTFRFADVEKLPPPVL…	620	P40024	69.87	81.92	PF12848;PF00005;PF00005	2
	StABCF3	3	F	Group III	XP_008024288.1	e_gw1.16.741.1	SETTUDRAFT_108386	scaffold_16	754106	756532	+	MVKTTKDVAPQAAEEHVGGGHIAVTAQQSRYALDAVDAPASKEVLIKDLSITVGNRELVSRTTLHLVEARHYVLVGRNGTGKSTLLQAMADGLVPGIPWSTRILLLGQTRRADLTEGVTGLKLEEETVLHHVIRSDRVRERYMQEAKTLSDAVDNANDPIAPVRAYRRIGHARLSLQLREAHRLAERRSGLRGKKARQELVKLEERFQESGKRLAESEGDIDPTKLSEETQAALDMLSDVQASLDLMDAGGAEMKARMVLSGLGFKDDRIDSPVSELSGGWRTRCELACALTQYADVLLLDEPTNFLDLPSIIWLQGYICDLKGPTVLITTHDRDFGDAVADELIMLRNQKLETFRGNLSLYERERWKKFRYLTKMKEAQDKQRKHIEKSIASNIKAAK…	743	P43535	29.147	46.36	PF00005;PF00005;PF12848	2
	StABCF2	2	F	Gcn20-like	XP_008030281.1	estExt_fgenesh1_pg.C_7_t10113	SETTUDRAFT_181204	scaffold_7	614028	618632	+	MDSEIRTHIPNIDPVLSEYSAGYLNHAATQFTSDADPNASSPLDEAAAAVSALLLSASGDLSPQNQASIQSLVDKFVARLSSANGTDGERRQMAPSAKKLDQAIHVGSARNISSTMGLAGGVVDLESANTRKVESRVDRKKLEKAERKLRAKQDRKEFKNVEYEASKLLNEPNETQSYEEFYMAVNPLQLGDSANKSKDIKIDSFDLTMPGLRILTDSSLTLAYGRRYGLVGQNGIGKSTLLRALARREVAIPTHISILHVEQEITGDDTPALQAVLDADVWRKHLLKEQDKISKELADIEAERATLADTSADAERLDKQREGLDTTLSDIHAKLAEMESDKAESRAASILAGLGFSQERQQFATKTFSGGWRMRLALARALFCEPDLLLLDEPSNMLD…	1335	P43535	57.407	74.47	PF12848;PF00005;PF00005	2
	StABCF5	5	F	New1-like	XP_008021684.1	fgenesh1_kg.10_#_310_#_isotig03984	SETTUDRAFT_166865	scaffold_10	1415316	1419102	+	MAPAIVVDKAGAAPAPSHEDVASFLSSIVTAKTSHASVDAAYALTTLLQNSVGFRGLGGYGVLEEIKKSAGNKKDAVRREGAMNALGALFERFPRTQRIAEVVFLVQEAGLVPLALDLMSDKTGPVKESAKYALDSLFDNLGAEAKVFGLLPVLTKYLAKKSGKWQGAAFAYELIGRMADKAKMGMESLEVEREKDVLRDAMGKKLEGLIPVVESGMHDLKSEVAKQAVKTMNSLTTLLQNDDIAPRIPLLVKAIEDPSTQSLQKAIHALSQTTFVAVVTSPVLAMVTPLLERSLNTPTTTQEVTRQTVVVVENLTKLVHDPIEARTFLPKLRPGVQAVKDRASLPEVREIGQRALDVIEKAMADPDHKVDSGAVERVQPSDVQKTLEKEIAAAGNMLN…	1113	Q08972	52.595	68.36	PF00385;PF00005;PF00005	2
	StABCF4	4	F	Yef3-like_x000D_	XP_008026215.1	fgenesh1_kg.21_#_84_#_isotig02650	SETTUDRAFT_169329	scaffold_21	414804	418629	+	MAPAASHDAKDIKSENSKSLKALEEMMQKLTVSKAQDEINASAQAIATFINGDIEEADAPTKAVQVLKKQLASKKDAVARERALDAIRAIAQHSHVSAAVEPYLVSLLPDVLAAVGDKITAVKVAAQTAAEAIVSAANPNAVKAIIPHIISSLENAQKWPEKMMDLKCIEVLTKSAPAQMAFRVPDLIPVISGAMWDTKPEVKKAAYTTMEILCSLISNKDIERFIPELIKCIAKPENVPETVHLLGATTFVTDVHEPTLAIMVPLLERGLVERETAIKRKSAVIIDNMCKLVEDPQIVAAFLPRLMPALEKNFDNLADPEAREKTRQGLDTLIRVGAVQNGKIPELEKSGDIATIAGHLKAVLPSSLKLDERFNPVVNYIGAIGGQLIDEKDYEPLNW…	1064	P53978	61.281	77.54	PF00005;PF00005	2
	StABCG3	3	G	Group III	XP_008030545.1	estExt_Genewise1Plus.C_7_t30237	SETTUDRAFT_142410	scaffold_7	1896197	1901054	-	MSAGLGYPYTRTTTGEGHADRSRLSSAASISESTEGNQSHFEIERDQQIHQLVRKFTAQSEQIGFRSTADDALHHRLDPNSEQFRPRDWARAFYDLRYNSEEAVPRVAGVAFRGLNVWGKGSPTDFQSTVGNMILKLPSLFGKGTSKIEILRDLDGLVLPGEQLCVLGPPGSGCSTLLKTIAGETHGFQVSPESYLNYQGVPAKDMNTAFRGEAIYTAEVDAHFPQLSVGDTLYFTALARAPRKIPGGLTRKQYATHLRDVMMAMYGISHTINTRVGNDFVRGVSGGERKRVTIAEASLSFAPLQLWDNSTRGLDSANAVEFCKTLRTQCDVFGVSTCVAIYQAPQAAYELFDKVTVLYEGQQIYFGPADEARAYFERLGFECPASQTTPDFLTSMTSA…	1466	P33302	44.797	62.43	PF00005;PF00005;PF06422;PF14510;PF01061;PF01061	2
	StABCG4	4	G	MgAtr4-like	XP_008028334.1	e_gw1.4.1785.1	SETTUDRAFT_93698	scaffold_4	669377	676998	-	MTCLNGAPADTVAPGQADTSITKEGFKITTRKLPILKAGPIDDMTKKLGIAPPEMIFGDNMVRIEHAQSGWYIEFNAFDALDRVDKTGDKMFKVAYSKEWQQNRQKQFEDIKEVVKPFDWSYSTDYKGTTPSTPAFEPTETPIPLALLKRPDPIEFFDELVLYEDELADNGIAMLSCKVRVMPQRLLLLVRFFMRLDDVVFRMRDTRIFIEFGDNVVLREYTAREEKYEEVRKKLAGRKEDVLAIMRDPNRLAEHIPIVEHKLEGMQLNIKIEYGISCGGKRYADIESRSKNVSGRLAHLDNIGTLPRANPPKGATMALGLTWTHLRHASSYTGDRPEHPGHLLGHPGADKASNNALLLTMGYAAREYRPRPTCRQQLLQLTMATNSNGEAAIINMSSD…	1902	P33302	45.839	63.11	PF01061;PF01061;PF14510;PF04176;PF06422;PF00005;PF00005	2
	StABCG2	2	G	Abc1-like	XP_008020885.1	estExt_Genewise1.C_1_t40053	SETTUDRAFT_113879	scaffold_1	2317730	2322691	-	MSLQHSHDHDHHDHAHSESDASTIAAADGSTGAHHHHSDPKKGPYNTRDADEIAEANRREEAVHHLARRLTAQSSQSYAYGNPFNAAPDSPLDPNGKNFNARAWTKAMLNLQEQDANAPPKRTAGISFRDLNVHGFGTDADFQKSVGNSWLAGVGLAKKLMGDKGRKINILRNCDGIVEAGEMLVVLGPPGSGCSTFLKTITGETHGFFVDENSRLNYQGISAEEMNNKYRGEAIYTAEVDVHFPILTVGETLYFAAQARRPRHILGGVSVKQYAEHQRDVIMALYGISHTINTRVGNDYIRGVSGGERKRVTIAEASLSRAPLQAWDNSTRGLDSANAVEFCKTLRMETEINGSTAFVAIYQAPQAAYDLFDKALVLYEGRQIYFGSTTAAKDYFVNM…	1558	Q04182	47.53	64.29	PF01061;PF01061;PF06422;PF00005;PF00005;PF14510	2
	StABCG9	9	G	Abc2-like	XP_008028036.1	gm1.3707_g	SETTUDRAFT_21581	scaffold_4	1968950	1973599	+	MDNAGLQNTHAREHTEGATFEPIHPNRNQHAHDNASMRTASIGGESTARNSPKPQETENPYGVDVQRAESDFAQLSKELSRASNLSRRLSRVQSRQSRKDKTAPADVEKVAAEGSDTSDEPFDLEATLRGSRNEEEAAGIKSKRIGVMWDGLTVSGIGGVKNYVKTFPDAFVSFFNVVETAASLLGLGKKGTEFDILKDFKGVVKPGEMVLVLGKPGSGCTTFLKVISNQRYGYTKIDGDVLYGPFDADLFAKRYRGEAVYCEEDENHHPTLTVGQTLDFALETKAPGKRPAGLSRKDFKEKIINTMLKMFNIEHTRNTIVGNPFVRGVSGGERKRVSIAETMITGASLMSWDNSTRGLDASTAVDYARSLRVLTNIYKTTTFVSLYQASENIYKCFDK…	1494	P32568	35.923	56.38	PF00664;PF00664;PF00005;PF00005	2
	StABCG6	6	G	BcatrA-like	XP_008031572.1	estExt_Genewise1Plus.C_9_t20353	SETTUDRAFT_144223	scaffold_9	1311199	1315857	-	MWGSSIPPAERDSRRNPWHDDDYLRHGREEVETPEQQSEEESPDRLRHEGTWGERDAGRLDTRTAADDLEVLRGELASLSRSRSYGEQSQRSHRLSQTISRISARQSYSRGSAARVEECTGDEEDQKPDDMGRALADEKEDDFELGQFMREGHFEKRKDGRSAKKVGVAYKHLTVKGVGSTTSFARTLPDAVLGTFGPDLYRIVSNFVPALKFGKREQMRTLIHDFSGVVKDGEMMLVLGRPGSGCSTFLKAIANNRESYAAVEGEVSYGGIPADRQKKQFRGEVNYNPEDDSHMADLNVWQTLKFALTNKTKKNEKHEIPIILEALLKVFGISHTKYTKVGDEYVRGVSGGERKRVSIAETLATKSTVNCWDNSTRGLDASTALDYAKSLRIMTDMSN…	1552	P32568	37.752	57.04	PF14510;PF01061;PF01061;PF06422;PF00005;PF00005	2
	StABCG11b	11	G	BcatrB-like	XP_008020781.1	estExt_Genewise1Plus.C_1_t30131	SETTUDRAFT_133417	scaffold_1	1717911	1722969	-	MDSKNDNPIQSHLPGGWIETPVDSSRNQSYIGSQQRTESASVTPSASHNENTGRTFISNALHTSSQSYYGEKGTGASSGSSNTTAVPSSGMSSSQHANYVNAAPGRASEPANGRHPDSNNGYLQTAESGGFLEEQVVLDDSSDSEHEGSSTEGAAAKKRPNLKTTNSRPMTEDDLFRVLSRRKTNQSYGLSKSNTGATGHSKEEQDEINKLMSKMFGRTRREQSEEEKTRHQGVIFKHLTVKGMGIGAALQPSVGSLFADPVRFVKNLLTKGPRKAAGKPPVRTLLDDFSGCIRPGEMVLVLGRPGAGCSTFLKLIGNQRFGFEEITGEVSYGGTDADEMRKKYRSEVLYNPEDDLHYATLKVKDTLEFALKTRTPGKESRKEGESRKDYVNEFLRVVT…	1615	P32568	39.508	60.78	PF00005;PF00005;PF01061;PF01061;PF14510;PF06422;PF06422	2
	StABCG11a	11	G	BcatrB-like	XP_008023475.1	fgenesh1_pm.14_#_117	SETTUDRAFT_159994	scaffold_14	444218	448418	-	MNNQAGNRKLGVTWKNLSVNVLPADERFHENIITQFNLLQLAKDLRAKPPMKTILDSSSGCVRPGEMLLVLGRPGSGCTTLLKMLANKRNGYAQVDGDVYFGSLDAEQAKQYSGSIVINNEEELFYPTLTVGETMDFASRLNMPANLQGNGASPAEARRNFKQFLLKSMNIAHTEDTKVGDAYVRGVSGGERKRVSIIETLATRGSVVCWDNSTRGLDASTALEYVRALRCLTDTLGMSTIVTLYQAGNGIYDLFDKVLVLDQGKQIYYGPRKEARPFMESLGFACGDGANVADYLTGVTVPSERQIKPGFENSFPRNDTEIQNAYAQSTVKAKMDRELDYPSTDEAKANTETFVNSVKAEKSGQLPDSSPMTVSFPQQIKACIIRQYQVLWGDKPSLI…	1365	P53756	36.755	58.26	PF00005;PF00005;PF06422;PF01061;PF01061	2
	StABCG8	8	G	Group VIII	XP_008023089.1	fgenesh1_kg.13_#_129_#_isotig05174	SETTUDRAFT_167807	scaffold_13	761735	763896	+	MSSTVDSQDIEKGADATDFAHLTNNVVQNFSWENVTVTVKDRASKQPLDILSNVSGILEAGEILALMGPSGSGKTTLLNVLAHRAATPKATMQQDLRINGEPTTLASFRKLSSYVEQEDALVGSLTVRETMYFAAQLALPRSISKAARKERISSLLSSFGLQNQADTLIGTPIRKGVSGGQKRRVSVASQLITSPKILFLDEPTSGLDSAASFEVMNFVKNIAKKYKVLVIASIHQPSTTTFELFDKLMLISRGKVVYNGAVKELKGYFAGLGYEIPLYTNPAEFVIDLVNTDFASDNDSATQRLNDLHTSWANSPTAIAVSERIHAASANATSISTSMSLHATASRASIPFTLIHRSFIKSYRDIVAYGIRIAMYMGLAIMMGTVWLRLSPTQTNIQA…	632	Q08234	29.421	47.75	PF00005;PF01061	1
	StABCG7	7	G	YOL075C-like	XP_008027301.1	e_gw1.3.21.1	SETTUDRAFT_91355	scaffold_3	913807	917600	+	MSGRLAVGSRLATSGRTLFNGSEDASQIRSAYVIQQDILLPTLTVRETLTYAAQLRLPSSVTQHERRQLVEEVILELSLKEAADTRIGNHAHKGCSGGEKRRTSIGVQLLSNPSLLWLDEPTTGLDSTSAFQVVKTLRDLARKGRTIIVTIHQPRSEIWDLFDNVILLSRGSPAYAGSAKECLPYFAKLGYEMPPFTNPAEYLIDVVSIDNRSEEAELAARERVGRVIAAWREHCNSALNEKDASGPLTTTFTKSSAQRRRKNRTSLIQQTRVLTARTWTVTIRDPMGMFGSLVEAIGMAIITGWIFLNMDGSLTGIRSRQGALYNAAALQGYLVLLYETYRLTTDIQLFDEEARQGVVSIPAFLISRRLARIFIEDVPVPLLFSLIYYFFCGFRADGA…	1227	Q08234	39.31	60.77	PF00005;PF00005;PF01061;PF01061	2
	StABCG10	10	G	Adp1-like	XP_008030954.1	estExt_Genewise1.C_8_t20240	SETTUDRAFT_123304	scaffold_8	1103115	1106935	-	MRSRSWATSLAAAALGLACSTAAHKTFANYSLAESPQELFSIYGDRPDGCPPCFNCNLEDFKCKQFADCSKANGRCNCGPGFGGEDCSEPLCGALPDGKDRSPRGGAKECECKDGWSGINCNVCQTNNACNAMMPDGEGGVCYKDGQLVKENFQICDITNRKIRDTLKEKKPQATFSCNAETEECNFQFWVDQRESFYCALDTCASHFAAEADRNITKYRCENIKCECVPDRMLCGEDGSVDIGDFLRESIKGPAEFKGISAINHKESGSTFSEPAMNDLISSIFGDESIFLQCDTGECLYHTEVPGYERPIKKINTPLIAGVIAGCALFIVAAILTVWYLTHRAEARRYGPIHLSDDEEDEDAKLLADHKPAAFLFENVAYNLNGKQILSGISGAVHP…	1105	P25371	42.923	60.5	PF01061;PF00005	1
	StABCI1	1	I	Caf16-like	XP_008027893.1	fgenesh1_pm.30_#_4	SETTUDRAFT_161916	scaffold_30	5905	6837	-	MSAANDARNLAPSIDVKNLSYAFPDGSSGLKEVFLDLPPGSRTLLIGANGAGKTTLLRLLSGKRMAPAGTVHISGIDPFKMGLEGVTYLGLEWVLNPIVRTDIDVPTLLSSVGGDHYAERRDELVRILDIDLSWRMHAVSDGERRRVQLAMGLLRPWTILLLDEITVDLDLLSRSNFLNFLKKETQERPCTIVYATHILDNLATWPTHLVHMSLGKVKKWGSTEEMNVKVEAGGRQYTGNSELGELVLKWLQEDLDERGPRNGKGEGMSYQNLEGKGGYGAEKRVEE	287	P43569	44.526	61.68	PF00005	1
	StABCI2	2	I	Ydr061w-like	XP_008025443.1	estExt_Genewise1.C_2_t20391	SETTUDRAFT_115433	scaffold_2	1369680	1371787	-	MRRIPALSLAATRCARLHTSRRLCAEPPIVNIANATFYRQHPSSRPGQHASANPPLFPALTLSLPSFSTPNQPWAILSPSSDIRTAFLQILRGQLLCFPPTARSFPYLLTPAIADEKPHLRFPERAIEYVGFDVERKAFGGAYLSARYESLKEETDFTVQRYLTGITTLNPGEEELRAKSIDADDMKRVMRDLELERFIEKPVSMLSNGQSRRARIAKALLSGPEMLCLDAPFIGLDPIVTKHLSSVLHRLAEANAPRIVLSLRPQDDIPEWVTHLVYAGEEGKVDQLGPKAEVLRYLRDEYKSIQENGSSRTKSSKAKELQEVGRLLSEKDSSVTAETSSDTPVLSRDGYEKMDKSERSISEPIVEMQGVRIAYGQNSVLGEWQQDVNGKSQPGLHWN…	668	Q12298	29.913	49.74	PF00005;PF00005	2
Stagonospora nodorum	SnABCA1b	1	A	-	XP_001792418.1	SNOG_01792.3	SNOG_01792	scaffold_2	1513324	1518377	+	MKLLLRQIWALVRKNLLLICVRRPISTFIRAFALPLVIVLLLAYSKNFFAGPQTWGVSSAHNIRTLAQGLAATEGRDIVGFIDNGMTGGDVGAVIDSLSTQVRDAGRTAKQYRTSWDLAQDCRTNDKGSSNCYGAVVFYSSPSQGTNESSQGVWNYTIRGQDGRSVNVKSNENGAEVALMPLQLALERELIANTDPDAAKKIPNEVDVILYTEQDQSALDSSRTSNYLTLCLYAFGPIFAFALIELVNHLTSFVARERELGMSGLIDTMISGGSNVRGRVVRLISTWISFAVVCFPSWLSIGLVISLVCFPKTSKNWPVGFVIFAGFAINSFSLFGASFFKKAQLSGSIMTIIAIVGAILPVVLFEQTKITCVVLSIIFPSANFTYYVTGHANFELQNK…	1611	Q5ASB8	37.468	56.36	PF12698;PF00005;PF00005	2
	SnABCA1a	1	A	-	XP_001793988.1	SNOG_03422.3	SNOG_03422	scaffold_5	187611	192525	+	MAGAIVRQTWILTKKTLLVVFWRHWFFTSVRAFWAPIIFMFFITYAKNFFIPPSEFGIGSPTPIRPFSNALNAASGGRDKVVFVNNGHTGGEIENIITQLSDQVRSAGLQAITLEKEVDLLTTCQSSLRGASTCFGAATFHSSPNEGSGGGWNYTLRADGALGDQIYVDQTDNDIEIYVLPFQRAIDQTIASASGGRNYPQTNEYPFTERTQKERDERIRQLYMGALINIMGVALYVGVCGVTYQLTGQMAEERERGISQLVEAMSPAKKAWHTQFARLLSNHIAFDIIYFPGWVIMGLIVWALAFRSSNAAILVIFHILAGLSLTSFSIFGGAFFRKAQLSGITIVIVPILLAIIAQVAGPFGTGAVYALSLIFPSINYVFFIIYVARFERELIGVNM…	1621	Q5ASB8	48.788	65.44	PF00005;PF00005;PF12698;PF12698	2
	SnABCBFT3b	3	B-FT	Group III	XP_001796390.1	SNOG_06002.3	SNOG_06002	scaffold_8	1165740	1170103	+	MSLTEKEPSPSPIRRQSDDAKKPTNDGKIGPNEARSGMNPYFRIFTYADALSWTLNIVAFVAAIAAGVLLPLMNLVFGKFVTSFTGFGTGAISAATYRADVNKFTLYFIYLFVAKFALVYIHSVCISIAAIRTTKALRVDFIKHILRQNIAYFDSESIASVTTQATTNGNNASNGISEKLSMTIQAVSTFVSAFVVAFTVQWKLTLITICVVPTIVVVVGICVTLATKHESRQLEIYSTAGLLAEEVFSSIRTVHAFWLNPLLLRKFDKFLDEAMVVGMKLSPVFAVLFSTEFFCVYSAYGLAFWQGIRMYFSGEIRESGDVKSEIDPLNDEGIVPETCDGVIEIKDITFAYPARADTTVLNGLTLSAPARQTTALVGASGSGKSTVIGLLVYENVASG…	1184	P12866	27.196	48.36	PF00005;PF00005;PF00664;PF00664	2
	SnABCBFT5	5	B-FT	Group V	XP_001804555.1	SNOG_14365.3	SNOG_14365	scaffold_31	185615	189956	+	MKWPSKGSIKPFFGFLHLLFYADPTWLDKLLIGVGAIAAIAAGVPFPLIGIVFGQLVDEINTATCNNRSGASNTGEEASITPKLLLLVYIAIATLFCMYIHLVCWSLSSQRLAKRVRDRYLKNLLRQDVAFFDTLQAGEVSSRLNGDIQAIESGTNEKVGVTLTCISFCVTAYIVGFIKDAELAGILVCLIPAFLLMATVGGHFVSKYTSKLSTCFGSASAIASEALSNVGLVHALGANARLEEQFRDHLEGARTQGIKKATAAAIQAGLLIFIAFSASALGYWQGSGKVADAVEGKGNATIGQIYTVTFILLDGAVVLSQVAPMLPLFGGALAAFERLRKDIETQPTIDSSSATRQQLLKVEGGVELRDVAFTYPSRPDHPVLNNVSLTCEAGRLTAI…	1212	P12866	24.54	43.02	PF00664;PF00664;PF00005;PF00005	2
	SnABCBFT4	4	B-FT	SirA-like	XP_001796035.1	SNOG_05636.3	SNOG_05636	scaffold_8	384324	388465	+	MTTSSPASSSNVAIDEKHGVQGEEVKPPLAGLNEQEREIIERQIEAPKLTVGYFALFRFSVDAVAIQEFQKRINELTLYFVYLGIASFFTSWISIVAFSYTGERITQQIRELYLRAIFRQNIAFFDFLGSGEVTTRISSDMNLVQDGIGQKIGLFIAGVSGFITAIIVGFVRSPKLAGIMISITIALFMIMGVCGAFMKKSQTVSIDQYATAASLAEEVLASARNVAAYGTQNRLEQKYKTLLGSASRFDFKAKFWLSMMIAGLMGILNLQYALAFWQGKQFLDNGELGVSQILTVIMATMIAGFSLGNIMPHVQAFGAATAAATKVFNTIERKSPIDPETDEGEIPESLVGNIEFKDIKHIYPSRPDTTVLTDFNLQVPAGKMIALVGASGSGKSTVV…	1242	P12866	26.251	46.6	PF00005;PF00005;PF00664;PF00664	2
	SnABCBFT2	2	B-FT	Abc3-like	XP_001796357.1	SNOG_05968.3	SNOG_05968	scaffold_8	1096514	1100787	+	MEKSGALQPPAATAGAEAAALQTQVLEAGTKQGDAKAESSENVAKPVEKKPESGLGSYFAEINKLALYIVYLFIGKFVLSYLAMITIRISGLRLSAALRLAYLRALFAQPVSIIDTISPGKVSTRITTSSNTVQLAVSQHFAMLFQSLAFVIGLYVVAFIKSWLLTLVASASLPFILVVYSALVPPFIRIHKVTEKHHGDASAMAFEMFSSIRIVVAFGAEAKLARQHEKMLDQAVANERKAAPLMGLMMAPSMMAMYGTFAISFWFGIKQLNEGKIANVGEITVVLFSVMMAVQHIGRVATPIMAITRAASAAAELFATIDAPVPNITGLRDPDVSAETDISFENVAFSYPSRPDVPILGGLDLKFEAGKVTAIVGPSGSGKSTVVGLVQRWYELLGT…	1274	P12866	25.756	43.5	PF00664;PF00664;PF00005;PF00005;PF00005	3
	SnABCBFT3a	3	B-FT	Group III	XP_001805258.1	SNOG_15094.3	SNOG_15094	scaffold_35	305879	309766	-	MGASQGEKLDAVLALDVNDAQSNDEKPTMSAWKAYWARFLDTLISNVTNIALQRVFTYAGPLEYTMIAVASFAALASGVGIAAQNIIFGQFVTAFTDFGSGQAAADNFRDSGQTLALYFFFLGLGRFVMAYIYNSLLTYSAYRIVRNVRHAYLKAALGQEVAYYDLGNSGSIATQAYSSGRLIQAGVSEKLGLTVQGLSAFLSSFIIAFVTNWKLTLIICVIAPLTVAVMIGCAFIEAGYEAKILEYYAMANAFAEGVLSSVRTVHSFEMRSRLVDRFDSYLAKAHWWGNKISLLFGILFSAEYTIIYLGNALAFWRGIHMLANGEIAETGDVFTVLLSVVIAALSITQLAPYSIEFTRAASAAAQLFILIDRQTAIDPFDASGEQPESLTGDVSIEGI…	1295	P12866	25.977	45.06	PF00664;PF00664;PF00005;PF00005	2
	SnABCBFT1	1	B-FT	Ste6-like	XP_001791419.1	SNOG_00742.3	SNOG_00742	scaffold_1	1672218	1676697	-	MARPTASDTSNEPEQKSQQAVEEHEYMVKVGWKALFGFTTKKHLPILSGALFSAFIAAATLPVFAIIYGLIFRDYTDYGAGKLDSSGLRRSVTNYCLILTGIASLNWMANSFYFFFFLTFGELQARSARNKIFNALIQKDMAWYDTRETGIAAFLPAIQMHIRDLQLSVSATMGEGTQCIIQGLGALGVAFFYSWNLTLVILCTVPLIYLVQAFIAHRLSIRANEQEDKLQTALKYITNAVQSIETVKCFNGERYELKVFTDITALAATIYMRVANLRSLQIGVMQFFTLSVFVQGFWYGTHLVRQGDRSIGQVITTFWAALMAIQGITAFLPQFIVMQKGRSAGAHLGLLMHQISASDQNHEMDGTLKPVRCPGDIEFRQVTFSYPTRMEEIAIRNIS…	1457	P12866	37.675	59.92	PF00664;PF00664;PF00005;PF00005	2
	SnABCBHT2	2	B-HT	Mdl1-like	XP_001795925.1	SNOG_05520.3	SNOG_05520	scaffold_8	146660	148584	+	MRGPLGLSAKAWNEVKAPVKKRKSYKDEIKERGMIDLEEHDAEGEDGEQGFAKSEKAAAARQVNLSAKLSKDGSGKDGGTPGGFKEMWRLIKIARPEAGTLSWAFLFLICGSAISMSIPFSIGKILDAATQAEKNDGLLFGLDQTTFYFGLAGFLIAGASFNFGRIIILRIVGERIVARLRSQLYRKTFVQNAEFFDANRVGDLISRLGSDTIIVGKSITQNLSDGLRSLVSGAAGFVMMGYVSIKLTGILALIGPPVAIVAFFSGRALRNLSRKIQKNLGTLTKIAEERLGNVRTSQAFAGEVQEAARYNRQIKRIFSLGKKEAMVAASFYGSTGLMGNLTIIAILYVGGGMVKNGVISIGELSSFLMYTAYAGSSMVGLSGFYGEMMKGVGAASRLF…	625	P40416	30.118	48.9	PF00005;PF00664	1
	SnABCBHT4	4	B-HT	Group IV	XP_001805992.1	SNOG_15856.3	SNOG_15856	scaffold_41	57193	59494	+	MAGQLHMAGLDLSADDDARWAYAAALRKTVTVLQYAYPIFMLVFFLAAFTTRSIAASNSNANIAKPTTTGPGGKPLPATDPTRNFVKRPVHDDVTHTQKRVFEWVSFATALTFIGNSVLVIAHSLVMKKEHWWAGKSVVIYLVGSFFVYCLFLISLVDSKPSPTGAHLATWAAATVLEVILVALSFAIYTHAHKEPTAGRPSTRLRFHMTDWEAAEVAMDLLRIVLLLSLIGFYIVFAVMPQRKRSEEAGSSTETTSLLGNGADRNGHAENGHANGSYGSTQPVGGKHQHTEGAPPAWSRPTGAPARSWWEYIKGYHVFFPYLWPSKDRKLQIVVVLCFLLVLAQRVVNLLVPDQMGHIVDRLAHKEEGSPWTAIIIYISFRFLQGSNGVLGAMRSALW…	680	P40416	51.729	67.97	PF00005;PF00664	1
	SnABCBHT5b	5	B-HT	Group V	XP_001802615.1	SNOG_12392.3	SNOG_12392	scaffold_22	260670	262826	+	MPLQFWRSPGQGSKDTDPLLEAAFPPEIEDDYLKTDEEESDDDSDEDEDVKEARAERLRQTGGWLGYLKDFTIFLPYVIPKRDIKVQICLLICLVTIAIERVLQVAIPYVLGVIVDKVTHGSIPIRELLIFLALDHLNSESGLIFVQELSKIPIKQFSYKQLTNAAFSHVMSQSIDFHSTQDSAEVMKAVEQGEALGNVLEMVVIEIVPTLIDVIVACTIFYRKFTPVVGMVLLGASILFMAAEAFSTRLTTGHRRNVTKAERIQIRKMHQAIQGWQTVTYFNQFKREASVLSGAVSDHMKARTRFEVRQALIKALVELLVPTTFFALAYLILQRIAAGKASPGDFVFFLTYWDSIIYPLKFLTENVRWLVRDFVDAERVLHLLQTQPSVMDAPEAYPL…	710	P40416	30.948	52.08	PF00005;PF00664	1
	SnABCBHT5a	5	B-HT	Group V	XP_001791195.1	SNOG_00511.3	SNOG_00511	scaffold_1	1179960	1182945	-	MIDGFAILLSKHVERSTDEEQRPLLANKPNSAATETAPAGYGAIPPVGPGDPDDSDDEGGHTDDDKDIKERQAKRLEEEGGWLGYLKAFAVFVPYLFPKDDWMVMGALFVRLIHMLQERFLNLLTPRQLGIITNRLSEPNPTMPWKDIGLWVLYSYINSYAGLGIFDGIASMVITNSAYRRITLLAYEHVLGLSMDFHTSKDSGEVLKAVEQASSLNSLIEMVLFDVGPIFLDLVVAMYYVTSLFDAYMAFIILFMGAAYIAIGWYFTGLSQPKRRDYVEKQRTESSTVNETVHNWQTVAYFNRLAFEHSRYAANIINSINAQYAYYFRSMGGHAVQDLVTTFGFAGCCIFGMTQIVSGRKKVGNLVTLLMYWNTLTSPLHISSSLIDAERLLQLLNTK…	961	P40416	36.258	56.46	PF00005;PF00664	1
	SnABCC5	5	C	Group V	XP_001803794.1	SNOG_13588.3	SNOG_13588	scaffold_27	235912	239338	-	MLYEKTLNRKIMGAKQETKEEHTNGHANSENGQDLNGGNGHSPEITKDVPQHWLKRLFALVRSIFSRKSKKEVEKEKVGASMGKILNLMRNDVYEIAQRFWDFAEILTQPAGAILATVLIWRMLGWACLLGVVALAGSQLVNIVIARFQIYFEKKRRVATDEKLQRTTQFIESIRHLRWYGWQESWMKGILESRQTELHLRVIQIMFSTTLAFMLRFGSGCFPAIAFFAYTRWEGKSLQVDLIFPAIDLFNLLEGYLRALPQLVTTMLNAYVAMSRIEEFMAEPDKEQADVVPEGSADLSLQGASFAWPGVEQNVLENITMAFPPGLTMVYGEVAAGKTALLQALMGELDKREGEFIQPDQVMGYCAQTPWLQSMNIRENILFSQPYEEARYKQVLEAC…	1125	P32386	30.617	50.77	PF00664;PF00664;PF00005;PF00005	2
	SnABCC1a	1	C	MoABC5-like	XP_001791768.1	SNOG_01112.3	SNOG_01112	scaffold_1	2504060	2508760	+	MAQPLMSLAKLLLSLRMKLRVRFISARGTAQNGIHPSADCITIADPQDGQGGFQRQLPAVTAATMPLSCPIHSEAAFGPIVAATPACYDGFDFTLLTFILINSAKLIVICASAPRTPFSISVAALGLFVAICMLFLTHLEHYRSSRPASLLSLYLGLSLLFDIVRTRTLWIVERNRTFAITFSIGVGIHLVLFLAINICSNAATTDQRLPHETRANVYTRGLFWWLNPLFWLGSKTVLDVPHLPAIDSGLRSQDFFDEVWSRWIALPQRTPGTLLKLLFRSHRNLVIEGVLPRLALSGFTFAQPFLLTRVVSYATTTPDARLEKQLAYGLIGATAFIYVGLAISNANAQHKTYRVITKLRGTLVSLIYAKTLTISLPTAQNGSAITLMSADVNRTATGL…	1349	P32386	28.721	49.69	PF00664;PF00664;PF00005;PF00005	2
	SnABCC7	7	C	Ybt1-like	XP_001799631.1	SNOG_09336.3	SNOG_09336	scaffold_14	766816	772458	+	MFANCKSPFWGSHGDDFSPCFEQDYLLTLFPLIVCGVSVVYLLIQLYFAATASKYSHAYSVLEDPRNPWSLRSPHYDGEDPDSEEDEDEDEFERNEGLALDPTTSRQAVSAMTVNKPRGQVTVVVLEEAAVLAQLAIHIAVLWLNIWGKHGRIAAIANIAVWSYIATLASLRLLFTSTSRFSFSKLWYHTAFIYGFQWVLSVLVFRSAIIHPRSQLHQKLTIADFALTSLLFLLSLCSRKGNKTVELEYEGDIAPAREPTASVFSLATFSWVDPIVWTGYKKTYELTDVWNLAPKDKAAVVIDNYRQVKRTSALAYHLLKYFKRGLLIQASWAAISGFLTFAPTLLLKAILEYIEKPEYTPRNAAWFYVILLFVSGSLSALADGQALWIGRKICIRLRA…	1741	P32386	40.484	56.93	PF00005;PF00005;PF00664;PF00664	2
	SnABCC2	2	C	FgABC1-like	XP_001791433.1	SNOG_00757.3	SNOG_00757	scaffold_1	1706247	1709906	-	MDTILPLDNSFDPETLHAEFSRYLLYEKLQGDLFGLAKVLIRTLKVPLLLPIVPRLALLGFTFSQPFFIETLLDYLAQPDLDPNVGYGLIGASFLIFSGIAVSAALSWYFHHRFRIMVQSILVLEIFIKATTARVGATDHNAALTLMGTDIERIRMGFRHVHEIWASMIQVALAAWMLYRRLGIAFVAAIGLVVVCFICLAVLVNFTGDSQKAWMSRVQLRVGLTASVIGGMKSIKISGLSGAVREYVQKLRVEELAAGSRYRRIYIASAILGYLPLLIGPALTFAFAQGSLDTSRVFTSLSFLGLMTAPLALVFQSVPEIVSAFACLARIQTFMECETRKDVRQVLMERTDSSHLAVVVKNGNYGWEPDKVVLRDVNLSLARGSLNMVIGPVASGKST…	1113	P39109	26.891	46.36	PF00005;PF00005;PF00664	2
	SnABCC1d	1	C	MoABC5-like	XP_001804297.1	SNOG_14100.3	SNOG_14100	scaffold_30	31876	36120	-	MKDVAIISTVSLSFKTCLLVIESLEKRGMLLPPYRALPLESTAGLFSQAFCWWLNPLLVHGYRHSHSLRTLPEVDADLCIDTETNTRLSTKWSACKQKEAAHSLLLVSLMHNKRAIGKAILPRLCQTGFVFAQPFLVKRVIGFIQSPNGESNNASVGTGLIIAYVIVYIGIALATSLTQRWTIHLVTRLRAGLVDLIYSRTLEIHCLNMDEADAVTLVGTDVERITTGFRAFRELRVAAVAPAVVIIIFTGAAISVASKAGITQKAWLDKIQARVSATAAILGTMHSLKMTGLTRNLTQRITRMREKELDASFSFRGVLVRIVVLTFASTAMAPVASFGIYILLQTHRGYATLDPAITLMSLTLLQLLLAPVAILIDSLAGVMSAVGCFERIRLYLNSE…	1283	P39109	33.186	50.44	PF00664;PF00005;PF00005	2
	SnABCC1b	1	C	MoABC5-like	XP_001805011.1	SNOG_14836.3	SNOG_14836	scaffold_34	76243	81672	+	MASSPARNCSQVDNTFGPWAGADCRSGFDFTLLFEEAFFSILPLAFILCITPFRFVYLWKRSKKLKTSKLRFTKLLLWTILIMFDIAHLALWVKHRGAPNRAATPAAAISLVGSIVLLALSDFEHMRTVRPSWLLNIYLLLTVILDIARSRTYSLSPDLDAVATVFTSRVAVKLILAIAEARPKERLLLPQFTDRTPETTSGPYKRALFWWLNALLKKGYTESLTVDDLFQLDKHLQSDRLHHLLGSSWDRLTRPGPHALFVTTLRKLKWPVLAVVPPRLCLIGFNFCQPFLINRAVTFSQQAVTPQTTNIGYGLIGAYVIVFVGIAVSTGQYQHKTFRFITMMRGGLISMLYGKATGVALTDVDTASSLTLMSADIERIVTGMETGHEVWSNTLEIGL…	1469	P39109	29.053	46.6	PF00005;PF00005;PF00664	2
	SnABCC1c	1	C	MoABC5-like	XP_001799389.1	SNOG_09087.3	SNOG_09087	scaffold_14	229727	234548	-	MSHSFRFLDIKNHKNQCTIETQQQFGPTNAYCHGGFDFTLFFEETFLSIVPFAFVLPFLIVRLYRTNKTSIIVDGGRWHFAKQVCIVRLLIVCFITHHLVQALYILYGAIQVLMLGAIAMPDTIKTNTTIASAVTTLFATFVLAVTSNFEHYRNARPSSPIGIYLVVTWVFDVAKVRSLIAIEHGKPLAYMQAVSAGVKLCLVLLELKEKRAWLIDPKAFPAPESTANFFNRLTFFWVNPLLLKGYNKPLNESDLFEVQEQIVGEKNLLAFAERWEKWNGLIASYVLVYFGFGLTNSMHQHRNYRSISKLRGSLIGVIYKETLGMSTSALAESEAVTLMNADVERITVGLRQSQELWASLYEIALAVYLLYEQISWAALTPLGVIFLCTGIAIASSPKL…	1489	P39109	34.463	53.11	PF00005;PF00005;PF00664;PF00664	2
	SnABCC4	4	C	Ycf1-like	XP_001799576.1	SNOG_09278.3	SNOG_09278	scaffold_14	639056	644499	+	MQQGQQIPFLPPSSATGAYGYLTASKDNRQPLCGNSEGWGPISPIRYDFTPCFLDVWIATVSAFGIVGGAGALWYLYRKCSPQPVKRNWHFYAKLVTLGALIATTAVQAALQIEYYKDVWAGDFRFWTTILTLVSLGFIFFIQYVEHWRSRNANGVVLFYWLFLLIAYAVKLRSLIAQNIHREHVAYFSVFCVSVGLAILEFALEWLIQKRLSDYDALGDEDECAYEYADVFSVLTFGWMTPMMKRGYKTFLTQDDLWNLRTRDTTRHTSQRFEDAWAYEMEKKNPSLWLAMFRSFGGPYFRGAAIKTVSDVLNFAQPQLLRLLISFVASYQTDKPQPVVRGAAIALGMFFVSISQTACLHQYFQRSFETGMRIKSSLTAAIYSKSTRLSNEGRASKST…	1517	P39109	49.415	65.67	PF00664;PF00664;PF00005;PF00005	2
	SnABCC3	3	C	Yor1-like	XP_001794240.1	SNOG_03688.3	SNOG_03688	scaffold_5	732801	737399	+	MSNSSTSLDENEKEKEFGLVDPQAAVQDPTDEESRDDARYEPIKTEKGIKDLEKNSDSHSKRGDLSRTQSGTSAYTDISDDSDAKSSLKRRKWYKTNPLKWGPVPPVPKTREVSPEYTASIFSLLTWQWMQPLMNVGYKRPLEKNDLYEVNPRRSADVLATKLDTAFRLRLEQKHKRPLLRAMFDTFRSDAPAPNLGEGFGLVVAITVLQFFQSLATNHFMYRGMMIGGEARGVLIALIFNKAMKLSGRAKAGGIAIAEAAPPSNIKPGSDEHVKWYKKMLKKNRKDGKKAPAGAAGVAGDGEGWGNGRIVNLMSTDTYRIDQASGFFHMIWTAPIGILITTALLLINLTYSALPGLGLILIAMPLLGHAVKVLFRRRVAINKITDQRVGLTQEILQGV…	1440	P53049	39.09	56.79	PF00005;PF00005;PF00664;PF00664	2
	SnABCD1	1	D	Pxa1-like	XP_001801639.1	SNOG_11396.3	SNOG_11396	scaffold_19	262402	265127	+	MAAQSTLKQPHDPLLALYDHYATLLKTRVRGASKLTKVVSTITLLFTIIGAGYGSRKLYKDRRKEKETGRRLLRRNSGLKNKDGSRTIYVPYRDSTSKVVINPTKPTTFDAHRRLFLQPPRAARMQDTSNPTAPPPQTKPGLNLAFLHQFLSLLNIMIPRWNSKETGLLVSHSVFLMLRTYLSLVVARLDGEIVRDLVAGNGKAFLWGIVKWLGVGTFSSYTNAMIKFLQSKVSIAFRTRLTRYIHDLYLNDHLNYYKLHNLDGGVGLGADQYITQDLTLFCASAASLYSSLGKPFVDLCVFNYQLFKSLGPLALTGLLSNYFLTATILRRLSPPFGKLKAVEGRREGEFRALHARLIANAEEVAFYGGDQMEKHFLERGFKDLKHWMEGIYSLKIRYN…	873	P41909	38.682	56.59	PF06472;PF00005	1
	SnABCD2	2	D	Pxa2-like	XP_001797664.1	SNOG_07325.3	SNOG_07325	scaffold_11	114477	116759	-	MAVLSKPYLRQQLSSANVKSIINDLTSLYLSNRTRISRAVYLTLFVALINRVRNAIAEQKAAASRRSAKATSPGEKDASKRKKVEINREFFKSLIRLLRICIPGWKSKELRLIISHSVFLILRTMISLYVAELDGRLYRTRLTNYIHNKYLSQMTFYTLSALDDRIKNADQLITVDIAKFSNSLAELYSNLAKPILDIIIYNYSLSRSVGGEGLFFMSLLVQISANVMRALTPPFGKYVADEARLEGEFRFQHSRLIDYSEEVALYGGHEAEKDTLDKGYFTLIKHVNRILRRRFYHGIMEDFVIKYFWGALGLLLCSVPVFFKVPGAGQGSMGDRTENFITNRRMLLMSSDAFGRIMFSYKEITELAGYTSRVSTLLDVIADIQAGHFEKALVSSAST…	663	P34230	35.135	54.65	PF06472;PF00005	1
	SnABCE1	1	E	Rli1-like	XP_001797220.1	SNOG_06859.3	SNOG_06859	scaffold_10	401388	403120	+	MSKIAFISERLCIGCGICPKKCPFDAINIINLPTNLETQVTHRYSANSFKLHRLPMPRPGQVLGLVGTNGIGKSTALKILSGKLKPNLGRFDNPPDWEEILKYFRGSELQNYFTKVLEDNLKAVVKPQYVDQIPKAIKGTDRTVGSLIKARAQMENFEEIIDELELRHIFDREVNLLSGGELQRFAIALVCVQQADVYMFDEPSSFLDVKQRLAAARRIRSLLRPDDYVIVVEHDLSVLDYLSDFICVLYGKPAVYGVVTLPASVREGINIFLDGNIPTENLRFREESLQFRIAEAGDEYLNDNSRDYTYPKMEKTLGTFNLNIESGSFTDSEIIVMMGENGTGKTTFCKMLAGALKPDGVTSIPKMSISMKPQTITPKFQGTVRQLFFKKIKAAFLSP…	561	Q03195	75.045	86.81	PF00005;PF00005;PF00037	2
	SnABCF1	1	F	Arb1-like	XP_001805531.1	SNOG_15381.3	SNOG_15381	scaffold_37	240706	242854	+	MVSASKAAREAKRAAAGDKPKKSATSKLSSKANSKNASKANSVDGDDEDLELNEEVKKLTMQEDKHGLSDRVTTGVLASLPASRDVKITSASLVFHGRVLFNDTTLEVTYGRRYGLLGENGCGKTTLLKAIDKREFPFPEHIDIYLLNQGAPKTELGALEWVVREAENELARLEKLAETILENDGPESPRLEEIYERQEEMDPSTFHTRASLILTGLGFNKVTINKKTKDMSGGWRMRVALGKALFVKPALLLLDDPTAHLDLEACVWLEEYMKKWDRTLILVSHSMDFLNGVCTNMIDMRMKQLLYYGGNYDTYMKTRTEQEVNQTKAYEKQQDEIKHIKKFIASAGTYANLVRQAKSRQKILDKMEADGLIEPVVPDRVFTFRFADVEKLPPPVLSL…	618	P40024	68.954	82.52	PF12848;PF00005;PF00005	2
	SnABCF3	3	F	Group III	XP_001803345.1	SNOG_13131.3	SNOG_13131	scaffold_25	240079	242417	-	MVRKIKDAAAAVEEHPGGGHITVTAQQSRYALDAVDAPASKEVIGRNGTGKSTLLKAMGDGLVPGIPWSTRILLLGQTREVAVEDGMEKLDLKDETVLQHVIRSDRIREQYTREAKILSEAIDNSTDSMAPVRAYRRIRHERLLLQLKEGHRIAERRSGARGKQARKELVKLEERVEESQKQVEETESDVDATKLSEETQAVADMLSHVQALLELMDAAGAEAKARIVLLGLGFKEDRIDKPMSELSGGWKTRCDLACALTQYADVLLLDEPTNFLDLPSIIWLQDYIRNLKGTHCADYYPLAEELIVLRNQTLEVFRGNLSLYERERWKKARWMTKMKDAQEKQKKHMEKSIAGNIKAAKDKGDDKKLKQAYERMGLQVGLKGGRFKLNRDLGGYHLS…	699	P43535	31.144	49.58	PF00005;PF00005	2
	SnABCF2	2	F	Gcn20-like	XP_001797468.1	SNOG_07116.3	SNOG_07116	scaffold_10	1010141	1012502	+	METEIRAQIPNIDPVLSEYSVGYLTHAASSFSSDSDPNAPSPLEEAAAAVSALLLSASGDLSSKNETTIQNLVDKFVSRLNVANGTDSERRQMAPSARKLDQAIHVGSSRNISTTLGLAGAAVDLESANTRKVESRVDKKKLEKAERKLRAKQDRKEFKNVEYEASRLLDTTDEAQSYEEFYMSVNPLQLGSDAQSKSKDIKIDSFDVSMPGLRILTDSSLTLAYGRRYGLVGQNGIGKSTLLRALARREVNIPTHISILHVEQEKITKELAEIEAERATMADTSADAARLDTQREGLDTTLSDVHSKLAEMESDKAESRAASILAGLGFSTERQQFATRTFSGGWRMRLALARALFCEPDLLLLDEPSNMLDVPSITFLANYLQGYPSTVLVVSHDRA…	726	P43535	54.497	71.03	PF12848;PF00005;PF00005	2
	SnABCF5	5	F	New1-like	XP_001798057.1	SNOG_07726.3	SNOG_07726	scaffold_11	974366	977762	+	MAPAIVVDKAGAAPAPSADDVSAFLTSILSAKTSHASVDAAYALTTLLQNSVGFRGLHGYGIIDEIKKAANNKKDAVKREGAMNALGALFERFPRTQKLGEVIFLVQEETLVPTVLDSLADKTGSVKESAKYALDALFDNLSAEAKVVGLLPVLIKYLGKKSGKWQGAVGAFELIGRMADKAKMGMESLEVEKEKDILRESMGKKLERLIPVVENGMHDLKSEVAKQALKSMNSLTTLLQNDDIAPRIPLLVQAIEDPSTQSLQKAIHALSQTTFVAIVTSPVLAMVTPLLERSLNTPTTTQEVTRQTVVVVENLTKLVHDPVEARAFLPKLKPGVKAVQDRASLPEVREIGARALAVIEAAIADKDGNVDSGAIARMEPTDVANVITQQINAVGNLNN…	1113	Q08972	50.278	67.04	PF00005;PF00005;PF00664	2
	SnABCF4	4	F	Yef3-like_x000D_	XP_001796257.1	SNOG_05861.3	SNOG_05861	scaffold_8	856515	860159	-	MAPAALHDAAAIKSENSKALKALEELMGKLTVSKEQDQINAAAQSIATFINGDIEEADAPTKAVELLTKQLASKKDAVARERALDAIRAIAQHSHVSASVEPYLVELLPAVLAAVGDKMSAVKVAAQTTAESIVAAANPNAVKAIIPHIIKSLETAQKWPEKMADLKCIEVLTKSAPAQMAFRVPDLIPVISGAMWDTKPEVKKAAYATMETLCSLISNKDIERFIPELIKCIAKPENVPETVHLLGATTFVTDVHEPTLAIMVPLLERGLVERETAIKRKTAVIIDNMCKLVEDPQIVAAFLPKLMPALEKNHDNLADPEAREKTRQGLDTLIRVGHVENGKIPELSKDGDVATIAGKLKDVLPSKYKLDDRFTPVVNYIGAIGGQLIDEKDYEGLNW…	1064	P53978	61.182	77.93	PF00005;PF00005	2
	SnABCG3	3	G	Group III	XP_001797539.1	SNOG_07188.3	SNOG_07188	scaffold_10	1161478	1165295	+	MTISNTAQLFDKVTVLYEGRQIYFGLAKDARGYFERLGFECPTSQTTANDFARFWKESPERQQLLHDIDQYDNAHPLDGLDHKHFAHARDLEKSRHQRKKSPYNLSYWGQIKLCMWREVQRIKNDPSVPLTMLTVNFFEALIIASIFYNLSASTESFFLRGGVLFMMHNRYALYHPSAEAVSSMIVDLPYKITNSFVVSSTLYFMANLRREPGPFFFFMLVAFTMTLAMSMFFRLFASMTKTIEQALAPSSIVLLLLAMYTGFAIPVQYMRGWASWLRWLNPVSYGFESVMVNEFNGRRFECSTFVPSGPSYENIAPEQRVCAVQGSQPGANYVSGTDYVETAFQYSYGNRWRNYGIIVVMTVALLVAHLVMSELVASERSKGEVLVFRRKKMKANDKP…	1076	P51533	43.713	61.51	PF01061;PF01061;PF00005;PF06422	1
	SnABCG2	2	G	Abc1-like	XP_001796548.1	SNOG_06166.3	SNOG_06166	scaffold_9	200510	205300	+	MNPVGNLAVNNYDREAAHTGAPSQDMANHPSNHSHTSDYEREISDSDASTIAPNGDGSPQSKRNDARRQSYRSANEIAEEAQETARREEEVHQLARRLTTQSHATAAGQNPFHAPPGSALDPHGENFNARAWTKAMLNLQLEDENAGPTRTAGVSFRNLNVHGFGAETDYQKSVGNVWLEGPGLFKRLRGDKGRKIDILQNCDGLVEAGEMLVVLGPPGSGCSTFLKTITGETHGFYVDKESHINYQGVSPELMNKNYRGEAIYTAEVDVHFPAMTVGETLYFAAQARRPRNIPGGVSVKQYAEHQRDVIMALYGISHTLNTRVGNDFIRGVSGGERKRVTIAEASLSRAPLQAWDNSTRGLDSANAIEFCKTLRMETEISGTTALVAIYQAPQAAYDL…	1596	P51533	47.308	63.59	PF14510;PF06422;PF00005;PF00005;PF01061;PF01061	2
	SnABCG4	4	G	MgAtr4-like	XP_001802852.1	SNOG_12632.3	SNOG_12632	scaffold_23	201671	206709	-	MAGLLSNTDHTAESLHCEHDEHQETPAPVVKRSSYGLFPSTADYSVQQASGSHDVRGAGLFSGTNAQEREQEVPLEKVESSSSSDSSTRHGSNGEAKPKQKDSRSSSDELHGAMLSRKNTRAEIDDEGRRELQRIFTTQSQKMGRQMSIADPNDATVDPSSDSFDLARFLKMFRHNLEGEGIEMKKLSVVYKNLNVFGSGRALQLQKTVGDIPMAPFRAGEYFGRSERKQILHNFDGIIKAGELCVVLGRPGSGCSTLLKSLTGELHGLDTDDSTIHYNGILQGKMRKEFKGETVYNQEVDKHFPHLTVGQTLEHAAALRCPSNRPAGQSREEFSKFLTSVVMAVLGLSHTYNTKVGDDFVRGVSGGERKRVSVAEMMLAGAPFASWDNSTRGLDSATA…	1549	Q04182	45.166	61.19	PF06422;PF06422;PF00005;PF00005;PF14510;PF01061;PF01061	2
	SnABCG11c	11	G	BcatrB-like	XP_001804441.1	SNOG_14245.3	SNOG_14245	scaffold_30	329862	334464	-	MGERPKSGMSIGSGTGESIFRALSRTFSGKSHHEDDIQQTLDEGDDESTKTKVNEWRLASQVKEMQGNDVAEGRKLGITWKDLTVEVMPSDARLQENFFSQFNIPQQIRESRQKPKLRTILDSSSGHVKPGEMLLVLGKPGRYTKIEGDVHYGTLTPEEAGQYRGNIVINTEEELFYPTLTVGRTMDFATRLNIPQTLPKGCSSPEEYRQQFKEFLLESMGIAHTEDTKVGDAFVRGVSGGERKRVSIIEALSTKASVMCWDNSTRGLDASTALEYTHALRCLTDAMGIATIVTLYQAGNGIFDLFDKVLVLDEGKTVFYGSREEARPFMESQGFVCGSGANVADFLTGVTVPSERQIKPGFEARFPRNNTELRQAYQQSSIKPIMDRELDYPTTEEAK…	1407	P32568	35.86	57.58	PF00005;PF00005;PF06422;PF01061;PF01061	2
	SnABCG9	9	G	Abc2-like	XP_001801205.1	SNOG_10948.3	SNOG_10948	scaffold_18	217562	222212	-	MDNSNHSTIREESDGKTYEAIHPEGQHVKHDNDSVRTASVDNDAAPNTQQFNEKGFVDVQGGVNVHRAEQDFAELSKELSRTSQVSRRLDRVQSRHSRKDQAVTDVEKSAIASSDASSDEPFDLEKTLRGGQEDQEAAGIKSKRIGVVWDNLTVSGIGGVKNYAKTFPDAFVSFFNVFETVASLLGKGKKGKEFDILKDFKGVVKPGEMVLVLGRPGSGCTSFLKVISNQRYGYTKVDGNVLYGPFDADFFEKRYRGEAVYCEEDVGQTLDFALETKVPGKRPAGLSRKDFKVKVIDLMLKMFNIEHTRNTIVGNPFVRGVSGGERKRVSIAETMITGASLMSWDNSTRGLDASTAVDYARSLRVLTNIYKTTTFVSLYQASENIYNCFDKVLVIDSGR…	1463	P32568	35.841	55.78	PF06422;PF00005;PF00005;PF14510;PF01061;PF01061;PF01061	2
	SnABCG11b	11	G	BcatrB-like	XP_001794118.1	SNOG_03560.3	SNOG_03560	scaffold_5	470628	475231	-	MGEAEYQANRKIRLELVVQYDAPFTIRALLQQRDSLLTMHQRKSSSATEVSSMTDQKGYNVRGLDKRMAKIFGRARQKQSEEERTRHLGVIFKNVTVKGQVLGDAIQATMGDVFLGIPRALAGIFERGATEASPSTKTILNKFTGCIKPGEMLLVLGRPGAGVSTFLKVIGNQRNGFERVEGKVTYGGESSETMASGFRSEILYNPEADLHYATLKVKDTLQFALRSRAPAPHSRTDGETQEDYVREFFQMATKVFWIEHTMETIVGNEFKRGVSGGEKKRVSIAEALVTKATTQCWDDPTRGLDSSAALEYVRILRSMTNTARMSTAVGLYQASEDMWDHFDKVLLIDGGECCYFGPTHSAVQYFKDLGFEMPERSTSADFLTSLSSEHQRKIRPGFE…	1475	P32568	37.248	57.78	PF00005;PF00005;PF01061;PF01061;PF06422	2
	SnABCG6	6	G	BcatrA-like	XP_001794314.1	SNOG_03767.3	SNOG_03767	scaffold_5	881118	886245	-	MLWGSNLQNQPSRDGRRNPWHEDEYLRDGREEVVTTPGESDDSSPTGIDRNAGTWGERDAGRLDTRTAAEDLNVLREELASLSRTRSHGQQQPDRNDGLFRTLSRKSTRQSGHQQDELAKTTSRKSTRPSAAHQPSTENSIPRTEDDSGDKADQEPGDICAVAAEKEDDFELGEFMKEGHFEKRKDGESAKKVGVVYKNLTVKGVGSTASFVRTLPDAVLGTFGPDLYRIVSGWVPAIRLGQHKQTRTLIHDFSGVVKDGEMCLVLGRPGSGCSTFLKAIANNRESYASVEGDVSYGGISAEKQKKQFRGEMANLNVWQTLSFALKNKTRKNEKGDIPIILDALLRIFGISHTKYTLVGDEVPLSVGTIQHGGWTPATALDYAKSLRIMTDISNRTTFV…	1547	P32568	35.679	54.75	PF14510;PF01061;PF01061;PF06422;PF00005;PF00005	2
	SnABCG11a	11	G	BcatrB-like	XP_001796666.1	SNOG_06289.3	SNOG_06289	scaffold_9	488535	493578	+	MESSPRPTPLDSDIPGGWIETPADPSRQHSYIGSQYNTEDVPTPRAVEHTETSFMPNAFQTSSGSRSGGNGAGLFSDSNHITAVPSPDPEPVNETRNDRTVETVVLPLESGDQFEHNNTSISSPHDVPREEVVEEPVEKLEAVESSSSSSNDDPDQGYAAIKPAEAAAARPQLQSKQSRPMTEDDLFRVLSRKRTGQSGGLSRKNTGATGTGNDEDDEINNLMSKMFGRTRQESSEEEKTRHQGVIFKHLTVKGMGIGAALQPSVGDLFLGPFRFGKNLISKGPKKAASKPPVRTLLDDFTGCVRPGEMLLVLGRPGAGCSTFLKMIGNQRFGFEEITGDVTYGGTDAKEMAKKYRSEVLYNPEDDLHYATLKVKETLKFALKTRTPGKESRKEGESRK…	1627	P32568	39.331	60.04	PF01061;PF01061;PF14510;PF00005;PF00005;PF06422	2
	SnABCG8	8	G	Group VIII	XP_001799420.1	SNOG_09117.3	SNOG_09117	scaffold_14	307311	309182	+	MSDIEKGPDYTHLTNDSVQSFSWANVTVTVKDRATKESLEILSSVNGCVQAGEVLAIMGPSGSGKTTLLNVLARRSVPKSTVHQDLYINGTPTSLHTFRALSSYVEQEDALLGSLTVRETLYFAAKLALPPSNDRKARIESLLRAFGLQDQAETLIGTPLRKGVSGGQKRRVSVASQLVGGPRILFLDEPTSGLDSAASREVVGVLRKVARKYKVLIIASIHQPSTTTFEMFDKLMLLSKGKVAYNGPVEGVRGYFGGLGYEMPLYTNPAEFLISLVNTDFSSSSQHLSHLQNRDVIAYALRLGMYLCLALLMGTVWLRLPPTQANIPAFTAAIFFGGAFMSFMAVAYIPAYLEDLALFRKERANGLYGPTAFILSNFLVGVPFLLACAVVFSLVGYWL…	558	Q08234	27.838	45.88	PF01061;PF00005	1
	SnABCG7	7	G	YOL075C-like	XP_001793288.1	SNOG_02689.3	SNOG_02689	scaffold_4	296098	299660	-	MYAAQLRLPSSVSQAERKQLVEEVILELSLKEAADTRIGNHAHKGCSGGEKRRTSIGVQLLSNPSLLWLDEPTTGLDSTSAYQVIKTLQNLARRGRTIIVTIHQPRSEIFGLFDNVILLTRGSPAYAGSAKDCLPYFAQLGHEMPPFTNPAEYLIDLVSIDSRNEEAEAAAEHRVNHIKNAWREHLSKIANEKDELGSNAATGSVSQSHAKRVQKTSLVQQIRVLTARTWIVTIRDPMGMFGSLLEAVAMAIITGWIFLNVDGSLSGIRSRQGALYNAAALQGYLILLYETYRLTTDIQLFDEERRQGVVSIPAFLISRRLARLFIEDIPVPLIFSIIYYFMCGFRADGGQFLTFFSVVLLLQYISVCFAMTCIAVSRNFAGASLVANLAYTLQSMGCG…	1130	Q08234	38.746	59.54	PF01061;PF01061;PF00005;PF00005	2
	SnABCG10	10	G	Adp1-like	XP_001791564.1	SNOG_00897.3	SNOG_00897	scaffold_1	1987695	1991107	-	MRQQTWTASLVALLGLAGSSTAYKSFSNYSVAETPQSLFSIYGDRPDGCPPCFNCNLEDFKCHQFAECTKASGRCSCPPGFGGEDCSEPLCGALPDGKDRAPRGGEKECQCKDGWSGINCNVCETDNACNALMPDGQGGVCYKDGQLVKENFQVCDITNRKILDQLKDKKPQATFSCNKETAECNFQFWVDQRESFYCSLDTCTDSWTAESDRNITNYKCDNIKCACIPDRMLCGEDGSIDIGDFLKEEIKGPAEFKGIAGGKESGSIFSEPAMNDLISSIFGDESIFLQCDTGECLYQTEVPGYERPVKKINTPLIAGVIASVALFIVAFILVVWYLTHRAERQRYGAIHLSDDEEDENAKLLADHKPAALMFENVTYNLNGKQILSGISGAVHPGEL…	1087	P25371	43.768	60.54	PF00005;PF01061	1
	SnABCI2	2	I	Ydr061w-like	XP_001804252.1	SNOG_14053.3	SNOG_14053	scaffold_29	358265	360427	-	MPDRGDEGVSEPHTTGRQTILRRREFSRHHREQSNNHGQASAMRRTNALFFAASKCAKLHATRRLWSEPIVRITNGTFYRQHPSSKPASGQDVAPNPALFSNLDLSLPSFSTPSQHWAILSPSSNIRTAFLQVLRGQLLCFPPTARTYPYLLSDEVGSRNPNLRYPDRAIEYVGFDVERKAFGGAYLSARYESLKEDTDFTLQRYLTGIITLNPGEEEIKAKAINPEVMHKVMHDLELERFLDKPVAMLSNGQSRRARIGKALLAQPLMLCLDAPFIGLDPIVTKHISKVLHKLAEANAPRIVLSLRPQDAIPDWITHIVYAGEDGKVDALGPKEGVFAHLKKQYEDIGLSGQTSDGMGAKLLELREVGRHLSEGGNFESSASNSSSDSSLVSRDGYHQ…	700	Q12298	30.146	46.68	PF00005;PF00005	2
Pyrenophora tritici-repentis	PtrABCA1	1	A	-	XP_001933090.1	PTRT_02757	PTRG_02757	Supercontig_1.2	1448782	1453741	-	MAGAIVRQTWILTKKTLLVVFVRQWFFTSVRAFWAPIIFMFFITYAKNFFVPPSEYGIGNPSPIRSFSNALNAAEGGRDKIVFVNNGYTGGEIDQVIGQLSNQVRDAGLQAITIERDVDLLTTCESSLRGASSCFGAAVFHSSPNQGQGQTWNYTLRSDGALGETIYVGQKDNDVQIYVLPFQRAIDQAIASVDGTPTVPDTDEYPYTERTQKEYDERIRQLYMGALINIMGAALYIGVCGVTYQLTGQMAEERERGISQLVEAMSPAKKAWHTQFARLLSMHFAFDIIYFPAWVIMGVIVWGLAFPTSSVVILIIFHILAGLSLTSFSIFGAAFFRKAQLSGITIVIIPILLAIIAQVAGPFSTSAVYVLSLLFPSINYVFFIICVARFERQLVAMNM…	1619	Q5ASB8	48.132	65.44	PF00005;PF00005;PF12698;PF12698	2
	PtrABCBFT2a	2	B-FT	Abc3-like	XP_001935437.1	PTRT_05104	PTRG_05104	Supercontig_1.4	2167802	2171959	-	MDASVDARSPPRPAASAEAENAALAVQVLEIGQEKNGVVEAVAHDDDGPAKSKKSPQAGLKNYFRVFSYGTAFDFVLIALCSITSIGSGVAFPLMNVVFVGSFTTYFIPGTTVTSPSLPFILVVYGVLFPPFMRIHKITEKYHDDASAMAFEMFSSIRIIVAFGAEAKLARQHEDMLDKAAKNEKKAAPLMGLMMSPMMVGQYGTFAIAFWFGIKRYSEGKEANVGTITVVLFSVMMALMNISRVVSPMIAIAKAATAATELFVTIDAPVPNTAGLKEPDITADADITLDNVCFSYPSRPDVQILKGLDLAFEAGKVTAIVGPSGSGKSTIVGLVQRWYDLSGTTALAAPATQISTSPSATELTQEKKAEESKNKEEEPELGPNTCTGNIKIGSTDLSQ…	997	P12866	30.808	47.98	PF00664;PF00664;PF00005;PF00005	2
	PtrABCBFT3a	3	B-FT	Group III	XP_001942410.1	PTRT_12087	PTRG_12087	Supercontig_1.29	9926	13891	-	MGASGSGEKRDAVVQLDEGSVSALDDQPTMSAWKAYWRVFTYAGRLEVAMISIAGVAAMASGVGIASQNIIFGQFVTVFTDFGSDKAAAADFRNKGSTLALYFFLLGVGRLVMAYIYNSLLTFSAYRIVRNIRHDYLKSALRQEVAYYDLGTSGSIATQAYSSGRLVQGGISEKLGLTVQGLAAFISSFIIAFYTNWKLTLIICGIAPLTVGVMIGCAFIEAGYEAKILEYYALANSFAEGVLSSVRTVHAFEMRTRLVDKFDAFLVKAHWWGDKISLLFGILFSAEYTIIYLGNALAFWRGIHMLANGEIASTGDVFTVLLSVVIAALSITQLAPHSIEFTRAASAAAQLFILIDRKTTIDPFDLSGEQPESLIGDVDLDGVTFSYPTRPNVTVLDNF…	1284	P12866	25.171	44.5	PF00664;PF00664;PF00005;PF00005	2
	PtrABCBFT4	4	B-FT	SirA-like	XP_001932865.1	PTRT_02532	PTRG_02532	Supercontig_1.2	716141	720610	+	MDNEDSATSTGTAISAAVEKHESQSERESRPPTSPLSDQEKDIIDRQLTAPNLTVGYFSLFRYASTKDKLIMVLALFASIAAGAVMPLMTLVYGNFAGSFTSFSVDATAAAKFEQQINKFTLYFIYLGIGAFVTSYVSILGFSYTGERITRVIRELYLRAIFRQNIAFFDFLGSGEITTRISSDMNLVQDAIGQKIGLFVTGVSMFVSALIIGFIRSWKLSLIMLAATVALILMMGVNGTLMKKAQTLSIDEYATAASLAEEVLSSARNVAAYGTQKRLEEKYKAFVDRASQFDFKAKFWLSMMIAGMMGVLNLQYALAFWQGKRFLDAGELGVSNILTVIMALMIAGFSIGQNLPHIQAFGAATAAATKVFNTIERNSPIDPETETGIVPDDFVGNLE…	1284	P12866	26.554	47.43	PF00664;PF00664;PF00005;PF00005	2
	PtrABCBFT5a	5	B-FT	Group V	XP_001932014.1	PTRT_01681	PTRG_01681	Supercontig_1.1	4794349	4798343	+	MAIKKPSRASIRSFFGFLHLLFYADPTWLDKILVVVGAIAAIAAGVPFPLIGIVFGQLVDEINVANCNNRVGVSNGSDLAQIKPKILLLVYIAIGNFACLYIHLVCWNLASQRLAQRIRDRYLRNLLRQDMAFFDNLQAGEVSSRLNGDIQAIESGTGAKVGVALTCASFCVTAYIVGFIKNAELAGMLVSLIPAFLLMATIGSHFVGKYSAKVGHCFGSASAIASEALSHVGLVHALGANARLEAKFEGHLEKARGYGIKKATAAAVQAGLLYFIAFSASSLGYWQGSRRVADSLEGKGNATIGQIYTVTFILLDGAIVLSQIAPMLPLFGGAVSAFERLRKDIETQPTIDNTRTSAEKPTSVSGAIEFRNVAFTYSSRPDHPVLNNISLKCEAGQLT…	1299	P12866	26.383	45.44	PF00664;PF00664;PF00005;PF00005	2
	PtrABCBFT5b	5	B-FT	Group V	XP_001938607.1	PTRT_08275	PTRG_08275	Supercontig_1.9	611668	616104	-	MPDYSDDGSSESQPLLESEDSEIGDGRSLLHSTQWERHAEPSLATVQPQAFETAVVFRQRFIRQILGLNPFKTSYFTLYRQLDDPSSKFILVLGVILAVLAGLPLPIIGVILGRIINNFPPDADELKSLLYRLMTVAVGYFAVTWGWAVCWAVIGERVSRKTRERLLYRALGMDMAYYDTVAPDLSSILTEKTQTIQLGTSEKVGLFLASISYFISAFTVGFMLNARLTGIMFVTVIPSMGLVVIYGTRTVSQLSKQASIYTEKAASVAESAIRAVQIVQAFGLFEQLSEEHIHHLRSALRFGVKKSIAGAVMLGSIYFVAYATNALAFWYGDRLRDGSAEAGTIYAVVFLILDASFVIGSFGPFIQTFAMAAAAGAAVLEVLDHPPSEIDVYTTKGKP…	1310	P12866	24.183	44.64	PF00664;PF00664;PF00005;PF00005	2
	PtrABCBFT2b	2	B-FT	Abc3-like	XP_001940759.1	PTRT_10428	PTRG_10428	Supercontig_1.13	1059635	1063876	-	MDASVDARSPPRPAANAEAENAALAVQVLETKQEKDGVVEAVAHDDDGPAKSKSPQAGLKNYFRVFSYGTAFDFVLIALCSITSIGSGIAFPLMNVVFGQLVGSFTTYFIPGTTMTSREFQAEVNRLTLYLVCLFIAKFFLSYISMLTIRISGLRISAALRLAYLRALFAQPVSVIDTISPGKVSTRITTSSNTVQLAISQEFAMLFQSLTLVIGAYVVAFIKSPLLTLVASASLPFILVVYGALFPPFMRIHKITEKHHDDASAMAFEMFSSIRIIVAFGAEAKLARQHEDMLDKAAKNERKAAPLMGLMMSPMMVGQYGTFAIAFWFGIKRYSEGKEANVGMITVVLFSVMMALMNINRVVSPMIAITKAATAATVLFVTIDAPVPNTAGLKEPDIT…	1325	P12866	25.497	44.58	PF00005;PF00005;PF00664;PF00664	2
	PtrABCBFT1	1	B-FT	Ste6-like	XP_001937339.1	PTRT_07007	PTRG_07007	Supercontig_1.7	477525	482087	-	MSTTPVSNVTLDHEKTATQADDERAYMSQVGWKALFGFTTKQHVPVILGGIAAASLAALSMPIFAIIYGLIFREYTNYGAGNSDSEKLMSSVTRFCIILAGITTVTWLANSFYFFFFLTFGELQARSARNIIFDALMRKDMTWFDMREAGIAAFLPTVQMHIRDLQLSVSSPFGEAFQALVQGFAALGVAFYYSWDLTLVILCTIPLLYLVQSLVSNRLSVRAREHGEKLESALKYITTALSSIETVKCFNGERHELQVFTMIVSVAAGLYRRVANLRSIQIGIMQFFTVSVFVQGFWYGSHIIDTGASDAGKVLTTFWAALMAMAGVTSLMPQLIVLQKGKTAGGKLMMLMNQISTSDCQLESQGHRKPPRRPGDIEFKHVTFSYPSRADEVAIRDAS…	1503	P12866	35.439	57.72	PF00664;PF00664;PF00005;PF00005	2
	PtrABCBFT3b	3	B-FT	Group III	XP_001935446.1	PTRT_05113	PTRG_05113	Supercontig_1.4	2200227	2204416	+	MSKPEEISQTPLQQDDSDGKASGTSVDDGDGDGDGTRDEPKDESNSYIRIFKYADRTSWILNIIAAIAAIAAGTLLPLLDLIFGKFVSSFNGFATGSMTPAKYRSEVNKYTLYLVYLFIAKFLLVYIHSTLMSIAAIRTTKALRMDFLKHILRQNIAYFDSEEAASVSAQVTTNCNNVNNGISEKLSLTIQGVSTFVSAFVVAFAVNWKLTLITISIVPTILVVVSICIGLDAKNEDQLLPIYSRAGQLAEEVFSTVRTVHAFWLHPLMSRKYDKLLGDAMDVGMKKSPIYAVMFSTEFFCTYCGYGLAFWQGIRMFSRGEIKQSGDVFTVIFAVIVAANAMTTIAPQIMAFTKAASSATEIFKTIDRKSEIDPLSDSGIVPTKCTGVVEIKDIEFAYP…	1273	P33310	31.818	52.08	PF00664;PF00664;PF00005;PF00005	2
	PtrABCBHT3	3	B-HT	Atm1-like	XP_001932631.1	PTRT_02298	PTRG_02298	Supercontig_1.1	6714131	6716333	-	MLILPLARVASRPGFRASGLRPHPLHQGIRVFTSSPLHRKDAHGQRPKPGSKPTLEATKAAADAQASKMAKADPLLQEQLLTNKQQRKADWAIMKEMSQYLWPKDNLGTRFRVGLSVGLLIGAKLLNVQVPFYFKSIVDAMNIDFAAVGGTATTVAGSMIIAYGMTRIGATVSQELRNAVFASVAQKAIRKVACSVYEHLLRLDLSFHLSRQTGGLTRAIDRGTKGISFLLTAMVFHIFPTALEISLVCGILTYQYGWQFALITGTTMTAYSVFTIMTTSWRTKFRKQANAADNKAATVAVDSMINYEAVKYFNNEKYEVSRYDNALKDYEKASIKVATSLAFLNSGQNIIFSSALTAMMYLAANGVATGNLTVGDLVMVNQLVFQLSVPLNFLGSMYR…	692	P40416	54.936	70.67	PF00005;PF00664	1
	PtrABCBHT5	5	B-HT	Group V	XP_001936908.1	PTRT_06575	PTRG_06575	Supercontig_1.6	1065864	1068511	-	MTAILLAYITEVLYYFSRSMGEADYEAPQPAAIHCLGSILVWSPLIYMLWSSKTLRWHAYFGAFVLQFALETTIFLVTAFSQFPEDRRRNLPFIVSCARAGISLMLLLDAFVILVTKQAEVSTDEERQSLLGGDEPNGETSTSAPKISTPSYGAILPMDSDDDMDSDVDEDEDAEGIKAKQAQRLEEEGGWFGYLKGFAIFLPYLFPKDDWKVMACLGLRLIHMLQERVLNLLTPRQLGIITNKLQHSYETQSGVMPWKDIGLWVLYSYINSYAGLGIIDGIANLVISNSAYRRITLLAYEHVLGLSMDFHTSKDSGEVLKAVEQASSLNSLIEMVLFDVAPILLDLIVAMYYVTHLFDAYMAFIILFMGAAYISIGVYSTTLSQPKRRDYVEKQRTES…	831	P40416	30.743	54.23	PF00664;PF00005	1
	PtrABCBHT4	4	B-HT	Group IV	XP_001940951.1	PTRT_10620	PTRG_10620	Supercontig_1.14	591565	594546	-	MAAPLRQAHMTVQDDGQRWSYAGPVRDTIAVLQYAYPILMLVFFLAAFTTRSIAASKTNSNIAKPTTTGPGGKPLPATDPTRNFVKRTAHDDVTQTQKRLFEWVSLATAFTFVGNSVITVAHALVEKQEHWWAGKAVVIYLVGSFFVYCLFLISLLDSKPSPTEAHLATWTLGTVLEIVLVALSFAIYTHPHKEPTVGEPPKRLRFGMTDWEAAEVAMDLLRILLLLALIVFYVLFVIVPRRKFQQERGSPGESTSLLGGADQNGHAENGHANGSYGAINGAGGKHQPSEGAAPPAWSRPTGAPARSWWEYIKGYHVFFPYLWPSKDRKLQLVVVACFMLVLAQRVVNVLVPDLTGEIVNRLKDPEKGNPWTAIMVYIAFRFLQGSNGLLGATRSALWI…	958	P40416	35.275	56.24	PF00664;PF00005	1
	PtrABCBHT2	2	B-HT	Mdl1-like	XP_001932384.1	PTRT_02051	PTRG_02051	Supercontig_1.1	5905424	5907827	+	MRTPLAFSGKAWHGPGNGALFSQILSRISTITPATSRSFASSPISKPSLYRGSPNTAAAYIFPPPSILGSATAGTIRHHGIQQSIRMFTVSRLLAEVTSNTKPLRQRKSYRDEIKEKGIVDVEEHDGEAEAEEQGFAKSEKATQAKQVNLSAKLSKDGSGSGGTPGGMKEIWRLIKIARPELGTLSWAFLFLIIGSGISLSVPFSIGKILDAATSTENTDGLLFGMTPAVFYFALAGVLTTGAAFNFGRIIILRIVGERIVARLRSQLYRKTFVQNAEFFDANRVGDLISRLGSDTIIVGKSITQNLSDGLRALVSGAAGFAMMGFVSLKLTGILALIAPPVALVAFFSGRSLRNLSRKIQKNLGTLTKIAEERLGNVRTSQAFAGEVQEASRYNRQIK…	785	P33310	50.161	67.42	PF00664;PF00005	1
	PtrABCC5	5	C	Group V	XP_001933732.1	PTRT_03399	PTRG_03399	Supercontig_1.2	3245794	3249936	+	MASIIIVERPRKAFLPLLPLFTALLLERLVSLSHKQTQFMIKNTPWVIAPVAATIGIIIVLNMPLRDPVLPNHDISPVFGTPTIQLRTPEDNLTPWQYMTVSWMEPLIKKGVTRHMEDEDIWDLGWEFKHARLHEAFRKLQGSVTRRVFVANGMDLARTTVLNAIRLCATLLTPVLLQRVLASMRHRNSTATITYACITLFLRLTSAQLNVFVLWYQRRAYERCRGELITMLYEKTLHRKILGAKQKSEESATNGHRNCEGNGASNGQASDAQEVSKPSQNMLQRITSIFAKKPKTKEEKDPASMGKILNLMRNDAYEIVQRFWEFSDIIIKPAGAIFATILIWRMLGWACLLGVLALGASQLLNIGIARLQVYFEKKRRVATDEKLQRVNQFIESIRH…	1348	P32386	29.618	48.93	PF00005;PF00005;PF00664;PF00664	2
	PtrABCC7	7	C	Ybt1-like	XP_001931410.1	PTRT_01077	PTRG_01077	Supercontig_1.1	2967669	2973579	-	MSQALSPQSQSQSQSQSQSQSQQIVQSIQSQCALDDPANIWSFRSPRYNGDANDDDADDVIHHNENLALHATNTLSTIAVNKPRGELTVVILEEVAVLAQLGLHVAILIINVWGRHGRIAAIASVAVWAYIATLASLRLLFSSTSRFSFPMLWYHTAFIYGFQWLFSVLLFRSAIIHPRSHIHQKLMIGDFALVSLLFLISLCSRKGNKAVELEYEGDIAPAREPVASVFSLATFSWVDPIVWTGYMKTYELTDVWNLPAKDKAAAVIANYRQVKKTSSLAYHLLKHFKRGLLIQAGWAAMSGFLTFAPTLLLKVILEYVEKPDLTPANAAWFYVILLFVSGSLSALADGQALWLGRKICIRLRAVIIGEIYAKALKRRAAATTDKVLGEEKKKQEQED…	1708	P32386	39.154	56.56	PF00664;PF00664;PF00005;PF00005	2
	PtrABCC1a	1	C	MoABC5-like	XP_001939427.1	PTRT_09095	PTRG_09095	Supercontig_1.10	1049675	1054062	-	MPLSCPIHDETAFGPVVVAVPACYNGFDFTLLFEEIFFSLVPNVTLTILLILRVFQLQRRRPCASTSNRLDQYWIKQIAHISFIHINFVKLIVLCVSAPRTPFSIPTAIVGLFVALCVPLLTHLEHYRSPRPTSLLSLYLGLVLLFDIVRTRTLWIIQDNRPFAITFSVGVGVHLILFLVINICSNAATTDQRLPRETRANVYTRGLFWWLNPLFWLGSKTILDVPHLPAIDTELRSRDFFDKVWEQWSDLHLRTPGALLKLLFSSHKNLILEGVLPRLALSGFTFSQPFLLSTVVSYATATPDSRLEKQLGNGLIGATAFIYIGLAIANANAQHKTYRVITKLRGTLVSLIYTKTLTVSVPTAQKGSAVTLMSADVERTATGLRFMHECWASCIDIGV…	1432	P39109	25.5	44.87	PF00005;PF00005;PF00664;PF00664	2
	PtrABCC1b	1	C	MoABC5-like	XP_001932132.1	PTRT_01799	PTRG_01799	Supercontig_1.1	5170083	5175070	-	MATTPDQHCAAVDDTFGPYAGPHCRGGFDFTLLFSEIFLSIIPISLLISIIPFVAFRLLRTPTKVSRSSLLYTKLIAWAVFAGFELALLVVWTGRHRTNHRAELASAALSFVGAVLFGVFSFFEHLRSIRPSFLLTVYLLFTSVFDIQRSRSYALSPDLDLVATVFASRLGVKVFLAIVEARDKRRLLLPEFADCPPEATSGVYRRTTFWWLNDLFKSGFSKALAVEDLFQLDKHLRTDYLHELLGSAWDKKTIVGPHSLFATTLQNLKWPILAVVPPRLCLIGFNFCQPFLINRAVKFSQDPATAQTKNIGYGLIGAYILVFIGIAISTGQYMHLTFRFITQMRGGLIAMLYGKATDIALTDVDTASSLTLMSADVERIVTGMETGHEIWSNALEIAL…	1489	P39109	29.209	48.83	PF00664;PF00664;PF00005;PF00005	2
	PtrABCC4	4	C	Ycf1-like	XP_001931383.1	PTRT_01050	PTRG_01050	Supercontig_1.1	2879934	2885335	+	MQGQQQTPFLPSTPLPHGYLTASRHARQPLCGNSEGWGPMSPIRYDFTPCFLDVWIAVVAAFGVVGGAGALWYLYRHCPPQPVKRNWHFFTKLATIGALIGTTAAQAALQIQYYQHVWAGDFRFWTTILTIVSLFFIFYIQYIEHWRSRNANGVVLFYWLFLLIAYAVKLRSLVSQQVHREHGAYFGVFCASVGLAGLSFVLEWLVPKRMSDYDMLGDDDECPYEYADVFSVLTFGWMTPLMKRGYKTFLTQDDLWNLRKRDSTRHTSETFEKSWEYEMEKKYPSLWLAMFRSFGGPYFRGAAIKTVSDVLNFVQPQLLRLLITFVDSYRTEHPQPIIRGAAIALAMFAVSVSQTACLHQYFQRSFETGMRIKSSLTAAIYSKSTRLSNEGRASKSTGD…	1542	P39109	50.227	67.18	PF00005;PF00005;PF00664;PF00664	2
	PtrABCC3	3	C	Yor1-like	XP_001933327.1	PTRT_02994	PTRG_02994	Supercontig_1.2	2102358	2106879	-	MAKSPSTSSLDENEKEKEFGLVDPQAAAENPTEYEPIRSEPQEKIVETGDSHGSKGRLARLQSSTSAYSETSDAETDTTRSIRKKKPFYKRLNFLKRNPPPVPKQRVVCPEYTAGLFSRLSWQWMQPLMAVGYKRPLENNDLWMVNPDRSADVLAERLEAAFKRRREQGADRPLLGAMFDTFKWEFIIGGLCQLTASVIQAVAPFVLRYLITFAARAYVAENVGGPAPHIGEGIGLVIGITAMQFFQSLATNHFMYRGMMIGGEARGVLIALIFNKAMKLSGRAKAGGAAILDAPPADIKPGSEAEVKWYKKMLKKKDPKKAPKSAAGVAGDGEGWGNGRIVNLMSTDTYRVDQASGFFHMIWTAPIGILITTALLLVNLKYSALPGLGLILIAMPLLG…	1432	P53049	36.644	53.97	PF00005;PF00005;PF00664;PF00664	2
	PtrABCD1	1	D	Pxa1-like	XP_001934981.1	PTRT_04648	PTRG_04648	Supercontig_1.4	585266	587800	-	MAAQSTLRKPHEPLIALYDRYATLLKSRVRDASKLTKILSTITLLFTIIGAGYGGRTWYKSRRAEKETGRRLLRRNSGLKNKDGSRTIYVPYRDSTSKVVIHPTKQTTFDAHRRLFLQPPRAARMADATSSDPQAPPPQTKPGLNLAFLHQFLSLLNIMIPRWNSKETGLLVSHSVFLMLRTYLSLVVARLDGEIVRDLVAGNGKAFLWGIVKWLGVGTFSSYTNAMIKFLQSKVSIAFRTRLTRYIHDLYLNDHLNYYKLQNLDGGVGVGADQYITQDLTLFCASAASLYSSLGKPFVDLCVFNYQLYRSLGPLALTGLLSNYFLTATVLRKLSPPFGKLKAVEGRREGEFRALHSRLIANAEEVAFYGGDEMEKHFLERGFKDLKHWMEGIYSLKIR…	773	P41909	40.615	59.38	PF00005;PF06472	1
	PtrABCD2	2	D	Pxa2-like	XP_001936157.1	PTRT_05824	PTRG_05824	Supercontig_1.5	1518208	1520570	+	MAVFSKPLSSHRLTSASAKAIVNDLTRLYLSNRTRISRAVYLTLFVALINRIRNAIAEQKAASLRRANKSAEKTSAGEGEATGRKKVELNREFFKNLLRLLRICIPGWKSKEFRLLIGHSVFLVLRTMISLYVAELDGRLVSALVRGKGREFLTGLVWWMSVAVPATFTNSMLSYHQCKLSLQYRTRLTNHIHSKYLSQMTFYTLSALDDRIANADQLITVDVAKFSNSLAELYSNLAKPVLDIIIYNYSLSRSVGGEGLFFMSLLVQISANVMRALTPPFGKYVADEARLEGEFRFQHSRLIDWSEEVALYAGHEAEKDTLDKGYFTLIKHVNRILRRRFYHGIMEDFVIKYFWGALGLMLCSVPVFFKLPGTGGMSTGDRTESFVTNRRMLLMSSDA…	710	P34230	36.391	57.49	PF00005;PF06472	1
	PtrABCE1	1	E	Rli1-like	XP_001930902.1	PTRT_00569	PTRG_00569	Supercontig_1.1	1506007	1507939	-	MPRPGQVLGLVGTNGIGKSTALKILSGKLKPNLGRYDNPPDWEEILKYFRGSELQNYFTKVLEDNLKAVVKPQYVDQIPKAIKSAERTVGKLIQARSQMENLDEMIDDLELRHIFDRDVGQLSGGELQRFAIALVCVQQADVYMFDEPSSFLDVKQRLAAARKIRSLLRPNDYVIVVEHDLSVLDYLSDFICVLYGKPAVYGVVTLPASVREGINIFLDGNIPTENLRFREESLQFRIAEAGDEYMVDHNRGYQYPAMEKTLGGFHLSIESGAFTDSEIIVMMGENGTGKTTFCKMLAGALQPDGDTKVPKMSISMKPQTITPKFQGTVRQLFFKKIKAAFLSPQFQTDVYKPLKMDDFIDQEVQNLSGGELQRVAIVLALGMPAEIYLIDEPSAYLDS…	506	Q03195	72.332	86.76	PF00005;PF00005	2
	PtrABCF1	1	F	Arb1-like	XP_001931587.1	PTRT_01254	PTRG_01254	Supercontig_1.1	3479744	3481702	+	MVSASKAARQAKRAADGDAKPKKTATSKLSSKANSKNASKANSENGDEAEDLELNEEVKKLTMQEDKHGLSDRVTTGVLASLEQSRDVKIISASLVFHGKVLFNDSTLEINYGRRYGLLGENGCGKTTLLKAIDKREFPFPEHIDIYLLNQGAPKTELGALEWVVREAENELARLEKLAEEILEKDGPESPLLDDIYERQEDMDPSTFHTRASLILTGLGFNKVTINKKTKDMSGGWRMRVALAKALFVKPALLLLDDPTAHLDLEACVWLEEYMKKWERTLVLVSHSMDFLNGVCTNMIDMRQKKLLYYGGNYDTYHKTRTEQEVNQTKAYEKQQDEIKHIKKFIASAGTYANLVRQAKSRQKILDKMEADGLIEPVQVDRVFTFRFADVEKLPPPVL…	620	P40024	69.87	82.25	PF12848;PF00005;PF00005	2
	PtrABCF2	2	F	Gcn20-like	XP_001931211.1	PTRT_00878	PTRG_00878	Supercontig_1.1	2394435	2396597	+	MAPSAKKLDQAIHVGSSRNISSTLGLAGGAVDLESANTRKVESRVDRKKLEKAERKLRAKQDRKEFKNVEYEASRLLNEPNEAQSYEEFYMAVNPLQLGEANTKSKDIKIDSFDLSMPGLRILTDSSLTLAYGRRYGLVGQNGIGKSTLLRALAHAAKLDVQREGLDTTLSDIHAKLAEMESDKAESRAASILAGLGFSQERQQFATKTFSGGWRMRLALARALFCEPDLLLLDEPSNMLDVPSITFLANYLQDYPSTVLVVSHDRAFLNEVATDIIHQHSERLDYYKGGNFDSFYATKEERRKTAAREYEKQMAERAHLQAFIDKFRYNAAKSSEAQSRIKKLEKMPVLTAPEAEYSVHFKFPDVEKMSPPIIQMSGVSFGYNKDNILLRNVDLDVQL…	594	P43535	56.966	71.52	PF00005;PF00005;PF12848	2
	PtrABCF3	3	F	Group III	XP_001937072.1	PTRT_06739	PTRG_06739	Supercontig_1.6	1551759	1554345	+	MSWFGNATAPALIVLALPMVRKTKDGGAAVEGHPSGGHITVTVQQSRYALDAVDAPASKEILVKDLSIAVANRELLSHSTLHLVEARHYVLVGRNGTGKSTLLKAIANGLIPGIPWSTRILLLGQTRDEHLEDDMGRLKLESETVLQHVVRSDRTRECYLREEKMLREAFADSVDSMAAVRAHRRIGHDRLALQLKECHRIAERRSGARGKQARKELVKLEERFDESGKRLEDGETEINPMELSEEIQAASDMLSGVQASLELMDAGQAEMKARMVLLGLGFKEERIDNPVSELSGGWKTRCDLACALAQYSDVLLLDEPTNFLDLPSIIWLQNYIRGLNGTTVLLTTHDRNFGDAVAEELIVLRNQTLETFRGNLSLYERERWKKAKHMTKMKEALDK…	769	P43535	29.365	46.67	PF12848;PF00005;PF00005	2
	PtrABCF5	5	F	New1-like	XP_001935925.1	PTRT_05592	PTRG_05592	Supercontig_1.5	847662	851330	+	MAPAIVVDKAGTAPAPSQEDVSAFISSIVTAKTSHASVDAAYALTTLLQNSVGFRGLQGYGVIEEIKKSAANKKDAVRREGAMNALGAFFERLPRTQRLTEVIFLVQEAGLIPLALDLLADKTGSVKESAKYALDSLFENLSAEAKVFGLLPVLVKYLGKKSGKWQGAAFAYELIGRMADKAKMGMESLEVEKEKDVLREAMGKKLEGLIPIVEAGMHDLKSEVTKASVKTMNSLTTLLQNDDIAPRIPLLVKAIEDPSTQSLQKAIHALSQTTFVAIVTSPVLAMVTPLLERSLNTPSTSQEVTRQTVVVVENLTKLVHDPIEARAFLPKLRPGVKAVKDNASLPEVREIGQRALDVIEKAMADPDHNIESGAIARAEPADVQKVLDKELNASATLLN…	1113	Q08972	50.279	66.26	PF00385;PF00005;PF00005	2
	PtrABCF4	4	F	Yef3-like_x000D_	XP_001935358.1	PTRT_05025	PTRG_05025	Supercontig_1.4	1904757	1908447	+	MAPAASHDAKDVKSENSKSLKALEEMMQKLTMSKAQDEINASAQAIATFINGDIEEADAPTKAVQVLKKQLASKKDAVARERALDAIRAIAQHSHVSASVEPYLVSLLPDVLAAVGDKMSGVKVAAQTAAESIVQAANPNAVKAIIPHIIHSLENAQKWPEKMTDLKCIEVLTKSAPAQMAFRVPDLIPVISGAMWDTKPEVKKAAYGTMETLCSLISNKDIERFIPELIKCIAKPENVPETVHLLGATTFVTDVHEPTLAIMVPLLERGLVERETAIKRKSAVIIDNMCKLVEDPQIVAAFLPRLMPALEKNHDNLADPEAREKTRQGLDTLIRVGHVENGKIPEIEKSGDISTIANNLTAVIPSGIKVDERFTPVVNYIGAIGGQLIDEKDYEPLNW…	1064	P53978	60.985	77.34	PF00005;PF00005	2
	PtrABCG3	3	G	Group III	XP_001932238.1	PTRT_01905	PTRG_01905	Supercontig_1.1	5483339	5488134	+	MSAQSFQSGTNDEIKDEFQDETQQDREVHHLARIFTEQSEQHNIGSPFAEDRNHLLDPASETFSARAWAKSFYDLRYSSDDTAARVAGVAFKGLNVWGKGSPTDFQSTVGNIFLKLPSLFGRGQQKIDILRDLDGLVLPGEQLCVLGPPGSGCSTFLKAIMGETHGFEISPESYLNYQGIPPKDMHTSFRGEAIYTAEVDAHFPQLSVGDTLYFAAQARAPRSIPGGVTSKRYAEHLRDVVMKMYGISHTNNTRVGDDFVRGVSGGERKRVTIAEATLSFASLHSTRGLDSANAIGFCKTLRTQCDVFGATTFVAIYQAPQAAYELFDKVTVLYEGRQIYFGPTQEAREYFQRLGFECPPNQTTPDFLTSMTSAAERRIRPGYENKTPRTSDDFARCWK…	1441	P33302	43.121	61.74	PF06422;PF00005;PF00005;PF14510;PF01061;PF01061	2
	PtrABCG2	2	G	Abc1-like	XP_001931834.1	PTRT_01501	PTRG_01501	Supercontig_1.1	4180349	4185461	+	MSAGNFASPEIVKTPQHNGSDHHTDTESGASTIAAVEGTPREHHLDDRKDGSYNTSEADEIAEIARREEAVHQLARRLTSQSQQSSGNQNPFNAALNSALDPHGENFNARAWTRAMLNLQMNDENAAPPRTAGVCFHDLNVYGFGTDTDYQKTVGNIWLDVVGMVKSFTGDKGRKIDILQKCDGLVESGEMLVVLGPPGSGCSTFLKTITGETHGFFIDENSAINYQGISPELMHHNYRGEAIYTAEVDVHFPAMTVGETLYFAALARRPRIIPGGVTKEQYAAHQRDVIMALFGISHTINTRVGNDFIRGVSGGERKRVTIAEASLSRAPLQAWDNSTRGLDSANAIEFCKTLRMETEINGTTACVAIYQAPQGAYDLFDKVLVLYEGRQIYFGKTSE…	1550	Q04182	47.326	63.64	PF14510;PF01061;PF01061;PF06422;PF06422;PF00005;PF00005	2
	PtrABCG4	4	G	MgAtr4-like	XP_001941554.1	PTRT_11223	PTRG_11223	Supercontig_1.16	375230	382828	+	MASLNGAPEDTVAPGLVDTSITKEGFKITTRKLPILKAGPIEEMTKKLGIAPPEMIFGDNLVRIENIESGWYIEFNAFDALDRVDKTGEKMFKVSYSKEWQQNRQKQFEDIKEVVKPFDWSYSTDYKGTTPPTPAFEPTETPIPLALLKRPDPIQFFDELVLYEDELADNGIAMLSCKIRVMPQRLLLLVRFFMRLDDVVFRIRDTRIFVEFGDKVILREYTAREEKYEDVRKKLAGRKEDVLAIMRDPNRLAEHIPIVEHTLEGLQLNTQRAYHLAISYKPVRANTQIYSGQKTVRDRLRLPVLTIILVRDRQALANFGRLSVRNPSEHTYRTLQLAIRSSFTHAFARVSQEPGESEGTIPVSPGDFKVLRDSYRRCEMRQFVATHHGRPTLQRRALH…	1938	Q04182	45.9	62.44	PF00005;PF00005;PF06422;PF06422;PF01061;PF01061;PF14510;PF04176	2
	PtrABCG11a	11	G	BcatrB-like	XP_001939635.1	PTRT_09303	PTRG_09303	Supercontig_1.11	222435	226856	-	MQALTPSSGTSIERPGEDIIEKDESSPIDIQPSPIVREVEVLRERDEANGGKPRRLGVTWNNLTVKGISNDAVFNENVLSQFNVFGRREGAPPMKTIIDESFGCVKPGEMLLVLGNPGAGCTSLLSMLSNHRLGYAEVNGDVSFGSMSSEEASAYRGQIIMNTEEEIFFPTLTVGATLDFATRMKVPFNLPPDTQSTDDYARAYKEFLLKCLGIEHTHDTKVGDAFVRGVSGGERKRVSILECLATRGSVFCWDDSTRGLDAGSALDWAKAMRAMTDILGLTTIATLYQAGNGIFEQFDKVLLLDNGKQIYYGPREDAVPFMEDLGFVCDPAANQADFLTGVTNPSVRVIADGYEEKFPRNGTDIRAAYGRSPIKAKMMAELDYPNSDEAKQNTADFKE…	1403	P32568	37.903	59.31	PF00005;PF00005;PF01061;PF01061;PF06422;PF14510	2
	PtrABCG9	9	G	Abc2-like	XP_001941220.1	PTRT_10889	PTRG_10889	Supercontig_1.15	364999	369701	-	MDNNQLQNTHVQEHTEGATYEAIHPNRDHIRPDNASTRSASIDDSTARNSPKLNDKGFSHTTGGVDIQRAEADFAELSKELSRASNISRRLSRVQSKQSRKQGLSTDVEKAGVEGSEDSDEQFDLEATLRGSRDQEEAAGIKAKRIGVVWDRLTVSGIGGVKNYVKTFPDAFVSFFNVFETAASILGLGKKGKEFDILKDFKGVAKPGEMVLVLGKPGSGCTTFLKVISNQRYGYTKIDGKVLYGPFESDFFEKRYRGEAVYCEEDENHHPTLTVGQTLDFALETKVPGKRPAGLSRQDFKEKVIDLMLKMFNIEHTRNTIVGNPFVRGVSGGERKRVSIAETMITGASLMSWDNSTRGLDASTAVDYARSLRVLTNIYKTTTFVSLYQASENIYKCFD…	1495	P32568	36.098	56.72	PF01061;PF01061;PF00005;PF00005;PF14510;PF06422	2
	PtrABCG6	6	G	BcatrA-like	XP_001933127.1	PTRT_02794	PTRG_02794	Supercontig_1.2	1542220	1546903	-	MWGSAIAPAERDSRRNPWHEDDYIRNGREEVAGSDDQSDDDSPNSPNRKRLSRSGTWGERDAGRLDTHAAEQDLEVLRGELASLSKSKSHGAQSQRSNALSRTASRISTRHNQHRATRQHTHDNEPEEPGNAAGDEKEDDFELDKFMREGHFEKRKDGQSAKKVGVIYKNLTVKGVGSTASFARTLPDAVLGTFGPDLYRIVSNFVPALKFGKHKQMRTLINDFTGVVKDGEMMLVLGRPGSGCSTFLKAIANNRESYAAVEGDVSYGGIPADKQKKQFRGEVNYNPEDDSHMADLNVWQTLKFALTTKTKKHEKHEIPIILDALLKVFGISHTKYTKVGDEYVRGVSGGERKRVSIAETLATKSTVVCWDNSTRGLDASTALDYAKSLRIMTDISNRT…	1544	P32568	37.831	58.1	PF01061;PF01061;PF06422;PF06422;PF00005;PF00005;PF14510	2
	PtrABCG11b	11	G	BcatrB-like	XP_001931719.1	PTRT_01386	PTRG_01386	Supercontig_1.1	3871940	3877271	-	MASNDATPGLSHLPGGWIETPADPSRQQSYIGSQQQTHNDPAASYPHNGTSAHHTVSQNYYSAGDAGLSSASSNSTAVASTDAQTSRNITNGHQLQDRVTQGGVTTERTRSNGYIYETSGGPVEQQVELEHDTSDSELEGEPTATKKSGTATRPSFNSKNSRLMTEEDLFRALSRRRTSQSNGLSKTNTGATGHSPDEEDEINNLMSKMFGRTRQEASEEEKTRHQGVIFKHLTVKGMGLGAALQPSVGALFLDPVRFTKNLLTKGPRQAAGKPPVRTILDDFSGCIRPGEMVLVLGRPGSGCSTFLKMIGNQRYGFEEITGKVSYGGTDADEMAKKYRSEVLYNPEDDLHYATLKVKDTLKFALKTRTPGKESRKEGESRNDYVNEFLRVVTKLFWIE…	1610	P32568	37.838	59.53	PF00005;PF00005;PF01061;PF01061;PF14510;PF06422	2
	PtrABCG11c	11	G	BcatrB-like	XP_001933058.1	PTRT_02725	PTRG_02725	Supercontig_1.2	1313968	1318282	+	MDTQGSTPVATPSSSSEKMQHHDKGSMQSGKDGSVKTHVEWRLAEDVKDFDMNNQAGVRRLGVTWRDLSVEVVPSDERLQENIISQFNVPQLIKDARRKPALKPILESTSGCVRPGEMLLVLGRPGSGCSTLLKMLANKRNGYAKVNGDVHFGSLDAKQAEQYRGSIVINNEEELFYPTLTVGETMDFATRLNTPETIQDGRSQEEARNKFKGFLLNSMGISHTENTKVGDAYVRGVSGGERKRVSIIETLATRPSIACWDNSTRGLDASTALEYTRALRCLTDTMGMATIVTLYQAGNGIYDLFDKVLVLDEGKQIYYGPREEARPFMESLGFICGDGANVADYLTGVTVPSEREIKPYFEDKFPRTAAEIQQAYQQSKIKAAMDRELDYPVSSEAKT…	1420	P53756	37.091	59.18	PF00005;PF00005;PF01061;PF01061;PF06422	2
	PtrABCG8	8	G	Group VIII	XP_001931582.1	PTRT_01249	PTRG_01249	Supercontig_1.1	3458563	3460717	+	MSISNNSHDVEKDAIGTEFAHLTNNVVQSFSWQDVTVTVNDRSSKKPIDILSSVSGIVEAGEVMALMGPSGSGKTTLLNVLAHRAAMPKATIQHHLSINDEPTTLASFRKLSSYVEQEDALIGSLTVRETMYFAAQLALSSSINKAARKERISSLLASFGLQNQANTLIGTPIRKGVSGGQKRRVSVASQLITSPKILFLDEPTSGLDSAASYEVMKFVRDVAKKYKVLVIASIHQPSTTTFKLFDKLMLLSRGKVVYNGEVKKVKSYFAGLGYEMPLYTNPAEFVIELVNTDFSDNIDAASTRLTHLHTSWVNSIDAASVSTAIRSTTTTTHPTPALPDHSTSANPLTLPLTLMHRSFIKSYRDVVAYGIRIAMYMGLAIMMGTIWLRLAPLQSNIQA…	632	Q08234	29.654	48.6	PF00005;PF01061	1
	PtrABCG1	1	G	Pdr5-like	XP_001932386.1	PTRT_02053	PTRG_02053	Supercontig_1.1	5909460	5911573	-	MQSLGFPKNWIWRPIMALLGFAITFYIGAGLLLKFWNAEIAMARARPSTVDASAGKEKMSERPAENVRTIDIRLNGYAMDVEKRSLRKRWTKPILKPLTADFQPGSLNVIMGPSGSGKTSLLNSMAMRLKDDTWTRYKLFGSMTYNGLIPAREVVHSISCYVTQDDDALLASLTVRETLRYAAGLRLPKWMTKEQKTQKAEEVLLKMGLKDCADNLIGNDIIKGISGGEKRRVTIAVQILTEPRVLLLDEPLSGLDAFTALSIMDVLRGLAQEGRTLIITIHQPRSDLFSHFGNILLLARGGHPVYAGPAKDMLPHFASLGHECPRHVNPADFALDLITVDLQHAARERISRQKVRSLIESWNADRFPIARTGSITTPAELGSMAREPSSFATAYSILI…	685	Q08234	37.73	59.01	PF01061;PF00005	1
	PtrABCG10	10	G	Adp1-like	XP_001937611.1	PTRT_07279	PTRG_07279	Supercontig_1.7	1250674	1254101	+	MRQRAWATSLAAVLGLASTCTAHKTFANYSIAESPQSLFSIYGDRPDGCPPCFNCNLEDFKCKQFADCSKANGRCSCGPGFGGEDCSEPLCGALPDGKDRSPRGGAKECECSEGWSGINCNVCQTNDACNAMMPDGEGGVCYKDGQLVKENFQICDITNRKILDTLKDKKPQATFSCNAESEECNFQFWVDQRESFYCALDTCSSHFTAESDRNVTKYRCENIKCECVPDRMLCGEDGSVDIGDFLKESIKGPAEFRGISATNKKESGSIFSEPAMNDLISSIFGDESIFLQCDTGECLYHTEVPGYERPIKKINTPLIAGVIAGCALFIVAVILAVWYLTHRAESRRYGPIHLSDDEEDEDAKLLADHKPAAFLFENVAYNLNGKQILSGISGAVHPG…	1107	P25371	50	65.35	PF01061;PF00005	1
	PtrABCI1	1	I	Caf16-like	XP_001940089.1	PTRT_09757	PTRG_09757	Supercontig_1.12	87449	88588	-	MSGTAPNKDIAPSIDVKNLSYLFPDGSNGLKDVLLDLPPGSRTLLIGAANGAGKTTLLRLLSGKRMAPSGTVHIAGVDPFKMGLEGVTYLGLEWVLNPIVRTDIDVPTLLSSIGGDYYTERRDELIRILDIDLSWRMHAVSDGERRRVQLAMGLLRPWTILLLDEITVDLDLLSRSNFLNFLKKETQERPCTIVYATHILDNLATWPTHLVHMSLGKVKKWGSTEDMGVKVEQSERMYTGNSQLGELVLKWLQEDLNERGPRNGKGEGMAYQSLDGKGGYGAEKRTEK	288	P43569	44	61.09	PF00005	1
	PtrABCI2	2	I	Ydr061w-like	XP_001939253.1	PTRT_08921	PTRG_08921	Supercontig_1.10	595337	597397	-	MRRTPALFFAATRCARLHASRRLYSSLPIVSITNGTFYRQHPSVKVRQNASANPALFPDLTISLPSFSSPNEHWAILSPSSDIRTAFLQILRGQLLCFPPTARSFPYLLSPAITEKKPRLRFPERAIEYVGFDVERKAFGGAYLSARYESLKEDTDFTVQRYLTGIVTMNPGEEELKAKSVGEEDMKRVMRDLELERFIEKPVNMLSNGQSRRARIAKALLSAPEMLCLDAPFIGLDPIVTRHISKVLHRLAEVNAPRIVLSLRPQDDIPDWVTHVVYAGQDGKVESLGPKDEVLNILQARNEGLERQATGGDKASMSVGIQQESATELQTTTTLSRDGYKKIDTSDTPIGEPIVEMQGVRISYGTNSVLGDWQQPDQYTGTPQFGLHWTVHRGQRWGI…	669	Q12298	30.053	47.63	PF00005;PF00005	2
Pyrenophora teres f. teres	PtABCA1	1	A	-	XP_003301130.1	PTTG_12562.1	PTT_12562	191346	85961	90945	-	MAGAIVRQTWILTKKTLLVVFVRQWFFTSMFFITYAKNFFVPPSEYGIGNPSLIRSFPNALNAAEGGRDKVVFVNNGYTGGEIDQVIGRLSTQVRDAGLQAITIERDVELLTTCESSLRGASSCFGAAVFHSSPNQGQGQTWNYTLRSDGSLGETVYVGQKDNDVQIYVLPFQRAIDQAIASVDGTRTIPDTDEYPYTERTQKEYDERIRQLYMGALINIMGAALYIGVCGVTYQLTGQMAEERERGISQLVEAMSPAKKAWHTQFARLLSMHFAFDIIYFPAWVIMGVIVWGLAFPTSSVVILIIFHVLAGLSLTSFSIFGAAFFRKAQLSGITIVIIPILLAIIAQVAGPFSTSAVYVLSLIFPSINYVFFIICVARFERQLVAMNMVKAAPAYQDH…	1617	Q5ASB8	47.85	64.74	PF00005;PF00005;PF12698;PF12698	2
	PtABCBFT4a	4	B-FT	SirA-like	XP_003297819.1	PTTG_08345.1	PTT_08345	189749	192	3548	-	MIEVQEALTSKLALALTAAANFLSAFAIAFIMNPLLALILCSILIAMILVTMTSSRFAVKNSKISKNFYSIGSNVAYEAISNIKHVVSSNSQNQLAEKYEKLIRGAEKYGIKSRVYMAVAFGWSSGMPNWAYALGFWAGAKYFLSRGDSSVAAIVATTITVVNGAFAMLRVIPLLESFVASMSSLSATFKIIHRRSAIDPFGSTGLIPDRLTGNIKLENVEVVYPSRRQTKALKSVTISIPASKTTALVGLSGCGKSTILGLLERFYEPTAGSIRVDGIDLADLNLYWWRKQMAYVGQEPTLFNATIFENIRHGLISSATVATNDEEDRERVIVAAKAAYAHDFIMALPRGYDTELREKGHSLSGGQRQRIAIARAIVSDPKILFLDEATAALDTHSEK…	1118	P12866	26.71	48.73	PF00664;PF00664;PF00005;PF00005	2
	PtABCBFT3b	3	B-FT	Group III	XP_003298135.1	PTTG_08742.1	PTT_08742	189885	11010	15192	-	MSKPEDISQIPMEQGSGDEKASATPIDDGDAARDEPKDGTSGYVRIFKYADRTSWVLNVIASIAAIAAGTLLPLMDLVFGKFITTFNGFATGSLTAAKYRSEVNKYTLFFIYLFIAKFFLVYIHSTLMSIAAIRTTKALRLDLFKHILRQNIAYFDSEEAASVSTQITTNCNNVNSGISEKLSLTIQGVSTFVSAFVVAFAINWKLTLITISIVPTIIVVVSVCIGLDTKNENQLIPIYSKAGQLAEEVFSTVRTVHAFWLHPLMSRKYDKLLGDAMDIGLKKSPIYAVMFSTEFFCTYCGYGLAFWQGIRMFSRGEIKQSGDVFTVIFAVIVAATAMTTIAPQIISFTKASSAATEIFKIIDRKSEIDPLSDSGIVPTNCTGVVEIKDIEFAYPARSD…	1269	P12866	26.235	47.76	PF00664;PF00664;PF00005;PF00005	2
	PtABCBFT4b	4	B-FT	SirA-like	XP_003301585.1	PTTG_13121.1	PTT_13121	191533	16416	20473	+	MDNDDSAASTGTAISVAAEKHELQSERESTPPTAPLSDQEKDIIDRQLTAPNLTVGYFSLFRYASTKDKLIMVLALFSSIAAGAVMPLMTLVYGNFAGSFTSFSVDATAAAKFEHQINKFTLYFIYLGIGAFVTSYISILGFSYTGERITRVIRELYLRAIFRQNIAFFDFLGSGEITTRISSDMNLVQDGIGQKIGLFVTGVSMFVSALIIGFIRSWKLSLIMLAATLALILMMGVNGAFMKKAQTLSIDEYATAASLAEEVLSSARNVAAYGTQKRLEDKYKAFVDRATQFDFKAKFWLSMMIAGMMAVLNLQYALAFWQGKRFLDAGELGVSNILTVVMALMIAGFSIGQNLPHIQAFGAATAAATKVFNTIERNSPIDPETDIGIVPDDFVGNLE…	1283	P12866	27.079	46.83	PF00005;PF00005;PF00664;PF00664	2
	PtABCBFT3a	3	B-FT	Group III	XP_003305188.1	PTTG_17961.1	PTT_17961	193581	1485	5452	+	MGASGSGEERDAVVQLDEGSVSTLDDQPTMSAWKAYWRVFTYAGRLEVAMISIAGVAAMASGVGIASQNIIFGQFVTVFTDFGSDKAAAADFRDKGSTLALYFFLLGVGRLVMSYIYNSLLTFSAYRIVRNIRHDYLKSALRQEVAYYDLGTSGSIATQAYSSGRLVQGGISEKLGLTIQGLAAFTSSFIIAFYTNWKLTLIICGIAPLTVGVMIGCAFIEAGYEAKILEYYALANSFAEGVLASVRTVHAFEMRTRLVDKFDAFLVKAHWWGDKISLLFGILFSAEYTIIYLGNALAFWRGIHMLANGEIASTGDVFTVLLSVVIAALSITQLAPHSIEFTRAASAAAQLFILIDRKTTIDPFDPSGEQPESLIGDVDLDGVTFSYPTRPNVTVLDNF…	1284	P12866	25.285	44.87	PF00664;PF00664;PF00005;PF00005	2
	PtABCBFT5	5	B-FT	Group V	XP_003301862.1	PTTG_13462.1	PTT_13462	191648	18180	22429	+	MPGYSDDESSESQPLLESEDSEIEDERSLLHSTQWERHAEPSLATVQPQAFETPVVFRQRFIRQILGLNPFKTSYFTLYRQLDDPSSKIILVLGVILAVLAGLPLPIIGVILGRIINNFPPAADELKNLLYRLMTVAVGYFVVTWGWAVCWAVIGERVSRKTRERLLYRALGMDMAYYDTVAPDLSSILTEKTQTIQLGTSEKVGLFIASISYFISAFTVGFMLNARLTGIMFVTVIPSMGLVVIYGTRTVSQLSKQAAIYTEKAASVAESAIRAVQIVQAFGLFEQLSEEHIHHLQSALRFGVKKSIAGAVMLGSIYFVAYATNALAFWYGDRLRDGSAEAGTIYAVVFLILDASFVIGSFGPFIQTFAMAAAAGAAVLDVLDHPPSEIDVYTTKGKP…	1309	P12866	24.429	44.44	PF00664;PF00664;PF00005;PF00005	2
	PtABCBFT2a	2	B-FT	Abc3-like	XP_003297502.1	PTTG_07927.1	PTT_07927	189578	78	4252	-	MDVATNDPSAPRPAASAEAENAALTTQVLGTTAQEKDGVAEASAHSDNVSVKPRKAPQAGMKNYFRVFSYGTAFDFVLISLCCVTSIGSGVAFPLMNIVFGQLVGSFTTYFIPGTTVTSRQFQAEVNKLTLYLVYLFIAKFLLSYISMLTVRISGLRISSALRLAYLRALFAQPVSVVDAISPGKVSTRITTSSNTVQLAISQHFAMLFQSLAFVIGAYVVAFIKSPLLTLVASASLPFILVVYGALLPPFIRIHKITENHHDDASAMAFEIFSSIRVVVAFSAEAKLAKQHEDMLDKAAKNERKAAPLMGLMMSPMMIGQYGTFAIAFWFGIKRYSEGKEDSVGTITIVLFSVMMATMNFGRVVSPIIAIAKASSAATELFATIDAPVPNTAGLKEPD…	1319	P12866	26.773	44.86	PF00005;PF00005;PF00664;PF00664	2
	PtABCBFT2b	2	B-FT	Abc3-like	XP_003297923.1	PTTG_08484.1	PTT_08484	189804	8290	12541	+	MEASVDARSPPRPAVSAEAENAALAAQVLETGIQEKDGVVEAAGRDDDGPAKSKKAPQAGLKNYFRVFSYGTAFDFVLILLCCITSIGAGVAFPLMNVVFGQLVGSFTTYFIPGTTMTSREFQAEVNRLTLYLVYLFIAKFFLSYISMARYKFSTRIYTHTLTMTKLTIRISGLRISAALRLAYLRALFAQPVSIIDTISPGKVSTRITTSSNTVQLAISQHFAMLFQSLAFVIGAYVVAFIKSPLLTLVASASLPFILVVYSALLPPFMRIHKITEKYHDDASAMAFEMFSSIRIIVAFGAEAKLAKQHEDTLEKAAKNERKAAPLMGLMMSPTMVAQYGTFAIAFWFGIKRYSQGKEADVGTITVVLFSVMMAVMNISRVVSPMIAIAKASSAATEL…	1345	P12866	26.49	45.12	PF00664;PF00664;PF00005;PF00005	2
	PtABCBFT1	1	B-FT	Ste6-like	XP_003304843.1	PTTG_17552.1	PTT_17552	193480	11203	15744	-	MSTIPGSNVTLVHEKTATQADDERAYMSQVGWKALFGFTTRQHVPIILGGIAAASIAALSMPIFAIIYGLIFREYTNYGAGNSDSDKLMSSITRFCIILTGITTVTWLANSFYFFFFLTFGELQARSARNRIFDALMKKDMTWFDMREAGIAAFLPTVQMHIRDLQLSVSAPFGEAFQALVQGFAALGVAFYYSWDLTLIILCSIPLLYLVQSLVSNRLSVRVREHGEKLEFALKYITTALSNIEMVKCFNGERHELQVFTKIVSIAAGLYRRVANLRSIQIGIMQFFTVSVFVQGFWYGSHIIDTGASDAGKVLTTFWAALMAMSGVTSLMPQLIVLHKGKTAGGKLMMLMKQISTSDCQLESQGHIKPSRCPGDIEFKHVTFSYPSRADEVAIRDAS…	1496	P12866	37.795	59.06	PF00664;PF00664;PF00005;PF00005	2
	PtABCBHT3	3	B-HT	Atm1-like	XP_003295732.1	PTTG_02555.1	PTT_02555	74381	2531	4733	+	MLILPLARAARRPGFGASGLRPHPLHQGIRVFTSSPLHRKDAHGQRPKPGSKQAIEAIKPAADAQASKVVKADPLLQEQVLTNKEQRKADWAIIKEMSQYLWPKDNLGTRFRVGLSVGLLVGAKLLNVQVPFYFKSIVDAMNIDFAAVGGTATTVAGSMIIAYGMTRIGATVSQELRNAVFASVAQKAIRKVACSVYEHLLRLDLSFHLSRQTGGLTRAIDRGTKGISFLLTAMVFHIFPTALEISLVCGILTYQYGWQFALITGTTMTAYSVFTIMTTSWRTKFRKQANAADNKAATVAVDSMINYEAVKYFNNEKYEVSRYDKALKDYEKASIKVATSLAFLNSGQNIIFSSALTAMMYLAANGVATGNLTVGDLVMVNQLVFQLSVPLNFLGSMYR…	692	P40416	58.576	75.4	PF00005;PF00664	1
	PtABCBHT5	5	B-HT	Group V	XP_003298344.1	PTTG_09040.1	PTT_09040	190041	34933	37590	+	MDQSSPSATSHPAMDLLNYMHAPTVGFYYFGACFFSLCVLQKTRVVTQKRRRSIAVHMTAILVAYITEVLYYFSRSMSETDYEAPQPAAIHCLGSILVWSPLIYMLWSSKTLRWHAYFGAFVLQFALETTIFLVAAFSTFPEDRRRNLPFIVGCVRAAISLLLLLDAFVLLVTKQAEDSTDEERQSLLGDEPTGQTRTSAPKSSTPSYGAILPMDSDDEMDSDDDDDDDAEGIKAKQAQRLEEEGGWFGYLKGFAIFLPYLFPKDDWKVMACLGLRLIHMLQERVLNLLTPRQLGIITNKLQHSYETQSGVMPWKDIGLWVLYSYINSYAGLGIIDGIANLVISNSAYRRITLLAYEHVLGLSMDFHTSKDSGEVLKAVEQASSLNSLIEMVLFDVAPI…	885	P40416	31.261	54.06	PF00664;PF00005	1
	PtABCBHT4	4	B-HT	Group IV	XP_003302631.1	PTTG_14526.1	PTT_14526	192134	4660	7637	-	MAAPLRQAHLTVQDDGQRWSYAGPVRDTIAVLQYAYPILMLVFFLAAFTTRSIAASKTNSNIAKPTTTGPGGKPLPATDPTRNFVKRTAHDHVTQTQKRLFEWLSLATAFTFVGNSVITVAHALVEKQEHWWAGKAVVIYLVGSFFVYCLFLISLLDSKPSPTEAHLATWSLGTVLEIVLVALSFAIYTHPHKEPTVGDPPKRLRFGMTDWEAAEVAMDLLRILLLLALIVFYLLFVILPRRKFQQERGNPGESTSLLGGADQNGHAENGHANGSYGAINGAGGKHQPSEGAAPPAWSRPTGAPARSWWEYIKGYHVFFPYLWPSKDRKLQLVVVACFILVLAQRVVNVLVPDLTGEIVNRLRNPEKGNPWTAIMVYIAFRFLQGSNGLLGATRSALWI…	958	P40416	35.108	56.24	PF00005;PF00664	1
	PtABCBHT2	2	B-HT	Mdl1-like	XP_003299149.1	PTTG_10084.1	PTT_10084	190443	38482	40885	-	MRTPLALSAKAWHGPGNGALFSQIQSRISAITPATSRSFASSPISKPSLYRGSPNTAAAYIFPPPSILGSATAGTIRHHGIQQPIRMFTVSQLLAEATSNTKPIRQRKSYRDEIKEKGIVDVEEHDGEGEGEEQGFAKSEKATQAKQVNLSAKLSKDGSGSGGTPGGTKEIWRLIKIARPELGTLSWAFLLLVLGSGISLSVPFSIGKILDAATSTENTDGLLFGMTPAVFYFALAGVLTTGAAFSFGRIIILRIVGERIVARLRSQLYRKTFVQNAEFFDANRVGDLISRLGSDTIIVGKSITQNLSDGLRALVSGAAGFAMMGFVSLKLTGILALITPPVALVAFFSGRSLRNLSRKIQKNLGTLTKIAEERLSNVRTSQAFAGEVQEASRYNRQIK…	785	P33310	49.839	67.58	PF00664;PF00005	1
	PtABCC5	5	C	Group V	XP_003299937.1	PTTG_11049.1	PTT_11049	190784	10578	15038	+	MIPAVLAVLLLLRYPLRITRSYWPEWTKPFSQEKHEKHAEIEEFPTPKSSTATFGLLAIAAIGLTSQVLNVFFPLREPMAIYPAIAWAITASIILVERPRKALLPLLSLFTALLLERLVSLSHKQTPFMVKDIPWVIAPVAATFGIIMVLNMPLRDPVLPNKDISPVFGTPTIQLRTPEDNLTPWQYMTVSWMEPLIKKGVTRHMEDEDIWDLGWEFKHARLHEAFRKLQGSVTRRVFVANGMDLVRTTVLNAIRLCATLLTPVLLQRVLASMRHRNSTATITYACITLVLRLISAQLNVFVLWYQRRAYERCRGELITMLYEKTLHRKILGAKQKSEENHTNGHSNGETNGVSNGHAHDTQEVSKAPQNLLQRMASMFAKKPKSKEDKDPASMGKILN…	1437	P32386	29.748	49.35	PF00005;PF00005;PF00664;PF00664	2
	PtABCC7	7	C	Ybt1-like	XP_003305857.1	PTTG_18808.1	PTT_18808	193873	37228	42609	-	MFAHCKPPFWRRDDFSTCFEQDYLQTLLPLIVCGISVLYLLVQLYLAATTSRYYHAYSALDDPANVWSFRRPRYNADADDDDDADDADNVIDRNETLALHTTNTLSTIAVNKPRGELTVVILEEVAVLAQLGLHVAILVTNAWGRHGRIAAIASVAVWAYIATLASLRLLFSSTSRFSFPKLWYHTAFIYGFQWLFSVLLFRSAIIHPRSHMHQKLMIADFVLVSLLFLISLCSRKGNKAVELEYEGDIAPAREPVASVLSLATFSWVDPIVWTGYMKTYELPDVWNLPAKDKAAAVIANYRQVKKTSSLAYHLLKHFKRGLLIQAAWAAMSGFLTFAPTLLLKVILEYVEKPDLTPANAAWFYVILLFVSGSLSALADGQALWLGRKICVRLRAVIIG…	1736	P32386	37.821	55.03	PF00664;PF00664;PF00005;PF00005	2
	PtABCC1b	1	C		XP_003299762.1	PTTG_10818.1	PTT_10818	190680	111420	115773	+	MPLSCPIHDENAFGPVVVAVPACYNGFDFTLLFEEIFFSLVPNAILTILLISRVFQLQRKRPCTSTTKRLDQYWIKQIAHVGFILINLVKLIVLCVSAPRTSFSIPTAIVSLFVALCVPLLTHLEHYRSPRPTSLLSLYLGLVLLFDIVRTRTLWVIQNNRPFAITFSVGVGVHVLLFLAINICSNAATTDQRLPRETRANVYTRGLFWWLNPLFWLGSKTILDVPHLPAIDIGLRSPDFFDKVWEQWSDLPLRTPDALLKLLFSSHRYLILEGVLPRLALSGFIFAQPFLLSRVVSYATAAPDARVEKQLGNGLIGATAFIYVGLAIANANAQHKTYRVITKLRGTLVSLIYTKTLTVSVPTAQKGSAVTLMSADVERTATGLRFMHECWASCIDIGV…	1432	P39109	26.526	45.74	PF00005;PF00005;PF00664;PF00664	2
	PtABCC1a	1	C		XP_003299833.1	PTTG_10908.1	PTT_10908	190719	46095	51051	+	MSTTPDKHCAVVDDTFGPYAGSHCRGGFDFTLLFSETFLSTIPISLLISIIPFAAFRLLRAPTKVSRSSLLYTKLIAWAVFAGFELALLVVWASRHRSNHRAELASAALSFVGAVLFAVFSFFEHLRSIRPSFLLTVYLLFTSVFDIQRSRSYALSPDLDLVATVFASRLGVKVFLAIVEARDKRRLLLPEFADCPPEATSGVYRRTTFWWLNDLFKNGFSKALAVEDLFQLDKHLRTDYLHELLGSAWDKKTIVGPNSLFATTLQKLKWPILAVIPPRLCLIGFNFCQPFLINRAVKFTQDPATAQTKNIGYGLIGAYILVFIGIAISTGQYMHLTFRFITQMRGGLIAMLYGKATDIALTDVDTASSLTLMSADVERIVTGMETGHEIWSNALEIAL…	1489	P39109	28.553	47.53	PF00005;PF00005;PF00664;PF00664	2
	PtABCC4	4	C	Ycf1-like	XP_003303700.1	PTTG_16022.1	PTT_16022	192829	24372	29449	-	MSPIRYDFTPCFLDVWIAVVAAFGVVGGAGALWYLYRHCPPQPVKRNWHFFAKLATIGALIGTTAAQAALQIQYYQHVWAGDFRFWTTILTIVSLFFVFYIQYIEHWRSRNANGVVLFYWLFLLIAYAVKLRSLVSQQVHREHVAYFGVFCASVGLAWLSFVLEWLIPKRMSDYDMLGDDDECPYEYADVFSVLTFGWMTPLMKRGYKTFLTQDDLWNLRKRDSTRHTSETFEKSWEYEMEKKYPSLWLAMFRSFGGPYFRGAAIKTVSDVLNFVQPQLLRLLITFVDSYRTEHPQPIIRGAAIALAMFAVSVSQTACLHQYFQRSFETGMRIKSSLTAAIYSKSTRLSNEGRASKSTGDIVNYMAVDTQRLQDLAQYGQQLWSAPFQIILCMLSLYQL…	1503	P39109	50.553	67.27	PF00005;PF00005;PF00664;PF00664	2
	PtABCC3	3	C	Yor1-like	XP_003302361.1	PTTG_14138.1	PTT_14138	191940	1963	6490	-	MAKSPSTSSLDENDKEKDFGLVDPQAAAENPTEYEPIRSEPQEKIIETRDSHGSKGRLARLQSATSAYSETSDAETDATRSIRKKKPFYKRLNLLKRNPPPVPKERVVCPEYTAGLLSRLSWQWMQPLMHVGYKRPLENNDLWIVNPDRSADILAERLEAAFKRRREQGADRPLLGAMFDTFKWEFIIGGLCQLTASVIQAVAPFILRYLINFAVRAYVAEKTGGPVPDIGEGIGLVIGITAMQFFQSLATNHFMYRGMMIGGEARGVLIALIFNKAMKLSGRAKAGGAAILDARPADIKPGSEAEVKWYKKMLKKKEPKQTPKSAAGVAGDGEGWGNGRIVNLMSTDTYRIDQASGFFHMIWTAPVGILITTALLLVNLKYSALPGLGLILIAMPLLG…	1455	P53049	37.782	55.24	PF00005;PF00005;PF00664;PF00664	2
	PtABCD1	1	D	Pxa1-like	XP_003305226.1	PTTG_18013.1	PTT_18013	193613	15359	17917	+	MAAQSTLRKPHDPLLALYDRYATLLKTRVRDASKLTKLLSTITLLFTIIGTGYGSRRWYKSRRAEKETGRRLLRRNSGLKNKDGSRTIYVPYRDSTSKVVIHPTKQTTFDAHRRLFLQPPRAARMTDATSSDPQAPPPQTKPGLNLAFLHQFLSLLNIMIPRWNSKETGLLVSHSVFLMLRTYLSLVVARLDGEIVRDLVAGNGKAFLWGIAKWLGVGTFSSYTNAMIKFLQSKVSIAFRTRLTRYIHDLYLNDHLNYYKLQNLDGGVGVGADQYITQDLTLFCASAASLYSSLGKPFVDLCVFNYQLYRSLGPLALTGLLSNYFLTATVLRKLSPPFGKLKAVEGRREGEFRALHSRLIANAEEVAFYGGDEMEKHFLERGFKDLKHWMEGIYSLKIR…	831	P41909	39.542	57.74	PF06472;PF00005	1
	PtABCD2	2	D	Pxa2-like	XP_003306972.1	PTTG_20290.1	PTT_20290	194504	46899	49262	-	MAVFSKPLSSHRLTSASAKAIVNDLTRLYLSNRTRISRAVYLTLFVALINRIRNAIAEQKAASLRRASKSAEKTSAGEGEATGRKKVELNREFFKNLLRLLRICIPGWKSKEFRLLIGHSVFLVLRTMISLYVAELDGRLVSALVRGKGKEFLTGLVWWMSVAVPATFTNSMLSYHQCKLSLQYRTRLTNHIHSKYLSQMTFYTLSALDDRIANADQLITVDVAKFSNSLAELYSNLAKPVLDIIIYNYSLSRSVGGEGLFFMSLLVQISANVMRALTPPFGKYVADEARLEGEFRFQHSRLIDWSEEVALYAGHEAEKDTLDKGYFTLIKHVNRILRRRFYHGIMEDFVIKYFWGALGLMLCSVPVFFKLPGTGGMSTGDRTESFVTNRRMLLMSSDA…	710	P34230	36.391	57.49	PF06472;PF00005	1
	PtABCE1	1	E	Rli1-like	XP_003297328.1	PTTG_07689.1	PTT_07689	189471	29871	31861	+	MSDKLTRIAIVNSDKKCRQECKKSCPVVRTGKLCIEVDGSSKIAFISERLCIGCGICPKKCPFDAINIINLPTNLETQVTHRYSANSFKLHRLPMPRPGQVLGLVGTNGIGKSTALKILSGKLKPNLGRYDNPPDWEEILKYFRGSELQNYFTKVLEDNLKAVVKPQYVDQIPKAIKAADRTVGKLIQARSQMENLDEMIDDLELRHIFDRDVGQLSGGELQRFAIALVCVQQADVYMFDEPSSFLDVKQRLAAARKIRSLLRPNDYVIVVEHDLSVLDYLSDFICVLYGKPAVYGVVTLPASVREGINIFLDGNIPTENLRFREESLQFRIAEAGDEYMVDHNRGYQYPAMEKTLGGFHLSIESGAFTDSEIIVMMGENGTGKTTFCKMLAGALQPDG…	600	Q03195	73.719	86.78	PF04068;PF00037;PF00005;PF00005	2
	PtABCF1	1	F	Arb1-like	XP_003298374.1	PTTG_09094.1	PTT_09094	190078	18399	20357	+	MVSASKAARQAKRAADGDAKPKKTATSKLSSKANSKNPSKANSENGDEAEDLELNEEVKKLTMQEDKHGLSDRVTTGVLASLEQSRDVKIISASLVFHGKVLFNDSTLEINYGRRYGLLGENGCGKTTLLKAIDKREFPFPEHIDIYLLNQGAPKTELGALEWVVREAENELARLEKLAEEILERDGPESPLLDDIYERQEDMDPSTFHTRASLILTGLGFNKVTINKKTKDMSGGWRMRVALAKALFVKPALLLLDDPTAHLDLEACVWLEEYMKKWERTLVLVSHSMDFLNGVCTNMIDMRQKKLLYYGGNYDTYHKTRTEQEVNQTKAYEKQQDEIKHIKKFIASAGTYANLVRQAKSRQKILDKMEADGLIEPVQVDRVFTFRFADVEKLPPPVL…	620	P40024	73.703	86.58	PF12848;PF00005;PF00005	2
	PtABCF3	3	F	Group III	XP_003301419.1	PTTG_12907.1	PTT_12907	191453	12499	15033	+	MVRKTKDGPPAVEGHAGGGQITVTVQQSRYALDAVDAPASKEILVKDLSVAVANRELLSHTTLHLVEARHYVLVGRNGTGKSTLLKAIANGLIPGIPWSTRILLLGQTRDEDLEDDMGRLNLQSETVLQHVVRSDRTRERYLREEKMLREAFADSVDAMTPVMAHRRIGHDRLALQLKECHRIAERRSGARGKQARKELVKLEERFDKSGKRLEEGEDEVNPTELSEEIQAASDMLSDVQASLELMDAGQAEMKARMVLLGLGFKEERIDKRVSELSGGWKTRCDLACALAQYSDVLLLDEPTNFLDLPSIIWLEKYIRGLDGTTVLLTTHDRNFGDAVAEELIVLRKQTLEAFRGNLSLYERERWKKAKHMTKMKEALDKQKKHVEKSIAGNIKAAKD…	793	P43535	28.086	45.52	PF00005;PF00005;PF12848	2
	PtABCF2	2	F	Gcn20-like	XP_003306113.1	PTTG_19147.1	PTT_19147	194021	21726	26125	-	MESDIRAQIPNIDPVLSEYSAGYLTHAASQFTSDSDPNAPTPLEEAAATVSALLLSASGDLSSQNETTIQNLVDKFVSRLNAANGTNGERRQMAPSAKKLDQAIHVGSSRNISSTLGLAGGAVDLESANTRKVESRVDRKKLEKAERKLRAKQDRKEFKNVEYEASRLLNEPNEAQSYEEFYMAVNPLQLGEANTKSKDIKIDSFDLSMPGLRILTDSSLTLAYGRRYGLVGQNGIGKSTLLRALARREVAIPTHISILHVEQEITGDDTPALQAVLDADVWRKHLLREQEKITKELADIEAERATMADTSADAAKLDVQREGLDTTLSDVHAKLAEMESDKAESRAASILAGLGFSQERQQFATKTFSGGWRMRLALARALFCEPDLLLLDEPSNMLD…	1224	P43535	56.782	73.14	PF00005;PF00005;PF12848	2
	PtABCF5	5	F	New1-like	XP_003303408.1	PTTG_15588.1	PTT_15588	192608	42469	45977	-	MAPAIVVDKAGTAPAPSHEDVSAFISSIVTAKTSHASVDAAYALTTLLQNSVGFRGLQGYGIIEEIKKSAANKKDAVRREGAMNALGAFFERLPRTQRLTEVIFLVQEAGLIPLALDLLADKTGSVKESAKYALDSLFENLSAEAKVFGLLPVLVKYLGKKSGKWQGAAFAYELIGRMADKAKMGMESLEVEKEKDVLREAMGKKLEGLIPIVEAGMHDLKSEVTKASIKTMNSLTTLLQNDDIAPRIPLLVKAIEDPSTQSLQKAIHALSQTTFVAIVTSPVLAMVTPLLERSLNTPSTSQEVTRQTVVVVENLTKLVHDPIEARAFLPKLRPGVKAVKDNASLPEVREIGQRALDVIEKAMADPDHNIESGAIARAEPADVQKVLEKELNASATLLN…	1113	Q08972	50.466	66.2	PF00005;PF00005	2
	PtABCF4	4	F	Yef3-like_x000D_	XP_003302590.1	PTTG_14468.1	PTT_14468	192110	23360	26838	+	MAPAASHDAKDVKSENSKSLKALEEMMQKLTMSKAQDEINASAQAIATFINGDIEEADAPTKAVQVLKKQLASKKDAVARERALDAIRAIAQHSHVSASVEPYLVSLLPDVLAAVGDKMSGVKVAAQTAAESIVQAANPNAVKAIIPHIIHSLENAQKWPEKMADLKCIEVLTKSAPAQMAFRVPDLIPVISSAMWDTKPEVKKAAYGTMETLCSLISNKDIERFIPELIKCIAKPENVPETVHLLGATTFVTDVHEPTLAIMVPLLERGLVERETAIKRKSAVIIDNMCKLVEDPQIVAAFLPRLMPALEKNHDNLADPEAREKTRQGLDTLIRVGHVQNGKIPDIEKSGDISTIANNLTAVIPSGIKIDERFTPVVNYIGAIGGQLIDEKDYEPLNW…	1057	P53978	60.256	76.92	PF00005;PF00005	2
	PtABCG3	3	G	Group III	XP_003301737.1	PTTG_13313.1	PTT_13313	191590	52730	57528	+	MSAESLQSGSNDEIKDELQDETQQDREVHHLARKFTAQSEQHHVGSPFAEDPHHVLDPTSETFSPRAWAKSFYDLRYSSDDTTSRVAGVAFKGLNVWGKGSPTDFQSTVGNIFLKLPSLFGMGQQKIEILRDLDGLVLPGEQLCVLGPPGSGCSTFLKAIMGETHGFEISPDSYLNYQGIPAKEMNTSFRGEAIYTAEVDAHFPQLSVGDTLYFAAQARAPRSIPGGVTPKRYAEHLRDVVMRMYGISHTNNTRVGDDFVRGVSGGERKRVTIAEATLSFASLQAWDNSTRGLDSANAIGFCKTLRTQCDVFGATTFVAIYQAPQAAYEMFDKVTVLYEGRQIYFGPTHEAREYFQRLGFECPPNQTTPDFLTSMTSAAERRIRPGYENTTPRTSDDFA…	1441	P33302	43.552	61.72	PF00005;PF00005;PF06422;PF01061;PF01061;PF14510	2
	PtABCG4	4	G	MgAtr4-like	XP_003303487.1	PTTG_15711.1	PTT_15711	192674	5066	9911	-	MAAPHSNGEPFMSSTSDSQQHTYQIPSEGLTRTASGRETYFPDGHEDVVQLAQVSTGSSSNSSQTHVGQNGSPSKTKGRSPSSASYEPVPGTLQRQVTRPEIDDDGRRELVRIFTTASHVTRQMSVAQPGDPSVDPSSDTFNLTKFLHMFRNQLEGEGVEMKKLNVVYRNLNVFGSGKALQLQSTVSDFLLAPFRAKEYFGKSERKQILHSFDGIIRSGELCVVLGRPGSGCSTLLKALTGELHGLDTDDSIIHYNGIPQSRMIKEFKGETVYNQEIDKHFPHLTVGQTLEFAAAVRTPSNRPLGADRNEYSKFMAQVVMAVLGLSHTYNTKVGNDFVRGVSGGERKRVSVAEMMLAGSPFASWDNSTRGLDSATALKFVRALRVGADMTGGASAVAIY…	1554	P33302	46.549	63.45	PF00005;PF00005;PF06422;PF06422;PF01061;PF01061;PF14510	2
	PtABCG2	2	G	Abc1-like	XP_003299000.1	PTTG_09910.1	PTT_09910	190398	16738	21629	-	MLAGNFTSPDMVKPPQHNGSDHHTGTESGASTIAAADGTPRDHHLDDHKDASYNTSESDEIAEIARREEAVHQLARRLTSQSQQSSGNQNPFNAAPNSALDPHGDNFNARAWTKAMLNLQMSDENAAPPRTAGFCFHDLNVYGFGTDTDYQKTVGNVWLDLVGMAKSFAGDKGRKIDILQKCDGLVEAGEMLVVLGPPGSGCSTFLKTLTGETHGFFVDETSTINYQGISPEVMHRNYRGEAIYTAEIDVHFPIMTVGETLYFAALARRPRIIPGGVTKEQYAEHQRDVIMALYGISHTLNTRVGNDFIRGVSGGERKRVTIAEASLSRAPLQAWDNSTRGLDSANAIEFCKTLRMETEINGTTACVAIYQAPQGAYDLFDKVLVLYEGRQIYFGRTTE…	1551	Q04182	46.725	63.77	PF01061;PF01061;PF14510;PF06422;PF06422;PF00005;PF00005	2
	PtABCG11b	11	G	BcatrB-like	XP_003305621.1	PTTG_18528.1	PTT_18528	193801	23593	28016	-	MEALTPSSGSSIERPTEDYIEKNGSFPIDTQPSPTVREIEVLRERNEANGGRPRKLGVTWNNLTVKGISNDAVYNENVLSQLNVFGRREGAPPIKTIIDESFGCVKPGEMLLVLGNPGAGCTSLLSVLSNHRLGYAEVNGDVSFGFMNTEEEIFFPTLTVGATLDFATRMKVPFNLPPDTQSPEDYARAYKEFLLKCLGIEHTHDTKVGDAFVRGVSGGERKRVSILECLATRGSVFCWDDSTRGLDAGSALDWAKAMRAMTDILGLTTIATLYQAGNGIFEQFDKVMLLDNGKQIYYGPREDAVPFMEDLGFLCDPAANQADFLTGVTNPSVRVIADGHEKKFPRNGTEIRAAYGRSPIKARMMAELDYPNSDEAKQNTADFKQMTARDKHKSLPKDA…	1389	P32568	38.05	58.43	PF06422;PF00005;PF00005;PF01061;PF01061;PF14510	2
	PtABCG9	9	G	Abc2-like	XP_003297424.1	PTTG_07835.1	PTT_07835	189556	12296	16998	-	MDNNQLQNTQVQEHTEGATYEAIHPNRHHIKSDNASARSASIDDSTARNSPRLNDKGFSHATGGVDIQRAEADFAELSKELSRASDISRRLSRVQSRQSRKQGVSTDVEKAGVEGSDDSDEQFDLEATLRGSRDQEEAAGIKAKRIGVVWDGLTVSGIGGVKNYVKTFPDAFVSFFNVFETATNILGLGKKGKEFDILKDFKGVAKPGEMVLVLGKPGSGCTTFLKVISNQRYGYTKIDGKVLYGPFDSDFFEKRYRGEAVYCEEDENHHPTLTVGQTLDFALETKVPGKRPAGLSRQDFKEKVIDLMLKMFNIEHTRNTIVGNPFVRGVSGGERKRVSIAETMITGASLMSWDNSTRGLDASTAVDYARSLRVLTNIYKTTTFVSLYQASENIYKCFD…	1495	P32568	36.237	56.86	PF01061;PF01061;PF14510;PF06422;PF00005;PF00005	2
	PtABCG6	6	G	BcatrA-like	XP_003296701.1	PTTG_06867.1	PTT_06867	189115	40528	45215	-	MWGSAIAPAERDSRRNPWHEDDYLCNGREEVVGSEDQSDDDSPNRNRLSCAGTWGERDAGRLDRHAAEQDLEVLRGELASLSKSKSHGAQSQRSNALSRTVSRISTRHSQHRVTHQQTGDSEPEDAGDTVGDEKEDDFELDEFMRQGHFEKRKDGQSAKKVGVIYKNLTVKGVGSTASFARTLPDAVMGTFGPDLYRIVSNFIPALKFGKHKQMRTLINDFTGVVKDGEMMLVLGRPGSGCSTFLKAIANNRESYAAVEGDVSYGGIPADKQKKQFRGEVNYNPEDDSHMADLNVWQTLKFALTTKTKKHDKHEVPIILDALLKVFGISHTKYTKVGDEYVRGVSGGERKRVSIAETLAAKSTVVCWDNSTRGLDASTALDYAKSLRIMTDISNRTTLV…	1544	P32568	38.873	58.99	PF00005;PF00005;PF14510;PF06422;PF06422;PF01061;PF01061	2
	PtABCG11a	11	G	BcatrB-like	XP_003303346.1	PTTG_15516.1	PTT_15516	192588	6811	11847	-	MASNDATPGLSHLPGGWIETPADPSRHQSYIGSQQQTHDDPATSYSRNGTNAHHTTGQSYYSAGGAGLSSASSNSTAVASTDAQTYQNAPNEHERQDRITQNGVATERTHSNGYIHETSGGPVEQRVELENDTSDSELEGDPTATKQTGKATRPSFNSKSSRPRTEEDLFRALSRRRTSQSNGLSKTNTGATGHSAEEEDEINNLMSKMFGRTRREASEEEKTRHQGVIFKHLTVKGMGLGAALQPSVGALFLDPIRFIKNLLTKGPRQAAGKPPVRTILDDFSGCIRPGEMVLVLGRPGSGCSTFLKMIGNQRYGFEEITGDVSYGGTGAEEMAKKYRSEVLYNPEDDLHYATLKVKDTLKFALKTRTPGKESRKEGESRNDYVNEFLRVVTKLFWIE…	1610	P32568	38.176	59.93	PF06422;PF14510;PF01061;PF01061;PF00005;PF00005	2
	PtABCG11c	11	G	BcatrB-like	XP_003302804.1	PTTG_14764.1	PTT_14764	192249	1679	5995	+	MDTPGDPTPIATPFSSSEKVQHHDKGSMESGHDGSVKTHVEWRLAEDVKDFDMNNQAGIRRLGVTWRDLSVEVVPSDERLQENIISQFNVPQLIKDARRKPALKPILESSSGCVRPGEMLLVLGRPGSGCSTLLKMLANKRNGYTKVDGDVHFGSLDAKQAQQYRGSIVINNEEELFYPTLTVGETMDFATRLNTPETIQDGRSQEEARSKFKSFLLNSMGIPHTENTKVGDAYVRGVSGGERKRVSIIETLATRPSIACWDNSTRGLDASTALEYTRALRCLTDTMGMATIVTLYQAGNGIYDLFDKVLVLDEGKQIYYGPREEARPFMESLGFICGDGANVADYLTGVTVPSEREIKHGFEDRCPRTAAEIQQAYQQSKIKATMDRELDYPVTDEAK…	1421	P53756	37.014	59.25	PF06422;PF00005;PF00005;PF01061;PF01061	2
	PtABCG8	8	G	Group VIII	XP_003305854.1	PTTG_18805.1	PTT_18805	193873	28951	30961	+	MSISNHSHDVEKDTVGTDFAHLTNDVVQNFSWQDVTVTVKDRTSKEPIDILSNVSGIVEAGEVMALMGPSGSGKTTLLNVLAHRAAMPKATIQHHLNINGAPTSLHSFRKLSSYVEQEDALIGSLTVNETMYFAAQLALPSTINRAARKERISSLLASFGLQNQANTLIGTPIRKGVSGGQKRRVSVASQLITSPKILFLDEPTSGLDSAASYEVMKFVRDVAKKYKVLVIASIHQPSTTTFKLFDKLMLLSRGKVVYNGEVKKVKSYLASLGYEMPLYTNPAEFVIDLVNTDFSENAETATNRLTHLHTSWANSPDAASVSSTIRSTTTHTPPVLPDHRTTANPLTLPLTLMHRSFIKSYRDVVAYGIRIFMYMGLAIMMGTVWLRLAPLQSNIQAFT…	630	Q08234	29.344	47.87	PF01061;PF00005	1
	PtABCG7	7	G	YOL075C-like	XP_003299153.1	PTTG_10088.1	PTT_10088	190443	58987	62663	+	MSGRIQSNNRLITSGRTLFNGSEDGSQIRSAYVIQQDILLHTLTVRETLTYAAQLRLSSSVSAKEKKQLVEDVILELGLKEAADTRIGNHEHKGCSGGEKRRTSIGVQLLSNPSLLWLDEPTTGLDSTSAFQVVKTLQTLAKQGRTIIVTIHQPRSEIWDLFDNVILLSRGKPAYAGNAKECLPYFAKLGHEMPPFTNPAEYLIDVVSVDNRSAEAEMAAQERVGRVIEAWRANLKSSFNEKDGSRAPSTALTKSQGKERRANYTSFIQQTWVLTARTWTVTIRDPMGMFGSLVEAIGMAVITGWIFLQLDGSLSGIRSRQGALYNAAALQGYLVLLYETYRLTTDIQLFDEEARQGVVSIPLFLVSRRLARIFIEDIPVPLIFSLIYYFFCGFRADGA…	1192	Q08234	39.527	59.54	PF01061;PF01061;PF00005;PF00005	2
	PtABCG10	10	G	Adp1-like	XP_003301261.1	PTTG_12717.1	PTT_12717	191395	3551	6981	+	MRQRAWATSLATVLGLASTCSAYKTFANYSIAESPQSLFSIYGDRPDGCPPCFNCNLEDFKCKQFADCSKANGRCSCGPGFGGEDCSEPLCGALPDGKDRSPRGGAKECECSEGWSGINCNVCQTNDACNAMMPDGEGGVCYKDGQLVKENFQICDITNRKILDTLKDKKPQATFSCNAESEECNFQFWVDQRESFYCALDTCSSHFTAESDRNVTKYRCENIKCECVPDRMLCGEDGSVDIGDFLKESIKGPAEFRGISATNKKESGSIFSEPAMNDLISSIFGDESIFLQCDTGECLYHTEVPGYERPIKKINTPLIAGVIAGCALFIVAVILAVWYLTHRAESRRYGPIHLSDDEEDEDAKLLADHKPAAFLFDNVAYNLNGKQILSGISGAVHPG…	1103	P25371	49.835	65.35	PF00005;PF01061	1
	PtABCI1	1	I	Caf16-like	XP_003295524.1	PTTG_01447.1	PTT_01447	42963	981	1894	-	MSGTTPNKDVAPSIDVKNLSYLFPDGSNGLKDVFLDLPPGSRTLLIGANGAGKTTLLRLLSGKRMAPSGTVHIAGVDPFKMGLEGVTYLGLEWVLNPIVRTDIDVPTLLSSIGGDYYTERRDELIRILDIDLSWRMHAVSDGERRRVQLAMGLLRPWTILLLDEITVDLDLLSRSNFLNFLKKETQERPCTIVYATHILDNLATWPTHLVHMSLGKVKKWGSTEDMDVKVEQSERMYTGNSQLGELVLKWLQEDLNERGPRNGKGEGMTYQSLDGKGGYGAEKRAEN	287	P43569	44.161	61.68	PF00005	1
	PtABCI2	2	I	Ydr061w-like	XP_003304986.1	PTTG_17720.1	PTT_17720	193518	162198	164234	-	MRRTPALFFTATRCTKLHASRRLCSSPPIVSITNGTFYRQHPSSKARQNASANPALFPGLTLSLPSFSSPSQHWVILSPSSDIRTALLQVLRGQLICFPPTARSFPYLLTPAIAEKKPRLRFPERAIEYVGFDVERKAFGGAYLSARYESLKEDTDFTVQRYLTGIVTMNPGEEELEAKSVGEEDMKRVMRDLELERFIEKPVSMLSNGQSRRARIAKALLSAPEMLCLDAPFIGLDPIVTRHISRVLNRLAEANAPRIVLSLRPQDDIPEWVTHVVYAGEDGKVEKMGPKDEVMEYLQARHRELGNKATGGDKASTSVGTHQESTKESQTVPTLSRDGYEKMDTSDTPIGEPIVEMQGVRISYGANSVLGDWQQPNQHTGTPQSGLHWTVHRGQRWGI…	661	Q12298	30.12	47.68	PF00005;PF00005	2
Macrophomina phaseolina	MphABCA1	1	A	-	EKG18758.1	MPH_03984m.01	MPH_03984	contig_00177	84792	89468	+	MFFISYARNFFVPPSSFGIGSPRPVRSLENALNAAQGGRNKVVFVNNGLTGGDIETIITNLSDTVRSAGRLVSVVEDDIDLLTECPSSLRGVSTCFAAASFHSSPNEGVGGIWNYTLRADGAFGERIYVEEGNNDAQIYILPFQHAIDAQIASASGSSLPDTVEEYTFTSMTADERDDEIRHLYMNALVNILAVAFFIGVCGITYQLTGHMASERELGMSQLIEAMTPNKRVWHTQAARLLANHLAFDIIYLPSWIVMAAIMRALVFPSSSNGLIIVYHILAGLALSSFSILGGSLFRKAQLSGITVVLVSIILAIVAQVTKARSSGAVAILSLLFPPMNYTYFMIFIARFERRDRAASLVDGAPGSPWQLPGIAFWIFLIVQILVFPVIGAFVERSLY…	1558	Q5ASB8	51.461	67.56	PF12698;PF12698;PF00005;PF00005	2
	MphABCBFT4b	4	B-FT	SirA-like	EKG16166.1	MPH_06603m.01	MPH_06603	contig_00284	68566	72255	-	MANDVENASADKHISQAPSSATDVTLQNEKAAFNQAALPAEAPVVNPVDTSRADAGLKDGEEETDPFAHLPENEREILKRQLDTPPVSISYFALYRYATKLEWIIIVVSSICAIAAGAVLPLMTVVFGSLSGTFQGMFQGTMSNGEFNDELVKFVLYFVYLFIGEFFTCYIATVGWIYVGERISSRIREYYLSAILRQNVGYFDKLGAGEITTRITADANLVQDGISEKVGLVQQSLATFITAFVIGFVKYWKLTLILCSTIFAIVFTMGGGSTFIMKYNKQSLASYALGGTVVEEVFSSIRNAVAFGTQDKLARQYNEHLVIAEYWGKKMKTVLASMLGAMMTIVYLNYGLAFWMGSRYLVKGEMSLSDVLTILLAVMIGAFSLGNIGPWLQAFTTAT…	1229	P12866	26.817	46.95	PF00005;PF00005;PF00664;PF00664	2
	MphABCBFT4a	4	B-FT	SirA-like	EKG09861.1	MPH_13068m.01	MPH_13068	contig_00564	133744	137872	+	MPSSTEKFETGPAEGSAVLGEPERGGPECREEGAVDQNGNNGALVLLYGAASRVDVLVVSASLVSAVIGGALMPLMTIVFGKMTGEFQGITSSDENGSEANSQLDQFTLYFVYLAIAEFVTVYITTVGLTVAGERITCRVREHYLSAVLEQGVAVLSDKSNAVGEVSTHISNDAELIKNAVSEKLGRAVGAVSTVVTAFVVGFVFSWKLTLVLSSTLVAFVLVIGAASQGMVKYAGISAEAESAAATVAAESLGDIRGSIANCAQEKLGRKYEGRLLEARRPRVLEKVFAAVMMAVVTGVMLLAYALAFWQGSRFLVAGDLALADVLIVLLAVLLGTVSLGFAGPPVRAVGDGLAAAARICRAMDPPACTSPCARGGGVALGDVLGHVQFQNVSFRYPG…	1263	P12866	25.917	44.18	PF00664;PF00664;PF00005;PF00005	2
	MphABCBFT3	3	B-FT	Group III	EKG15371.1	MPH_07422m.01	MPH_07422	contig_00300	64334	68352	-	MSEEASDEKLRSASRPRADSATSVKDPGALATYLRIFSFSEPIDWVLNGVATAAACGSGVALSLIQLVFGGFVGVISDFQRGISTPAEFRDDIAKYAIWFVYIFIARFCLAYIFMMCMTISGTRITRTIRYKFLEATLSQEIAYFDSGDGGSVTAKVTTNGNQVQQGICEKLGFTIQAIAVFISAIVIALVKQWKLTLITITIAPVIVIVIGVTIGMDAILETKILEIYSQAGSLAEDVFSSMRNVHAFWMRPKLVEKYNVYLEKAHELGNKKSPLWGFIYSIEFFCIYAGFALAFWRGVHMYAEGEIEDPGVIITVLFSVVVAATSLTQISPYFQAFANATSAAAALFKTIDRASMINPLEGKGEMPDTINGEVELQGIHFSYPTRPDVPVLVDLSLR…	1271	P12866	25.186	45.65	PF00005;PF00005;PF00664;PF00664	2
	MphABCBFT5a	5	B-FT	Group V	EKG13082.1	MPH_09758m.01	MPH_09758	contig_00417	14272	18248	-	MCSGLPFPFLGILFGKLVDDLNSASCDDAPDPAQLENAVRQKVILVAIIAACNFLLIYVYMGCWTLFGERLIRRLRTRYLAALLRQEAAFFDTMPAGEVASRLSTDLQTIQAGVSEKVGIYIASLSYFLAAYAVAFIMDARLAMILFTLVPVYWAMTKAGNYFTTKYSKLVNEAVAEASSIASECLSNIQIVHAFRLESRLEGIFAGHLLKAQPAAIGQFITAAMQLGALYFVAYTANAVAIWQGSQQIADAIAGNGSFTVGRVYTCILILVDASFILTQVAPFLQIFSSAAVSANKLFETIERDSKIDGTSDFDGQIPSGFEGGFELQNVRFRYPSRPDAQVLDDVSLSIEPKKITALVGSSGSGKSTLASLLPRIYDLEEGEGTILVDGMGIKEMNA…	1308	P12866	24.177	43.86	PF00005;PF00005;PF00664;PF00664	2
	MphABCBFT5b	5	B-FT	Group V	EKG20341.1	MPH_02355m.01	MPH_02355	contig_00089	59120	63149	+	MEAAAVPTEPTALQPVRTRNDANSTPGEGQPQNQTHAPEVGAGESQWRRDMDMASMSTAQPRAWHAEIGVVPRSFFKRIAGLNPFRTSYFSLYRPLKSFQDRCILVAAVILSIAAGVPMPLIGVIFGHIINEFPPSEHELAVRIGQLLGVAVAYFVITWGWACCWGIIGERTSRGLREALLERALGMEMAYFDVEAPDMTSILTEKTQTVQLGTSEKVGLFIQSISYFVAAFTTGFILDAQLTGVLLAAVIPTMFLIIFFGSKAVAKFQKSSADIAEKASAIASSALKAVQVVQAFGIADELCNEYLELLRASVRAGIKKSVAGAVMLGTIYFTAYSANALAFWYGTRLQEERGAEGGAGTIYAVVLLILDASFVVGQFGPFLQTFAMAAGAGETIFEV…	1324	P12866	24.298	45.03	PF00005;PF00005;PF00664;PF00664	2
	MphABCBFT1	1	B-FT	Ste6-like	EKG15411.1	MPH_07383m.01	MPH_07383	contig_00299	18663	23268	+	MTAPPALNWPLPPIEAPTKGNEDGSNDLPSEQEVDLDNPNHEEALRSTQWKDLFNFTTRKHLPILVLAVALSILTGLAVPANAYLLGKIFDAFSKQAAGTITGGTLKSEVSKYSIYLLGLAAGNFVLNTAFFATWMLFGELQARSARERVFVALMKRNMTWYDQRKNGVAAIVPRLQMQTRELQISVSQPFGLVLEHISSTLLSLGLALYYSWRVTLVTMAGVPVCMVVIVVLSSRIQLNVNRQTEKLEEALKYSIGAIKSIETVKSFNGQDLEVWKYTRIARQAATYYVRQANAFALQTCVMSFFSFAMFIQGFWYGSSLLDKGETPGEVLTTFWAALMATQALTAIFPMLLVLEKGRAAGTKLRSVMVHGSKGQEESRSGLKPDHCAGDFELKNICF…	1344	P12866	33.276	56.66	PF00664;PF00664;PF00005;PF00005	2
	MphABCBHT3	3	B-HT	Atm1-like	EKG22611.1	MPH_00079m.01	MPH_00079	contig_00006	129779	132214	-	MLTRQLLRSACSAPRCRSFHSAHASSPQSARSTLHRRSVSPVSPWIRVFATTPRHCGDEPRTGPAQTNGAKKVQAAEGALRPETAQKASAAAPGSGTKNDPLLAETTVSNKEQRKADWAIMKEMTRYLWPKDNLGTRFRVGLSVALLVGAKVLNVQVPFYFKSIVDAMNIDFAAVGGTATTVAGSMIIAYGVTRMGATLFQELRNAVFASVAQKAIRRVACSVYEHLLKLDLNFHLSRQTGGLTRAIDRGTKGISFLLTSMVFHILPTALEISLVCGILTYQYGAQFAAITAATMVAYTGFTITTTSWRTKFRKQANAADNKAATVAVDSLINYEAVKYFNNEKFEVNRYDKALQAYEQASIKVATSLAFLNSGQSIIFSSALTAMMYLAANGVATGNL…	728	P40416	59.865	77.23	PF00005;PF00664	1
	MphABCBHT5b	5	B-HT	Group V	EKG20786.1	MPH_01953m.01	MPH_01953	contig_00079	139187	141731	+	MKKRKWTLWLLSGVILSFVAEATACASVGRDVDGTERPQDLLLYPLSSTLVWTCISVALYEMDQPVWYACLGSWTIGVLVDAALLALARSHGYTSEGLNSSSLAIRITRIILQFALIIVALIAMVASGRNDGIGEETEPLLGNTEEGSTSASDLESQYGSLHSPAKDDSDSEYDSEDEDRGIKELQKTRMEQGGMWNYVKGFLIFLPYIWPSNDRRMQLWLLVMFCSIGVERVLTLLVPRQLGIVTDALVGSQGRGYFPWKELLIWGILHMLSVSAGTELLKSMASNRINAYTRKQLTAAAFDHVMGLSMDYHTSKSSGELLKAIEQGTDLGTLLDTVIFGAGPMIIDLVIAAIYLSSVFDGYMALIIITTSLAYVYSGLRGNKFAVSQKREYNEASRK…	796	P40416	30.528	50.5	PF00664;PF00005	1
	MphABCBHT5c	5	B-HT	Group V	EKG15321.1	MPH_07483m.01	MPH_07483	contig_00304	38995	41502	-	MNSLTHKSRALEALHQVSPALIAACFVLGIILDVAIRLHSRRRASQKRWRRAAISLVWLATFSYANEAVLCVVHNLIDRGWWAPQDRVIFTISSVLVWGVMSLILLDFEAPRWAPYVASWILGLVLEAIMSILYFSVYLDNKNFTEIQRAVMMLRLTTLSLLAFVGITILALEREQERRTDEEYQSLLGNGTRGNEHSGMGYGSIIADDLKGDDGETEEDENKEIKERQRQRLLQAGGWWAYLKSFLVLFPIMWPAKTRKIQLYCFAMVLCMVSKRAFNILIPRQVGIITDKLMVDYGTSRLPLREILVWISLQFLNSRMGIDGISSMVSTILQQFSTANLTKAAFKHVMGLSMDFHAEKNTGELIKAVDQGHSIASILQYVFLDTTPLIMDLVGAFIY…	835	P40416	33.559	51.86	PF00005;PF00664	1
	MphABCBHT4	4	B-HT	Group IV	EKG13169.1	MPH_09744m.01	MPH_09744	contig_00416	193612	196597	-	MPQHDTPPAPVEPLVTNNSTTRQLLLVLHYASPIALLLFFLAAFTFRTIAASESFNTNANHAGDADFNAPTGPGGKPLPKRTPPRSPPKKDPHDADLPRARKLIFEWLSVLAALTFVANAINIIVHALYSRGEQWWCGQSVVIYIVGTFFVYILFVISIIDTKPAPNSVHQATWIFALILEIALLAASLSLYTHKHREPRGGHGGQGKLRYNMTEWEVTEVCVDLLRIILLGALIGFYIIFVSSRSKNARSDADGPSETTGLLAAHNAENGSANGSTHYGSASTGGKHKHTEGAPAGWSRPENIPSRSWWEYLKGYSVFFPYLWPSKDRKLQIMVIICFIIVVLQRIVNVLVPAQAGKITDDLSREDGKITMPWMSICAYIVFRLLQGSNGLLGALRST…	956	P40416	36.545	55.98	PF00664;PF00005	1
	MphABCBHT5a	5	B-HT	Group V	EKG20220.1	MPH_02453m.01	MPH_02453	contig_00091	36792	39731	-	MESSPASSPRDTMDTPSPNPHALRVLHQTTPALIALCFCAALILDVAFRLPSKPKPAQRQWRKASIYLSWLTIFTYATEVVLFVTHSLVQRGWWAAHDSVIFVVASVLLWGIMTLVLVDSDSPRWAPYAASWLLGLTLEIAMCALSAPVYTEQSRFADVHWIVMILRLLCLTLLAFVGLTILTLPRTSEEAPDEERQSLLASPTTESQSATAYGSISEDDTKATDSESEDEEKEIKERQRQRLLDAGGWWAYLKSFFILFPIIWPARNRKMQFYIFVMILCTFAERAFNILIPRQVGIISDELAKDWNTGKMPLKAIFIWIGLQLLNSRVGIDSIFSMLSTVVEQFSSAQLTKAAFKHVMGLSMNFHTEKNSGELLKAVEQGHSITAILEYVFFETLPL…	979	P40416	34.13	53.24	PF00664;PF00005	1
	MphABCBHT2	2	B-HT	Mdl1-like	EKG15244.1	MPH_07578m.01	MPH_07578	contig_00323	97324	99758	+	MRFALAAAIRAPATPRAFAELPIAAWAASPHLARRAFSSTPSPLFRPASLVPTTSPVCQRAAALIKSNVKSTSGSSPPVRVFATSRILSEARQSYQDELKSKGIVNKEEVDEEERDFTKSEKASAAAHVNLSAKLSKDGLNKGKPGGMAEIVRLVKIARPEAKSLALAFLFLLVSSAVSMSIPFSIGKIIDIATNENKELLFGLDIKTFYTALAGVLVIGAGANYGRIIILRIVGERIVARLRSQLYRKIFIQNAEFFDANRVGDLISRLGSDSIIVGKSITQNLSDGLRSLVSGAAGLTMMGWVSLKLTGVLGIMFPPVAVAAFLFGRYMRNISRKIQKNLGTLTKIAEERLGNVRTSQAFAGEIQEVARYNRQVKRIFELGKKEALVAATFFGSTGL…	786	P33310	53.195	71.16	PF00664;PF00005	1
	MphABCC6b	6	C	Group VI	EKG15392.1	MPH_07443m.01	MPH_07443	contig_00300	134184	136829	+	MRFALRVLGSDGHLKRRIQKPSCYGTSTCVSRKASSGECVERDEETQLKIVSVVHGKTGAGKSLLLQAILGEADVIEGTVRAPVPEPAEQNGEWITPGAKAFVGQVPWLENASLRDNILFGQPFVQRRYNKVIKACALRPDLNVLPDGDATEIGAAGINLSGGQRWRVTLARALYSRASILVLDDIFSAVDAHVGRHIATNALQGELARGRTRILVTHHVGLAAPLAAYVVELDGRGGVAGSVSQRTSDQTAAGQEPDEAEEPGEDFEDVEMGRPEARKFVKDEGRQEGRVQLEVYKAYMAASGGTWHWVMMLGLYVASALSALARSYWIKHWTQQADTTEGSEHLQFYLAVYLAISAFASLSMAVKTLAVLRSSIRASRKLFEHVTYNVLRAPMRWLD…	881	P32386	35.141	53.47	PF00005;PF00005;PF00664	2
	MphABCC7a	7	C	Ybt1-like	EKG09624.1	MPH_13327m.01	MPH_13327	contig_00594	80983	84934	+	MGYKKPLQPDDVWLLDREYMAATTLCDFSRLSRTNSLVSRLLHFFRNELLLQALWACLSSITVFMPTLLLQAILQHLVETEETTGNAAWLYVTLMFVSGCTSALADGQMAWLGHKIALRLRSIVIGEVYAKAMLRSLGATRNKDASAALASDATVFSLVTIDSFKIADAGATAHELWASVPVQIIICLGLLYRLLGFSALAGVSMMVLMFPINAAIIDRLGKAQMTVMGLTDLRIRGTTEFLRNIRVIKLFVWEQKFMAQIGEERSTELKALKVRLVLWSFAATIWYVVPLLITFLSFVVYVTIAGNKLLPSVAFTALSLFNLLKAPLDQFVGMLARLQDARVSINRVQEFLFDEETAKYKQIDPGEATTDAIILENATFSWTPKMPGNSQHAPPIALS…	1265	P32386	38.298	56.76	PF00664;PF00664;PF00005;PF00005	2
	MphABCC5	5	C	Group V	EKG12941.1	MPH_09933m.01	MPH_09933	contig_00422	93472	97580	+	MPTTDISSPFTSPTSDLRSPEDNLSLWQFLSVSWMSPLIARGYRRQLNDDDVWFLPYDFQHARLHVLFRELKGSVVKRLLVANGLDLIITTSLGILESAANLVAPVLLQQLLLSIEAGDRKYAVIFATLILAVRLIAAQSAVINLWYCRRCYERSRGEMITMIYEKTLTRKSFGTAEDDKPKQQADACLITGNGVESDQSSPGSLGSKGFVRRLRSKMRQLFSRIRAGAKAAPQEEKKQPASMGKILNLMRNDVYEVAQRFWEFSDIFTKPLRMLVAVVLIWKLLGWPCLFGVTAVIVAQLLNAVYVRLLIRWERVRRAATDRRLHATSQFIEAIRHLRWYDWQDQWLDKIMDARQRELNLRVVTTIWQMLISTTNLLAGGLFPVCAFYAYTLLAGRPL…	1282	P32386	29.484	48.92	PF00664;PF00664;PF00005;PF00005	2
	MphABCC6a	6	C	Group VI	EKG15549.1	MPH_07289m.01	MPH_07289	contig_00295	95331	100314	+	MFCFFPSITGFMYGVEMSRVPGDWMSWFVGMGWRKSVGNGPGRPCCEIPLLLQSVEISIEKEPVRKYDIALTNSLAYLLAFVVLAYVDDLRHLSASPAHLGLGISRVVLALAGSFVCSLYPRRPDVYYNDQPVDRQRTASAFSRYTYTWLSPLLSFAAKKGVLRQDDLPMLDSTSRARDLHDDFTTKLSKDSSPLWRKLIRAHAPALIMQYVLTTLDSILIVAPQAAMFRLLKLLEDRQKGADVTVEASLWVLGLGAGILVQNFFENWRWWVSYGYLNVPIRVQLSALIFAKSMRRKETKGVQQEEKEDKGDVKGEEDGEEAMKQTQQGTINLVGVDAKRIADYVTYQNGFWGAAIKICVSFVFIYKLVGWQALVAGIIAQLLTVPLNMYFANRYMIAQ…	1522	P32386	33.531	54.9	PF00005;PF00005;PF00664;PF00664	2
	MphABCC7b	7	C	Ybt1-like	EKG15806.1	MPH_07009m.01	MPH_07009	contig_00292	80246	85510	+	MFAHCDSPVWRADDFSECFEQEWDDDSDTEDELDRNADLALVPTRTHDSVVAVDKPKGEVLLVVIEELAVLGELAIHVAALVEGQGTLVARVAGVVVWAYVAILASARLLLSNTSRFSFPRLWFHTAFLYCFMWIFEILIFRSAIIHPKSRITQHLVFADFALTTLLALIALTSRKGNRPVELEYEGQIQPSKEPLASVLSLATFGWVDAIVWQGYKKTFEMTDVWNLAPKDKAAAILAQYRQFKKTQALAWHLLRYFRRALLIQATWAACSGFFLFVPTILLKLILEYVENPSSTPRNAAWFYVILLFLSGVISALADGQALWIGRKICIRLRAIIIGEIYAKALKRRAASGGDKILGERKPEWTESKRERLKRVMSFGRKKTRPEASKTANASAGNS…	1660	P32386	41.769	60.07	PF00005;PF00005;PF00664;PF00664	2
	MphABCC2b	2	C	FgABC1-like	EKG14306.1	MPH_08486m.01	MPH_08486	contig_00359	17772	22411	+	MLLSNWEHLYSVRPSILLESYLVCSIAFDAVRARTYWLIHTSHAVAGLFSAALAIKIAVLLLETRSKRPYLRGNDLRLSVEQTAGMLSLGLWTWVLGFLARGYRRGLGVLGDLMTVDEALLSASFQRKSLINGLKHGPKRKYSLFQKSLHSLGWSLYAPIVPRLAMSAFTYSQPLLLTRTLGYVEGQPYTNKNIGYGLIGAYVLVYAGIAISSAQYWRYVNRLVTQMRVILIPAIYDKITTLADGKNMEAVTLMSADMERITEGLKDLHEVWACAVEAGVAFYLLYRQIGPVSVAPIGLAILSTILTSQLARLIGKRQKLWLEAVEARLKPTIRILGCMKEVKMYGIGDKIERTLQSLRINELKIARGYRRIVVLALACSYTTLTLSPVIAFGAFSAQE…	1372	P39109	27.26	46.05	PF00664;PF00664;PF00005;PF00005	2
	MphABCC2a	2	C	FgABC1-like	EKG10418.1	MPH_12517m.01	MPH_12517	contig_00518	182930	188124	-	MESTNCLDADAAFGPQVAPSCRAFDFTRTFEESFFGIAPSAVFVAFAASRAWRIALERPIVRRGWLYAAKLLAIALLAAAEVVQLALWATRLPVTTHTTLPSSVLAVVVTFSMLVLSHLEHRRSFRPSSLLCTYLFVTLVLDLPQARTLWISHQWRAASIAFPTAMALKVAVLLLESQSKTKLLLSFDRTRSPEETANVFSRRLFWWLNGLFWRGYRKALAMADLFTIDESISAHELGTRLQTVWDRRSHNTGKHTLALCLAEAFAWPSFAPVLPRLLFTGFTFAQPFLVHSVTNFLKRDRESAPDRWGYGLIGAYALVYTGIALSNGWYWHKQYRLITMLRGSLVAVIYSKTMRIELAATRASEATTLMSADVERIATGLRGMHELWATALEVGLGFW…	1415	P39109	27.235	45.05	PF00664;PF00664;PF00005;PF00005	2
	MphABCC4	4	C	Ycf1-like	EKG09872.1	MPH_13079m.01	MPH_13079	contig_00564	175410	180604	-	MHISDARQSPLLSPNTPSDTAGLVGYLAASSSRHQPLCGDPEGWGPVSRVRWDLTSCFLDVWITTVALVFGIIGGAAAVYYLLRKCAPQPVRRNWHFYAKLSLIVGLIVTHALQAALQIEYYKHVWAGDFRFWTTIITIISFGVIFYAQYIEHYRSRNANGVVLFYWLLLLIAFGVKLRSLISQEVHKKHLAYFIAFCVSVGLALTEFVLEWLVPKQLSAYDALGDEDECPFEYADIFSVLTFSWMTPLMKYGYKNFLTQDDLWNLRKRDTTEATTLRFQEIWRHELEKKKHPSLWIAMGKAFGAPYLRGAIIKCGSDLLAFVQPQLLRLLIQFVASYETDDPMPPIRGAAIALGMFAVSVSQTACLHQYFQRAFETGMRVKSSLTAAIYSKSLRLSNE…	1542	P39109	51.107	67.97	PF00005;PF00005;PF00664;PF00664	2
	MphABCC3	3	C	Yor1-like	EKG14668.1	MPH_08141m.01	MPH_08141	contig_00338	110271	114831	-	MAPSSADKDRSPSPTAASTLNSGTLATEPLRAVGTQAELSYDEKHDPEKQHQPGVAKRASYSSASSSSQDGLETKSHSSGNQHGSWLDRANPLKRSKKPPVPEQREVSREYGAGFFSLLTFQWMAPLMSVGYQRTLELNDIWLVNPNRSADVLSTKLIESFDRRRARGDPRPLAGAMYETFKFEFWLGGICQLISSIVQVISPFTLRYLISFATQAYYALQEGRPQPSIGRGLGLVFGITGLQIIQSLCTNHFLYRGMMVGGEARAALISVIFDKALRLSGRAKAGGRALDAAPPAHIKPGSEAERKWYEKMLRRKKKGAKSDLNPTKGVAGDGQGWGNGRIINLMSVDTYRIDQASAFFHMIWTSPISILITLALLLYNLTYSALAGFGLLVITFPLL…	1476	P53049	37.214	54.95	PF00005;PF00005;PF00664;PF00664	2
	MphABCD1	1	D	Pxa1-like	EKG18519.1	MPH_04321m.01	MPH_04321	contig_00207	348364	353754	-	MAQSKATKKFEKNHLKDTLKRRKEGKKIKQRVQIKEKRKARRAADNEVASDVEDEIKAKRAKKSEDENPFGDMTVDDFFQGGFEIPEEPKSKKQKTKDVPSKTGKRKRTEPAQDNEDEAAASSSDESVEAMPVADDSSAEVDSDDDVDAHKKHLEELKKKDPEFYKYMKENDPELLDFAEDADLAEIDELSGSEAEDTPKKKKQKKGKKQEESDEEEPASNEVTKALVKKWSASMTEKHSLRATKEVVLAFRAAAHLNEEDGKEYKYAISNPNVYHDLLILALNRVPEVLQHHLPVKESNTGKVRVPTEGKKYSSLTPMLKSHATSVMHLLGNLSDAATLRMTLTSLLPLLPYILSFKKLVRDLAKTVVSIWADSSNTEASRIAAFLVLRRLIVIGDAG…	1557	P41909	38.484	57.8	PF06472;PF00005;PF03715	1
	MphABCD2	2	D	Pxa2-like	EKG18117.1	MPH_04649m.01	MPH_04649	contig_00217	113075	115349	+	MAAQSKLLPSDRSLKGIVNELTSLYLKHRTRISRAVYLTLFVALINRIRIAISEQKAASARQAEARRKPGTGSTEGEATSRKKVELNREFFKNLFRLLKIVIPGWRSKELRLLISHTIFLVLRTLISLYVAELDGRLVSNLVRGRGKDFLTGLVWWMVVAIPATFTNSMLSYHQCKLSLQYRTRLTNFIHNKYLSQMTFYSLSALDDRIKNADQLITVDVAKFSNSLAELYSNIAKPVLDMVIYNYSLSRSVGGEGLFAMSLIVQLSASVMRALTPPFGKYVAEEARLEGEFRFHHSRLIDYSEEVALYSGHEAEKDTLDKGYFTLIKHVNRILRRRFYHGFMEDFVIKYFWGALGLMLCSVPVFFKIPGVAGNNMGDRTESFVTNRRMLLSSSDAFGR…	705	P34230	33.922	53.97	PF06472;PF00005	1
	MphABCE1	1	E	Rli1-like	EKG19450.1	MPH_03313m.01	MPH_03313	contig_00163	629342	631520	+	MTDKLTRQECKKSCPVVRTGKLCIEVDSSSKIAFISERLCIGCGICPKKCPFDAINIINLPTNLNTQVTHRYSANSFKLHRLPMPRPGQVLGLVGSNGTGKSTALKILSGKLKPNLGRYDNPPDWEEILKYFRGSELQNYFTKVLEDNLKAVIKPQYVDQIPKAIKAADKRVSTLITGRAQLGNLDEIVQELELKQIFEREVTQLSGGEMQRFAIGSVCVQKADVYMFDEPSSFLDVKQRLNAGRMIRSLLRHDDYVIVVEHDLSVLDYLSDFICVLYGKPAVYGVVTMPASVREGINIFLDGNIPTENLRFREESLQFRISEAGEDYSTDKSRAYNYPSMEKTMGSFHLSIEPGSFTDSEIIVMMGENGTGKTTFCKMLAGALKPDNGKTVPPMNISM…	589	Q03195	74.061	87.03	PF00037;PF00005;PF00005	2
	MphABCF1	1	F	Arb1-like	EKG15832.1	MPH_06971m.01	MPH_06971	contig_00291	56159	58098	-	MVSASKAARDAKRAAEGKAPKKTLKEKKAEKEAAKTGDSVDEAQKKLEQLALQKDEEGISDRVTTGVLASLEASRDVKITSASLVFHGKVLFNDTTIEVNYGRRYGLLGENGCGKSTLLKAIAAREFPFPEHIDIYLLNEGAPKTDVGALDWVVGEAQAQLAAMEKRAEEILENDGPESPILEELYERMEEMDPSTFQTRASLILTGLGFNKKTINKKTKDMSGGWRMRVALGKALFVKPSLLLLDDPTAHLDLEACVWLEEYLKKWDRTLLLVSHSMDFLNGVCTNMIDMRMKTLQYYGGNYDSYIKTRTENETNQQKAYEKQQEEIKHIKKFIASAGTYANLVRQAKSRQKILDKMEADGFIQPVVQDRVFTFRFADVEKLPPPVLSLDNVTFSYSG…	609	P40024	71.287	84.65	PF12848;PF00005;PF00005	2
	MphABCF2	2	F	Gcn20-like	EKG17562.1	MPH_05183m.01	MPH_05183	contig_00232	52870	58353	+	MEAEIRAQIPHIDPVLSEYSAGYLQHAANSFQPDADPSAPSPLADAAATISALLVSASGDYSSQNEATIQNLVDKFVQKLSSGIDGERRQTAPSAKKLDQAIHVGSQRNISSTLGLATGAVDLESANARRVESKVDRKKLEKAERKIRAKQEKKEMRFVEYEASRLLDQPDETQSYEEFFMMVNPLQLGADTAQKSKDIKVDGIDVSISGKRILTDTSLTLAYGRRYGLVGQNGIGKSTLLRALSRREVAIPTHISILHVEQEITGDDTPALQAVLDADVWRKHLLKEQEKISKELAELEEQRSQMADTSADAAKLDRQREGLDITLSDIHAKLAEMESDKAESRAASILAGLGFSTERQQFATKTFSGGWRMRLALARALFCEPDLLLLDEPSNMLDV…	1174	P43535	57.479	74.79	PF12848;PF00005;PF00005	2
	MphABCF5	5	F	New1-like	EKG18048.1	MPH_04738m.01	MPH_04738	contig_00218	200945	204360	-	MPHHESPPMAQAVVAKTADPSSAVPPTADEVSAILNGCLSAKTSQASLDAAYALTTLLENSVGFRGLKSYGILDEVKKAATNKKDVAKREGAMFALGALFERLPASQPLSEVVIFLQEENVVPLCLDALADKNTTIKESAQYALDALFKNLRPESMVFGLLPVLTKYLSKSTGKWQGTVAAFSLLTQMADKAKMGMGSLEEEREKDVLRDALGKKLAGLIPIVEGGMHDLKADVAKQAVKAMNSLSTLLQNDDVAPKIPLLIKSMENPSAQSTQKAIHALSMTTFVAVVTAPVLAVLTPLLERSLNNPSTNQEVLRQTVVVVENLTKLVHDPVEARNFLPKLRPGVQGVKDRASLPEVRELATRALDVIKHAMGEDADGFSPIERTSAEQVGTALDKEI…	1119	Q08972	51.447	67.88	PF00385;PF00005;PF00005	2
	MphABCF4	4	F	Yef3-like_x000D_	EKG14280.1	MPH_08570m.01	MPH_08570	contig_00362	73445	76804	-	MAPSVDAAAHPSAGQVKSENAGSVKVLEELLQKLTVSKEQDEILATSQNLATFINGDIEEGDAPTQAVALLKKQLGNKKDALARERALDAIKAIASHSTVSPAVEPYLVALLPATLAAVGDKMTPVKNAAQAAAQAIVEATNANAVKAVIPALIDSLHTAQKWPEKMTDLKCIEILAERSRAQMGYRVPDLIPVVSEAMWDTKAEVKKAAYATMEKLCELISNKDIERFIPELIKCIAKPENVPETVHLLGATTFVSDVHEPTLAIMVPLLERGLVERETAIKRKSAVIIDNMCKLVEDPNIVASFLPRLYPALKKNYDTLADPEAREKTKQAIDTLSRVGNIVDDKLPERSRAGDVPTILPILKGVVGKKADNAKFEPIFEYIAAIAGQLIDEKETES…	1066	P53978	62.643	77.57	PF00005;PF00005	2
	MphABCG4d	4	G	MgAtr4-like	EKG21785.1	MPH_00704m.01	MPH_00704	contig_00035	11986	14219	+	MLGFTLVCLAASELMPAPRPSSEVLVKLGRRKRRTQDVEGKGGESGSSEALWRGFAQAPSIVEKRKDSSSTLYWSDLSLRVSKGKSTLQLLDRVDGWVKPGSVTALMGVSGAGKTTLLDTLASRTAVGVVAGEIWLGKATTKRELRARDMGYVQQKDMHLPTSSVREALTFSALVRQRSGSGAERRQYVDEVIALLGLEDCADAVIGENGESLNARQRKMLAIGIELAAKPDVLLFLDEPTSGQDAQAAWNMVAIFRQIANAGLGVLCTIHQPSGLLLEQFDSLLLLAQGGRTVYFGGVGQDLDTVVQYFVRNGAEELRPGTNPAEWILHLANAPASLDWPAIWRGSPEYVSIKEELRENDRLVVSSEVEALTQTPFWTQFCLFARRTLQNYWRTPWYI…	701	P33302	43.876	63.1	PF00005;PF01061	1
	MphABCG2b	2	G	Abc1-like	EKG13039.1	MPH_09859m.01	MPH_09859	contig_00419	142588	147204	-	MSFMGAFGNSDSTEQRTGAPPLRSQTSNISHLEQERSEATTLATTRSRSQSRGRTANSSKAKEAADEEKQGSEDSASQQSEEDRIRQVTSLARQYTNHSTYSAIGKNPFTDAEPNSSLDPNGENFNARAWAKALLHLQSRDPEKFPERTAGIAYKNLNVFGYGNATDYQKSVGNVILDLPGLANQIMGKGQRRIDILRDFEGLVEAGEMLVVLGPPGSGCSTLLKTISGETHGFNIDQNSYINYQGISAKDMHNQFRGEAIYTAEVDVHFPNMTVGDTLSFAARARAPRNTPGDVDHWTYANHMRDVVMAMYGISHTINTRVGNDFIRGVSGGERKRVSIAEATLSQAPLQCWDNSTRGLDSANAIEFCKTLRMQTDLMGCTACVAIYQAPQAAYDIFD…	1520	P33302	51.389	67.78	PF06422;PF00005;PF00005;PF14510;PF01061;PF01061	2
	MphABCG4c	4	G	MgAtr4-like	EKG12600.1	MPH_10266m.01	MPH_10266	contig_00446	83609	88436	-	MSQRGDGIRRTASGRETYLPDGLPDHEVEQHEDVDQKTVVEEEEDSKEYMPIRTGARHQHSDASIDAEKSGTSSSGDDEPSHTYVPITAEDEAELRRIATNATRPSLQRRHTSQHSQPLSRVSTLAGITPDSPELDPTSKRFNLYKWVRFFMRSLDEADIKISKAGVLFRNLNVSGSGSALNLQKNVGSILMAPFRLNEYLGLGQRSEKRILKDFDGLMKSGELLIVLGRPGSGCSTLLKTMCGELHGLSLDPSSEIDYNGIPQKQMLKEFKGELVYNQEVDKHFPHLTVGQTLEMAAAYRTPSTRLEGQTREDAIRDATRVVMAVFGLSHTYNTKVGNDFIRGVSGGERKRVSIAEMALSAAPIAAWDNATRGLDAATALEFVKALRILADLTGSAHA…	1535	P33302	47.082	63.98	PF00005;PF00005;PF01061;PF01061;PF14510;PF06422;PF06422	2
	MphABCG2a	2	G	Abc1-like	EKG21331.1	MPH_01323m.01	MPH_01323	contig_00052	120932	122744	+	MHKYYRGEAIYTAENDVHFPMLTVGETLSFAAQARAPSKLPGGVSTSVYIQNIRDATMAMYGISHTLNTRVGNDFIRGVSGGERKRVSIAEATLGRSPLQCWDNSTRGLDSANAIEFCKTLKQSTRLADVTAMVAIYQAPQSAYDLFDKVTVLYEGRQIFFGRIDEAKQYFEDLGFTCADRQTTPDFLTSMTSPVERIIKPGYENLVPRTPIEFADRWKASQARQTLLTAIDKFNRDYPIGGEDYKRFSESRRAQQSRRQRPHSPYTLSYSQQVRLCLWRGYRRFVGDPSLTAIQLFSNISLALCLGSVFYNMKPDTNSFYGRGGVIFFALLLNAFGSALEVSAACTSLSLNLTRAHILQILTLYEQRPIVEKHARYAYYHPSAEAISSMLMDIPYKVA…	572	P51533	46.397	63.97	PF06422;PF01061;PF00005	1
	MphABCG1a	1	G	Pdr5-like	EKG14159.1	MPH_08673m.01	MPH_08673	contig_00368	11156	13144	+	MSMLFRTIASVSRTISEAMVPATLLILAIVIFTGFAIPTGYMRGWCRWMNWVDPVAYGFEALMVNEFHGRRWRCNSFVPGYPDLAPENRICDAVGTELGAEFVDGDAYLRSAFQYEYAHRWRDFIVVIGFIFLFMITYLVATEYISEKRSKGEVLVFRRGHAPKPKPHGVDIEAAWRRQPHSVIGNSVALGSIKKQTSIFHWQNLCYDIKTADGHKRLLDNVDGWIKPGSLTALMGVSGAGKTTLLDNLAARTTMGVVTGDVLVDGLPRNTNFQRSTGYVQQQDLHLETSTVREALNFSALLRQPARVPRQEKLDYAREVIKLLEMEEYADAVVGVPGEGLNVEQRRRLTIGVELAAKPALLFLDEPTSGLDSQTSWAICDLIEKLTKAGQAVLCTIHQ…	572	Q04182	50.086	67.36	PF06422;PF01061;PF00005	1
	MphABCG4e	4	G	MgAtr4-like	EKG19794.1	MPH_02940m.01	MPH_02940	contig_00109	97119	99182	+	MASQPRYFLHSCHSSMRVSDTSIRDNQGGSKSNSLHTPRGSASDVEKHAEDDRTADVHLFPSLTPENEVQLRDLARIASQQHNGLPRDSSSAKQSRSSIDGLDPGSSEFDLRTWFQFIVSAARSRGLSQPRTGVAFRNLSVYGSGSTLQFQHTVASSVPAALATSGLAGSRHHRRPILQNMTGSVDGGELLLVLGRPGSGCSTLLKTITGETQGLEIDDESVIDYKGVPQKTMVRHFQGEVLYNQEVDRHFPHLTVGQTLEMAANFRAPAEPWNGMSRQEWAKYITKVVMAVFGLSHTYNTKVGNDFIRGVSGGERKRVSIAEMAIAGSSIAAWDNSTRGLDSATALEFVKALRTYATIANTSHIAALYQASQAIYELFDKVTVLYEGRQIFFGPTKRA…	687	Q04182	43.002	62.39	PF00005;PF14510;PF01061	1
	MphABCG4a	4	G	MgAtr4-like	EKG12754.1	MPH_10111m.01	MPH_10111	contig_00428	3721	7031	-	MDDVSGEDLHPSITPENRRELFDLARISSRPQADPAPDLANAATRSSLDALRDAHQHSKALDPDSPEFDLPSWFRFVISAAHSRGLRQPRTGVTFRNVDVHGSGSTVLFQDTVASAVTAALPIKGLGALKKSPTPILHNVNGGVDGGELLLVLGRPGSGCSTLLKTLTGETQGLEVGDKALLSYKGVPQKTMAKQFQGDLLYNQEVDRHFPHLTVGQTLEMAASYRAPSDPWNGMTRYEWAKYITKVVMAVFGLSHTYNTKVGNDFIRGVSGGERKRVSIAEMAIAGSQVAAWDNSTRGLDSATALEFVKAIKTYATLGGTAHVAALYQASDSIYKLFDKVTVLYEGRQIFFGPTSRAHHYFEEMGWVCPPRQTTTDFLTAITNPIERRAREGMADKVP…	1058	Q04182	46.309	62.9	PF06422;PF14510;PF00005;PF00005;PF01061	2
	MphABCG1b	1	G	Pdr5-like	EKG19140.1	MPH_03510m.01	MPH_03510	contig_00165	6084	10425	-	MDSETQSEKATPSPAESGEIPTISHFSPEKNYQLDTSGGHFNTRAWANITGREESQHAFGVSFQGLSVDGHTSGYQNTVGNVLFQALQIGHRRVSVLKDLEGTVEAGEMLLVLGPPGSGCSTFLKSISGRLSGATITRGSRLNFGGLTSSQLKADASNIPIYVAEADIHLPSLTVGDTLAFAAKSKSPRSASGVTDETYIQGACDAVMTMLGISHTRNTIVGDSSVRGISGGEKKRVSIAEALLMQAPLQCWDNSTAGLDSKSALEFCNILRMESDLKEFTSCVALNTVGEDAYKLFNKVLMLYEGRQIYFGPVSEAKGYFEGLGFHFPELQTTPDFLISMTEPSARRVRPGYANDAPKTPDEFAACWEKSRARKQVITDIQSYEMRHHLGQIPKQSVF…	1396	Q04182	41.045	59.93	PF00005;PF00005;PF01061;PF01061;PF06422	2
	MphABCG4b	4	G	MgAtr4-like	EKG16026.1	MPH_06720m.01	MPH_06720	contig_00286	51392	56063	+	MQIHNEIGNTIDEDKGETTLSNCSDARRQSISSSTREKSNCASISPEGDAELIELARIESKKSDTRVEEHSGVSPTLDPDSGKFDLTAWLRSIVSAKCRQGVDSPEIGVVFRNLNVFGSHSALQPQETVTSILLAPFRASKGGKRQILKDFNGYLRGGELLIVLGRPGSGCSTLLKTLCGETQDLSLGDNSTIHYSGISSSIMNKHFKGEVLYNQELDKHFPHLTVGQTLELAASYRAPAVPPNGMTRSEWVKFSTKVVMAVYGLSHTFNTKVGNDFVRGVSGGERKRVSLAEMTLSDALIAAWDNSTRGLDSATALEFVKSLRAYAKLGGTAHAVAAYQASQAIFETFDKAVVLYEGRQIYFGPAHLAKQYFEDMGWLCPSRQTTSDFLTAVTNPSER…	1450	Q04182	44.289	61.04	PF00005;PF00005;PF01061;PF01061;PF14510;PF06422	2
	MphABCG6	6	G	BcatrA-like	EKG16532.1	MPH_06308m.01	MPH_06308	contig_00267	278057	282352	-	MWASSLPEDRGGHGNPWHNVAPASQPDPSPNGDTSGNTNPAASSSNGSVEGTWGEHDVGIRDQRVAMEEYEALRRTLSGPSRTTSRTSRQSHPQPRTADGGALFRTISGLSSRRTHTAQGASSSKSDLADTDGDALESQETKETGGDPNLDSSEEDEFHLEEFMREGHFEKRTDGRSAKRVGVVWKNLTVKGTGSTATFVKTLPDAILGTFGPDLYRILSRFIPAIRFKSRAQTRDLVHDFSGVVRDGEMMLVLGRPGSGCSTFLKAISNKREGYAAVTGDVTYGGISAEKQRKQFRGEVTYNPEDDKHFAALTVWQTLKFSLMNKTKKREKGDIPIIVEALLKMFGIPHTRHTLVGDEFVRGVSGGERKRVSIAETLAAKSTVVAWDNSTRGLDSSTA…	1431	P32568	38.198	57.86	PF14510;PF01061;PF01061;PF06422;PF00005;PF00005	2
	MphABCG5	5	G	Pdr11-like	EKG22387.1	MPH_00248m.01	MPH_00248	contig_00010	6951	11393	-	MLPMGKSSNARPASLDEGAKQHDQASMDDATDVSQDDGAGHDHEGLEYTPQELSTAARTLSRRASVQDPFNTKDPNWTLERALAKTIQLARNDGLPPVILENSVRFVDVQVFGEGVDVATQPDCTSIFTAPFKSLAGLFKRPPERQILHGIHGLVREGEMLLLLGRPGAGCTTLLKTLCGHTEGFTRCYGDITYHGVPIETMKSRFRGKVVYNADGDCHFPHLTVAQTLDFALSTSTPRQRAAGLSRGQYIVKMRNILAATVGLTHTLNTKVGNDYIRGVSGGERKRVSIAEMMATRASVMYWDNPTRGLDSSTSLEFVRSLRVATNLTRNVSVAALYQPGDGLVDVFDKGLVMYNGHQIWFGDLQAGKRFFEEMGFYCSPRVTTAEFLTSITDSAARR…	1464	P32568	42.28	61.76	PF06422;PF01061;PF01061;PF00005;PF00005	2
	MphABCG11a	11	G	BcatrB-like	EKG11845.1	MPH_11341m.01	MPH_11341	contig_00467	938364	944132	-	MDGDGTKRPTPDIEGEIPGGWLDTPALENQLTDYPGTTSGQSTPRTERTTSVQQPLHTTTAFADACGNSHSSGENTAVPSPEDHSSSNVPFTDDGMDKEHKRESVEEEEEEEVVHSDKDAEADDEGGFMPIRTGASQQQHQQQSNRPALQKTASGRTITEDDLFRVLSRRRTTQSAASNTTAADDPDHAAEQEEINRLLSRMFGQSRQESSEEEKTRHLGVVFKNLTVRGMGLGAALQPTTGDLFANPLRFVANLFRRGPRRAAGKPPVRTLIDDFSGCVKPGEMLLVLGRPGAGCSTFLKVIGNQRFGFESVEGDVTYGGTPAELMGKKYRSEVLYNPEEDLHYATLSVKNTLTFALKTRTPGKDSRKEGETRQDYIREFLRVVSKLFWIEHTMGTKV…	1607	P32568	39.16	60.03	PF00005;PF00005;PF06422;PF14510;PF01061;PF01061	2
	MphABCG9	9	G	Abc2-like	EKG18985.1	MPH_03675m.01	MPH_03675	contig_00167	64551	69823	-	MDRLDPDQLQAEAIRRLSQQSGGFDPNTLQVFTTTSPGGDMTEVRSIRTTHSETRSVVHSETHSVIRSESRSELQGSGSQLDLQLSGSQSFIRPGSQLRNESFSADSLSELHASGSNSHLRESGSQSALRSGSMTALQSSGSLAALQEADDQAASHANITLFAGPAADAQSSAQGPESNSAFRSARNGSEDATLATKSSAFALGSGSEANGSARQGSTSVSARPDSQDASTTLHTANSAYFDAADASNNNDKEIAPASHEFRSVVKADAHSLPSEKPGSEDGATLNSKSSDIVHVNDGVNVARAEHEFQELSKELSRLSRSQSHKNKNGATDLEKAASASDASEHEQFDLEAVLRGRKDEAEESGIKPKKVGVIWDGLTVSGIGGVKNYIKTFPQAFVS…	1722	P32568	35.411	56.16	PF00005;PF00005;PF01061;PF01061;PF06422;PF14510	2
	MphABCG10a	10	G	Adp1-like	EKG19816.1	MPH_02885m.01	MPH_02885	contig_00108	73174	76229	+	MQATRRHFILLWNDRRSWLTALFMTVVTAVINGSAFFNAPKTSTGSFMKGGGVFFVLIYFFLNALNQLTSTMNARPVLAKQHRLGFLHPASYILAQTLADVPTAFLETMLFSAPYYFLLGLTPTASHFFTFYLVVSLFYCASLSLFRALGAWSPSHNLAMLVGGAALPVSLAYSGYAPPVPTMLAWGSWIRRIAPSPWALEALMANEFAGIDLHCTDTQLVPSGLGYGDAGYQGCPLPGAAKGQSVVPGEEYLEQYYEFYEEHLWRNVGIIVAMWTVYVTFAAVGLSVMVGRVGAESKLVYKRGARRPEELRTVQMDERGRDVEKQVGGASPRPASSASTSVKGSPNDSECDKGESSDDEQPERMGASAAATFTFEDVLYTLNVNGEEKRLLNGVSGYV…	999	P53756	34.898	53.98	PF00005;PF06422;PF01061;PF01061	1
	MphABCG11b	11	G	BcatrB-like	EKG16349.1	MPH_06445m.01	MPH_06445	contig_00276	26000	30408	+	MDQRPHQPRGADSSDLTLPNIPDESASQFKEMAGSESGKSISGSTHEHQTEKPRSKGTGEWHMAREVEDIKLRDGGKSRKLGVTWKNLTVKGVSSDATFNENILSQFNPIGKIGKTPPMKTIIDNSYGCVKPGEMLLVLGRPGAGCTTLLSMLSNRRLGYAEITGDVKFGSLSHKEAKMYPGQIVMNTEEEIFFPTLSVGDTIDFATRLKVPYHLPDGVDAAQYARENTEFLLRSLGIPHTRDTKVGNEFVRGVSGGERKRVSILECLTTRGSVFCWDNSTRGLDASTALEWSKAMRAMTDILGLTTIVTLYQAGNGIYEQFDKVLVLDEGQQIYYGPREEAVPYMEALGFVCDPSINKADFLTSVTVPTQRLVAPDYKGRLLQTADEFRAAYDESPTK…	1426	P53756	39.538	60.77	PF14510;PF06422;PF01061;PF01061;PF00005;PF00005	2
	MphABCG11c	11	G	BcatrB-like	EKG10578.1	MPH_12436m.01	MPH_12436	contig_00517	461900	466324	-	MVNSQPHSVGSYPAGIGEEIVRTLSGQSQRERQMRDIDEDSRSEHFGSEDADEKSMEKGHEDHSKWQMQSDVEGIRRRDEADGGKLRKLGVTWQNLTVKGISSDATFNENVLSQLNPIGKNNKNVPMKTIIDNSHGCVKPGEMLLVLGRPGAGCTTLLSMLSNRRLGYAEITGDVKFGSMDHQEAKQYRGQIVMNTEEEIFFPSLTVGQTIDFATRMKVPFHLPPEVKSPEEFAQANKEFLLKSMGISHTNETKVGNEFVRGVSGGERKRVSIIEVLATRGSVYCWDNSTRGLDASTALEWTKAMRAMTDILGLTTIVTLYQAGNGIYNLFDKVLILDEGKQIYYGPQKQAVPFMEELGFVCDPSANYGDFLTGITVPTERRIAPGYENKFPRNANEVR…	1436	P53756	39.68	61.08	PF01061;PF01061;PF00005;PF00005;PF06422;PF14510	2
	MphABCG8b	8	G	Group VIII	EKG12826.1	MPH_10069m.01	MPH_10069	contig_00426	180982	183134	+	MSDASLNTQTKDPDTMGNDASATDIEKGRDVGYAHLANSTVSSYSWNNVTVTVRDRQTKAPKQILSGASGLVSAGELLALMGPSGSGKTTLLNVLAHREATSGAQVDRTLLVNGLSMPLQKFRKISSFVEQDDALLGALTVEETLSFSAKLALPSSVSKAERIARIEALMKAFGLRSQAKTLIGTPIRKGISGGQKRRVSVASQLITSPKILFLDEPTSGLDSAASYEVISFVRNIAKENNLLIIASIHQPSTATFDLFDKLLLLSQGKTVYNGPVTEANHYFTSLGHPIPMYTNPAEFIIDLVNTDFAQDRTKADQQLKGLQDQWIGSEHARSIADQVQVAISDASRSGEASLVHHGGFANPLRIPLTLTHRSLIKSYRDVIAYGIRIAMYMGLAILM…	621	Q08234	30.742	50.18	PF00005;PF01061	1
	MphABCG7	7	G	YOL075C-like	EKG22564.1	MPH_00137m.01	MPH_00137	contig_00007	171724	176072	+	MERDVEKVTGGRGAPAATAPAPQGETGDKLDHHHAALQPGVGQRWHHGNDISLRAVAPVRVSVRNLSVHVDVSPARPAAALQALASKSPAGDADAARNLKTILHNVSADMPSGSLTAIIGGSGSGKTTLLNVMANRMHGRRLNIEGDTLFNGHRVRGDLSGICAYVMQTDVLQPTLTVRETLQYAADLRLPSSVSREERRRVVDEVILELGLKEAANTRIGNSVHKGCSGGEKRRTSIGVQLLANPSVLFLDEPTTGLDATSAFQLVRTLKTLASKGRTIITTIHQPRSEIWNLFDNLVLLTRGHPAYSGAAADALPYFAALGFELPPFVNPAEHLIDVVAVDIRSPELEEASSARVEGIKAAWTSHAQEKFPRDDETQSSVLPLPSQASKVSRAQLGR…	1334	Q08234	39.47	59.98	PF00005;PF00005;PF01061;PF01061	2
	MphABCG10b	10	G	Adp1-like	EKG15426.1	MPH_07350m.01	MPH_07350	contig_00298	5030	8408	-	MRSPFWAAPVLAAAALSSVAAAQKTFANYTSNDVLQDPFSLYDDRPDGCPPCFNCNLEQFPCHQFASCSKSNGRCVCPPGFGGNDCSDPVCGSLADGRDRAPREGAQCNCKEGWEGINCNVCTTNQACNALMPEGVDGVCYREGLVVKENYQMCDITNRKILDQLKEQKPQATFSCNTETEECNFQFWVDQKESFYCSLDTCRFSVDQQSNRNTTKYRCENVKCSCIPGRMLCGEEGSIDIGEFLDESIKGPATFKTVSTDGGSSDDGSTFSEPAMNDLIASVFGDESITLRCHSGECLHETEIPGYTRPVKTINSRLIAGVISGCALFLVAVILTVWMLSRRSAAHGWGPIHLTDDEDDEAAKLIADHKPAALHFENVSYQLNGKQILTNIQGAVRPG…	1090	P25371	40.987	57.49	PF01061;PF00005	1
	MphABCI1	1	I	Caf16-like	EKG13560.1	MPH_09324m.01	MPH_09324	contig_00408	84705	85602	+	MSGSSNGIAPSIGVKNLNYRFPDGSSGLKDVILDLPPGSRTLLIGANGAGKTTLLRLLSGKRMAPANTVSIAGVDPFSHGLEGVTYLGLEWVLNPIVRTDIDVPTLLSSVGGDVYHERRDELVQILDIDLKWRMHAVSDGERRRVQLAMGLLRPWSILLLDEITVDLDLLSRSNFLHFLKRETETRPCTIVYATHILDNLAEWPTHLVHMSLGRVKKWGSIQDFYVTQETGPSTGNSQLGEIVLKWLLEDLHERGPRNGQASEGKTYPSLEGKGGYGQEKKV	282	P43569	49.55	68.02	PF00005	1
	MphABCI2	2	I	Ydr061w-like	EKG20974.1	MPH_01699m.01	MPH_01699	contig_00071	3189	5626	-	MRFPCARPLSPATLRHYATKTKPRPPLISINNATFYRNHPDSHDPQHDSPNPPLYPNLSFTLPTDASPGQHWAILSPNSANRTTFLQILRGQYLSVPPTARSYPYLQTSEIAEKDPRLRNPSNAIQYVGFDAERGGLSGASTKGAYMSARYESLREVTDWSVRDYLMGNTELNADENLAVKPPEAMVERVMRDLNLTDLQKMPVSHLSNGQTRRARIAKALLARPELLLLDGPFMGLDPHTLQYLSGLLHQMAEAQQPRLLLSLRPQDVIPQWITHFIVVGNEPKPSIIGDRREVFDFLRNHYEKMNKTGFEFRTPYAKLAKKQLPLLQAENLSKENVLDVLDKAHVDDMIALYDISRKMEAKGDFDALAEDPEKIHTMREKLKRPHRIYEVNYTKDGV…	789	Q12298	25.307	42.18	PF00005;PF00005	2
Magnaporthe oryzae	MoABCA1b	1	A	-	XP_003710044.1	MGG_09941T0	MGG_09941	Supercontig_6.18	95312	101193	-	MAFTKGGGATLSVPVFIRQTRALVEKNIIHLRRRWISTLFQGLILPLALLGIFLNIYNFNNPKSSNGFGKTFKIKTLAQSFESGSGDLVFVYNNTLGPDVPQVVRRIKEPLAHLSSRLVDLQDPDAVFEHCKTNSQGISGCHAALIFLDSPLTPRPNGSIGVGNWSYAIRTDPSRTGSEYFWSDNVNVNEATPVTNVRVPLQIGVASAITNATYDASIFSYTSKSQEEADRDKWKDIARETRGMNSLLYFLTLIIPVYHVVARITTERKEGVSQLVDVMGGGAAARVYSHVLVFNALYLPTAIISGVFYHQFLLPRVSAAILIFWYILLTMAVINSAIFASAFFQGPRISSVFVAAGFIALAAGAILDDNSRTASDQMNLGLSSVFPACNFMYSMALMS…	1619	Q5ASB8	34.282	52.76	PF00005;PF00005;PF12698	2
	MoABCA1a	1	A	-	XP_003718014.1	MGG_00937T0	MGG_00937	Supercontig_6.21	766639	771683	+	MAFIRQTITLVKKNFLIILWRHSTATVLRAFLLPIFLAAFLSFARFFFVPPARNGVADSLAIRSLGDSLRVAGETSRNTVVFVDGGHKTGDIDRVINNLTSQVEDAGKTVFRLDRENEIQRVCKSSLRGVSQCYGAAVFNGSPDFGGIWNYTLRMDGALGPLGRIDVESNTRDAQIFVLPFQRAVDAAITGLNSSSNSSPLSNSHEYVFTSLTQSERDEEIRVRYQQAVTNFMGVAFILAIIGVCYHLTGFMATEREIGMSTLIESMMPTRQRWQAQAARLLSYHIAFDVIYLPGWIIGALILQLGVFRHTSTAMYVFYNITAGLALSSMSIFGAAFFKKAQLSGVVVTIVYCVLAIVAQAISYPSTAQVTILSLLFAPCNYVYFIANTARWEAKKWPT…	1654	Q5ASB8	47.278	64.59	PF12698;PF00005;PF00005	2
	MoABCBFT4c	4	B-FT	SirA-like	XP_003718866.1	MGG_00239T0	MGG_00239	Supercontig_6.21	3265051	3269154	-	MTNEAPTLGTIQVLRKVLGYSSRADALLLAGGTIASAVQGLLLPIMTILYGSLAGDFAGLTSGQLSRDTFLAHLGSKSLYFVYLACAEAVASYGIWMGFTVAGESITAKIRWRTLAAILEQGVAGSSKHGPGAMTTQIGAHCDTMQEGISSKLGRVLAAVAGVIAAFGIAFSRDWKLSLMMSSGLVAFGLVGAAGGRAIKRSTERSMATAGEASRIAHEAVSGISCVMASSAQGRMTDKYLQVLRSGLRNAAASRAAGDAMMAGIGCIATLLFALAFWQGSRLFVSGEVDIGDVLTVLLAILLGTASLGIVAPSAQALTSAIAAAEQIFSIIHAPLPITSRPDGGEKPVELQGCFAFRDVHFSYPSRPDVPILNGLDLTIEAGKTTALVGASGCEKSTI…	1240	P12866	25.385	45.08	PF00664;PF00664;PF00005;PF00005	2
	MoABCBFT4d	4	B-FT	SirA-like	XP_003709118.1	MGG_02348T0	MGG_02348	Supercontig_6.18	2821657	2825673	-	MAEHTSLAADEKGEGGHPRPPDPVPVVEKQAPVILSEDQKRILNTQLDCPTCDVSFLALYRFADVWDCLIIGVSVVCAIAAGAASPLLSVFFGQLTNAFQGIATGSIASRDFEAELVRYVLYFVYTGIGEFVAVYVSTVGFIYTGEHITQRIRARYLQAVLRQNVAYFDNLGAGEITTRITADTNLVQDGISHKVSLTLTAVATFVTGFLIAYIRFWKLALICTSTLVAFVTVMGGGTKVIVKYGTRSMQHYAEGNNVVQEVLGTIRTATAFGTQDRLAERYESHLRVVERYGIKMQVAQALMVGALYSITFLTYGLGFWQGARFLGTGEMDAGGILTVLMTIMTGSYAIGNVFPHTQAFTNARAAASKIYSTIDRPSPLDPASKHGQQLERVQGDIEL…	1269	P12866	24.826	46.4	PF00005;PF00005;PF00664;PF00664	2
	MoABCBFT3b	3	B-FT	Group III	XP_003717537.1	MGG_14824T0	MGG_14824	Supercontig_6.13	427393	431525	+	MGILSEKKAASVAPTSSMVTVTVQDSAAQSTKPAEETQPEGSAWKSYWRVFRYAGPVEYVLLAIAVLAAVASGVAMASQNIIFGQFVTVFTDFQTGDGSAVQPFRDAGSQLALYYVYFGIGRFVVAYVYNTLLTYCAYRMVRNIRHEYLKAALRQEVAYFDIGDGGSIATQAYSNGRLIQNGTSEKLGLTIQGVSAFVSAFIIAFLTNWKLTLIVCGVAPLCVIFMAVVSFIEAGYETKVLEKHAQANAYAEGVLGSVRTVHAFEMRERLVAKFDEFLVEAHRWGDKISFLFGVLFSAEYTIVYLGYGLAFWQGLRMLSTGEVANSGDVFTVLLSVVIAALSLTQIAPYSIEFTRAASAAAQLFALIDRKSAIDPLDPSGVRPEENKGVVELEGVNFSY…	1288	P12866	25.019	45.93	PF00664;PF00664;PF00005;PF00005	2
	MoABCBFT4e	4	B-FT	SirA-like	XP_003713269.1	MGG_14400T0	MGG_14400	Supercontig_6.9	449612	454272	+	MESRVSEKLEQPATAEPAYIEEPIRSVSQDNRNNLSDLEADVLNQQIASSDRGFGIATIYRYASVFDMVLIAISSICAIAGGAGLPLMTLLFGNYQGIIQDYYAGKSAYDEYVAQMTTLALCFVYLAIGEFFTVYIATAGFIYSGERISNKIRDRYLHSCLRQNIAYLDTKLSSGEITTCITTEINQIKAGISEKLGMTLGAVATFVSAFAIGFASYWKLTLVLCSSVFALITTIGVATLFISKSSIKLFLSSSAAGALAGDVFESVRTAVAFGTQERLAKLYNEHLFQAEKYGFKVKAITSIMVASMMLILYLNYALSFWVGSTFLINSETSVARILTVTMAIMMGAFDIGHAAPHFQAFVMALGSAKKIFNTIDRKPPLSLDPSANPNQKVENMQGK…	1296	P12866	27.175	45.42	PF00005;PF00005;PF00664;PF00664	2
	MoABCBFT2c	2	B-FT	Abc3-like	XP_003710779.1	MGG_13762T0	MGG_13762	Supercontig_6.16	750773	755337	-	MTAATPADGEKGFKLNPKHLLAIHNFKRILTYGTKWDKIVLGVSTVSSVATGLTIPLMVVVFARLIGIFTDFYRQGSTVTGAQFSSQVNQCVYNIIYLFVARIIFSYISNLGFRMFSLRISSTIRTVYLRSLFALPISVIDAIPAGQTAAIVTVTAGLLQVGISEKLGGGIASLASVASSVVVALVFNWLLTFVTIAGLAFIAIVYVIFTPLVGKKALEVHEADVKASSIATEAFTSVRMLAACGAENKVARRYAVHVDESYQKGLRMAWLVGVQQMFVFFGVYATFALAFYFAFRMYNTSITTTPEDLIVVLLCVMMMATSIGQITAPLAAAQQAAEACGIFHTIIDFPKPVYGSARGEHEVRADGDIVLMNVNFAYPTRPEVKVLDNLSLVFPAGKV…	1321	P12866	26.448	46.85	PF00664;PF00664;PF00005;PF00005	2
	MoABCBFT3a	3	B-FT	Group III	XP_003714323.1	MGG_14778T0	MGG_14778	Supercontig_6.27	2892085	2896471	+	MGSAAVGRSPSTEKPSLEKGSGVAASSKPVEAANSKDEEPADGGFKSFVRIFTFARPIDYVTLSVALLGAFVSGAAMALTNLVLGQFVNILGDFSTGASSPEQFRAGAGEYALRFVYIGIARLAGVYLYATLSTYAAYHTTRNLRHAYLRAALSQEVAFFDRGTAGSISAQATSNGKLIQSGIAEKLGTVFQALATFVGAFIIAFVANWKLTLILICIAPALVIVMGIVAGADSKVEAQVLKVQAQGAGFAETILSSARNVHAFSLRARLMHRFDEYLEEANRLGNKKNAIYGAFFSAEYTIVYLGLALAFWQGLNLVARGEVPNVGVVYTVMMCVITGTISITSVAPSTIAFSRAASGAAELFRLIDRTSEINPFDKSGERPTEIEGSLEFDSVTFAY…	1325	P12866	25.651	46.17	PF00664;PF00664;PF00005;PF00005	2
	MoABCBFT4a	4	B-FT	SirA-like	XP_003718990.1	MGG_00141T0	MGG_00141	Supercontig_6.21	3694224	3698568	-	MEPSEKRLGDAPEAVVASQTPSNRSRGGSESSSKQQKDDLTKADSKVLKPTADAVADPDDIYKHLPPHVAEILKRQVDTPSVKVGLATLYRYASRNDLIILSISLICAVASGAALPLMTVIFGNLQGSFQDRFLGVTSYDEFMQTMTNLVLYFVYLAIGEFITSYIATVGTIYTGERISAKIRAHYLESCMRQNIGFFDKLGAGEVTTRITADTNLVQEGISEKVGLTIAAVATFVSAFVIGFVMYWKLTLILTSTFFALIFVMGGGSAFIVKFSKQTIDSYAEGGSVAEEVISSVRNAVAFGTQDRLARQYDSHLVKAEGTGFKVKASIGIMVAGMMSVLYLNYGLAFWMGSRYLVDGVIPLSKVLTVMMSVMIGAFNIGNVAPNVQAFTTALGAAAK…	1333	P12866	26.043	46.83	PF00664;PF00664;PF00005;PF00005	2
	MoABCBFT4b	4	B-FT	SirA-like	XP_003714927.1	MGG_15334T0	MGG_15334	Supercontig_6.4	636283	640943	+	MQGAEPSVKAAQVRTWLAVGTKSIPKSPQLQIRNLRPSVKILHPVNICLVGIAPMESRVSEKLEQPATAEPAYIEEPIRSVSQDNRNNLSDLEADVLNQQIASSDRGFGIATIYRYASVFDMVLIAISSICAIAGGAGLPLMTLLFGNYQGIIQDYYAGKSAYDEYVAQMTTLALCFVYLAIGEFFTVYIATAGFIYSGERISNKIRDRYLHSCLRQNIAYLDTKLSSGEITTCITTEINQIKAGISEKLGMTLGAVATFVSAFAIGFASYWKLTLVLCSSVFALITTIGVATLFISKSSIKLFLSSSAAGALAGDVFESVRTAVAFGTQERLAKLYNEHLFQAEKYGFKVKAITSIMVASMMLILYLNYALSFWVGSTFLINSETSVARILTVTMAIM…	1350	P12866	27.175	45.42	PF00664;PF00664;PF00005;PF00005	2
	MoABCBFT2b	2	B-FT	Abc3-like	XP_003710032.1	MGG_09931T0	MGG_09931	Supercontig_6.18	135431	140732	+	MSSSQPDPEKVTPSEAGGGQVQQDAPAPSTTAAVTAESPIPEGTAPGSEDGSKGNPEKGGEKADDKADDKVTPTVSARPEREATFKDYVRVFSYAKKFDYVLMVAAAIASIGAGTTLPLMNVLFGRLVNNFTSFDIFNPNALSQFESTLNQLSLYIFILFLVRFTLNYINKFCFRLIGIRMSAAIRLDFLEALFAQSIHVLDSMPSGSAAGTITSTANTLQLGISEKLGTFLEFTSLIVTALIVAMTWSWELTLITSTVIFFLGLVIGVILPFIIKGTSKQTKAEAKATSVASEAFNSIRMVTACGAQERIGLRYSEWVHKAKQFGQSTTPLLAVQFGLIFFGIYAAFALSFWYGTTKMAAEGRVNDAGTIIIVLMSVMMMIFSIERVSAPLIAASKAM…	1369	P12866	26.657	44.74	PF00664;PF00664;PF00005;PF00005	2
	MoABCBFT5	5	B-FT	Group V	XP_003714008.1	MGG_08970T0	MGG_08970	Supercontig_6.27	1880294	1884549	+	MSADREPRRSDAAAAAVVDETGVVATPQPTDAEQKGDKQSSSSSQILTFLSLLFRTKPTWVDVALVLVGTVSAIAAGTPTPLIGIVLGNMMDELNSASCAVKDSGDPFAIEPRINASVKLLVAIAAAQFCLIYLYAVCWRLQSERLTHRLRDGYFRSVLAHEPAFFDDRSAGQVSSRLSADCAAVQAGTSEKVGTVIGQVSFFCTSFIVAFVRLPVLAGIMTCVLPAFLAMSWLTGGHLVKFSGRVMEASASAASIASEALNNVAVVQAFGAGPRLEAKFASHMASSRTAGIKKAFVASLQAGSIYFISYCANSLAYWQGSRMIADSQRNGGDTSVGKVFTVVFLIVDACIVLGGIAPMLPLFGGASSAYLRLKADMEQPSSIDGTDDSGHRLPHDTPG…	1369	P12866	25.091	44.48	PF00664;PF00664;PF00005;PF00005	2
	MoABCBFT1	1	B-FT	Ste6-like	XP_003712386.1	MGG_04899T0	MGG_04899	Supercontig_6.22	692869	698291	+	MLTALQRNIRELQIATSQTLGFICHDFMLSIAGTIVAFKYGPLMTLVITATVPIAMFIMRALSQMLEKAVRTQKEKQAVATKLSAAAITGIDLVKVYNSHEHELHNFRLAAREAGKHARVQTMWNALQAAFIKIYMAVVFLSGFFFGIYQVDRGNMSAGDVITTFYAALSTFEGVQGLGPHILSLVRGMQASKALKSVVSDRVVEMGGGRKPRVFEGRIEVKSVSFAYPSNPAVQVLKPTSMTFKPGKMTFLVGRSGSGKSTITNLLVKFYEPLSGEILLDEHPLQTLSSEWVRKNVTLVQQQSTLFSDTLYANIAMNSENVSQDKVKAACEMALLQSTIAGLPQGLDTLVGPGGQSLSGGQRQRVALARARLRDTPVLILDEVTSGLDPKSKLMIMDA…	1458	P12866	32.15	53.06	PF00664;PF00664;PF00005;PF00005	2
	MoABCBFT2a	2	B-FT	Abc3-like	XP_003710476.1	MGG_05595T0	MGG_05595	Supercontig_6.15	666731	672368	+	MEEVKNSISTSPPSEDGHDGRMSRMGDGKISDHEGQASPSADFPPTATVVDSTGTSSSLSPADTESASSGSPPPQSETVDAATGPPMPAINEGEALSSSASNSPHGGTKNAANGISATTPSPLQPLQSNPVIPSTQSSSATLAPGTTSQGRNILSNRSSAAGAARLGVGAGLGNPKVGLGAGVLPAAEGAGVMAGAVAAGKAESGPGFQKMDHKTTFKHFLASLRIFSYSTLSDRFILTVSVIAAMCSGAAMPCMNIVFGRVFASFTGYYHQNGRTLTNEDFRNLILECVRYLVYLFVARFIFCYVAYLGFRIVSLRISATLRLQYMRAVLSMRVSALDALPPGQTAAVVTMLASTLQQGISERAAVAVQAASLVVAALAVAFSHNWELSLVTCSGVVL…	1495	P12866	26.678	45.89	PF00664;PF00664;PF00005;PF00005	2
	MoABCBHT3	3	B-HT	Atm1-like	XP_003716534.1	MGG_03406T0	MGG_03406	Supercontig_6.13	3555096	3557299	-	MITRNIPRAALLSSRPTLSSCQHRHLPPWPPRFPSSRIRALITSTPRRASAPPTPPSSSTGPGSPRSPAVTPSKDFLATPDKTNQEQRKADWAIIKEMSHYLWPKDSFNTKMRVALAVSLLISAKVLNVQVPFYFKSIVDAMNVDVGAMGGTAAAVAGSMILAYGATRIGATVFQELRNAVFASVAQKAIRKVAANVFDHLLRLDLAFHLSKQTGGLTRAIDRGTKGISFLLTSMVFHVIPTALEITMVCGILTWQYGAQFAMITAVTMSAYTAFTIWTTAWRTKFRRQANAADNRASTVAVDSLINYEAVKYFNNEKYEVKRYDDALKQYEKSSIKVATSLAFLNSGQNIIFSSALTAMMYLGANGIAQGNLSVGDLVMINQLVFQLSVPLNFLGSVY…	700	P40416	58.66	75.49	PF00005;PF00664	1
	MoABCBHT5b	5	B-HT	Group V	XP_003709867.1	MGG_11754T0	MGG_11754	Supercontig_6.18	415860	418047	-	MNFSVVQLIPSTPALPDWVEPSTSALSNSPFISTSIFVLISILLCIPVVLHLCKDIHAKEVAKHWHRVVRIYNALHPFFLPPDRAAARELFINLTGVGICIVIGRFIHLVSPLLLRNIVDNLARGQQQRRDLNAAAAAAQPQGGPVNMSAAVATAPTLTFPWPQMIAYIIIRHVLPRIVNHNEYRCSKVVRREVSNRISIAAYRQLLSFGADYHEVELAKKNKEKKDKKNAKEGQSSSNSSDADSSASEPPYYVVLYAAPWGASWVSSWLFSSAPSVVDLFVGLGAFWSVGGGVMAATMASLLVLFVATSVAQILGKDDDRKKELRDAQSDRTYRVFDRLNNWQTVELFGTRDHETEHFKDLKDAEHRLEDRNMGFDGRWGFGRGEAPPFVVEMAGLLI…	720	P40416	29.935	50.11	PF00664;PF00005	1
	MoABCBHT5a	5	B-HT	Group V	XP_003713406.1	MGG_14069T0	MGG_14069	Supercontig_6.9	8308	11175	+	MMVFPSFGPTQLVPLITALHYAYPAAVFIYYIASSAVTVCTLQSSVDRARHMYLGTLACLMVAFIFTFVVELGVLLTVSSIGGCLSQIRPDIVIGLLSPILVFGVLVADLFGTVAPVWRTYIGPYVLAALTEPLLAILNQTADSPSSWRWPDYTALGAVMVRETLAVSILVLYASGRPKVEAPSSPDDTERQPLLQKTDNSVVHGNAGRYGSTQAEDSSERTQPGEQQIGDGSKVKAKAKSKDTAESPYERRRREARERMETRLRQEGNWFLYIKSFAVFLPYIWPAGDRVLQLHAVLVGVCLLANNALNVLIPRQMGVLTDSLSGANNEDPWVQVIIFAALRLAASEAGLSFARQWLWIPVENYSAAALSSAAYSHVLNLSADFHDSKGISELSMAIQ…	974	P40416	30.928	50	PF00005;PF00664	1
	MoABCBHT4	4	B-HT	Group IV	XP_003712732.1	MGG_05190T0	MGG_05190	Supercontig_6.22	1704029	1707290	-	MDDLTLIQSNRNPLTEAVYSWSQLLSPVILLITFILATALHGVFTSQKEENALQTEAKGPGGRPLPVTKMRRNPAITDMTEGSFGRASRRTFRGATTLIVLSFAANAANLAAQVMANADRLLPKTSYIADKPPQQWWCREESFVYVVGTGSLYGYVLLTMFDWKDSPNFVHFLVWSVSLVTDSVVLGALFARVSESYTVTSNETLTGPAGNDIADLAIGAFRVANLIGVLALYLSLAGRRTFTVAEKREQEAETQPQSQSQVQNRRRSGSRRNRENGNDETTPLLGQRQTSQNGYVAMNGNGRDRENRRSSQNGTANAAQVSVNGQSVGPNREAEAAFYRPNKLPHKTWWEYARGYSLFFPYLWPRDSRNLQLVVLLCFIILIFQRVVNVIVPVQTGRL…	1028	P40416	36.06	56.09	PF00664;PF00005	1
	MoABCBHT2	2	B-HT	Mdl1-like	XP_003709605.1	MGG_06878T0	MGG_06878	Supercontig_6.18	1215110	1217584	-	MVSGAVRRTVLLPHLGAAGSAQLLLSARPHLIPLHEPLLPSAAIWTWSKIPVQAARSFAAATSTSFTCANNTAPAASRLSTLPAKAPTSFLGLGNRFSSPSGVLRRFSTTQTPWKQSVKETSLQDDSREDGKALENAEAKKDGDVASPNANLNDDGLESLGFKKSEKALKASQINMSARLSKESKAQPSRAGMGEIWRLLKIARPELKWLAVAFVFLLISSSVTMSIPFSVGRILDLATKGDVESTRIFGLTLTQFFMAFGAFLTLGAVANFGRIILLRIVGERVVARLRSQLYRRTYTQDAEFFDANRVGDLISRLSSDSVIVGKSITQNVSDGMRSIVSGCAGGVAMLWLSPKLTSILLLMFPPIAIGAFIYGRMIRNISRQIQRNLGTLTKIAEER…	824	P33310	52.246	69.72	PF00005;PF00664	1
	MoABCC2	2	C	FgABC1-like	XP_003712553.1	MGG_05044T0	MGG_05044	Supercontig_6.22	1203137	1208251	+	MECPADADRVFGPAIQGCRSDFDFTLLFQDSVLGILPSSVLIILAAARLVFLARRHAVASLNWLYHSKIGFNILSFALQLTILVQRCRIQDLETSAAIPWATLGLAATCALFLLSAVEHRRSARPSSLIVAYLFIFVLTEATRARTYYLKRQTVAASITAANCCVKFVLLILEEQKKTLRSGSDGSRKKAASEDLAGPTNQTFFLWLNRLFLTGYRRAFTTTDLELISSPLYVKSIRAQFHGMTNGQTANGHSLFSSSTNTFALLAFTSLGSYALAPVIPRLAVTGFTFSQSFLVTALLDYLENGRDRPASHGYGLLGAYAFVYIGIAVSNSWYSRHTYKSVSIIRGGLIVSIFEKVLRLGEDSSIEAKATTLMISDVQRIVGGLVYIHEVWAGVLETA…	1446	P39109	24.165	42.76	PF00005;PF00005;PF00664	2
	MoABCC4a	4	C	Ycf1-like	XP_003711873.1	MGG_06024T0	MGG_06024	Supercontig_6.24	678878	683848	-	MRAVFVQQYYAISTQLCVRFKSSMTQELYHTAMESLEIDDCVVTALLESAGSKAKAKKKSKGAKATAAGKLVNLMSSDIDEVYKARDFIITAFNIPLGLMLATWMLWDLLGWRAVPGLIVVLAGLRLAKLAATRIAKAKKAVKKAQDRRVSLLHEYTTSIQCLKQLSWEDLAAVAIGKVRAEELAHLWTYNLWYAISSQVIEAIPVSMVLAMFIPFAWGNHPLSASLAFTTVSLCGSLRAGLTTVNATVRKYESALISLNRLDKYFKSVTPLTTYPTGSLSIHNASFYRRRSDTMLALKNINLDVHDLVEGQLNVLTGKSGSGKTMLLRSILGETLMDGGDAFMTRPRDIVYASQTPWLMNQSIKLNIILGKGFDEQRYHRVVQACSLNPDLALLPHGD…	1354	P32386	26.047	46.9	PF00005;PF00005;PF00664;PF00664	2
	MoABCC6a	6	C	Group VI	XP_003716143.1	MGG_03736T0	MGG_03736	Supercontig_6.26	1083672	1088476	-	MDGDYLRFSAGAGLSLVGIGSAPAVVALINRVFAKKQPRDEIYQDADGKSTPEAQAEFSNKLSKFLVIFFASIGLAGSLAVGVLVTQGRGGRNLFLDSWFNAGTWGFFLVQAIAIASSRECNHAYRLGIYSFLAAAVFFASLVMQATRTGEYLMRHDTVLFSFGAFQIFAVVALALASFSIQRRPDVFDDEDRLVDRMYTVSAFSRFNYSWPNSILSLARKQGDLEHKDLGRPNHYVRAKDVSADWKRRAYTSRLWLSIARAHASGFALQWVLTFATSILNFAPQWVILQLLRNLERREPGTPYSLDVWMWVFWLGAAIVVQNWVESYVFWLSWVELTIPIRSQLSALVFEKAMRRKDVKGTEKREKAKETDAASPEEQGEEDEAEALKKSKQGTVNLI…	1571	P32386	34.544	55.97	PF00005;PF00005;PF00664;PF00664	2
	MoABCC5	5	C	Group V	XP_003711482.1	MGG_07567T0	MGG_07567	Supercontig_6.20	1071836	1076858	-	MAAMNRLPPDWQRVLSPCYSCCERVWIPEEATFGDQCIGPITHVPLLLAVVVVFCRYGLYPLWARRPAWLRAFANEPNVSKTAPDRTRSNGHHRSYAAVAAAGEDGAFDAKPTHKTWTVYTKSLFAISIASAIASALVAGLFDFSFPYLMPIIPSFLTAAIIAIDRPQTTPGAVFLINAGLLVTQLALLIGVPTLTTSSSTALLLFLLTVLFPLVSVGIVLVMPLRNPYAAGTEEVAGKDDVAPTEKLRSPEDNFSVWQWMTISWMGNLIQLGYNRQVHPEDVWRLPFEFQHKRLHTLFREIKGTVIGRILVANAPDLLITSSLGILESACALTQVVLLKQLLSALGAQNLRVAVAYAALALLVRLIAAQSAVFSLWFSRRCYERSRGEMITMIYEKTI…	1571	P32386	28.009	48.57	PF00005;PF00005;PF00664;PF00664	2
	MoABCC6b	6	C	Group VI	XP_003710662.1	MGG_05746T0	MGG_05746	Supercontig_6.15	1253710	1258889	+	MDTSGYLEASIAVAGLSLITALSTPAIKNVAIRSRSIPGSDSTSSSLPYVEAAGHVYLYEDKDGKATEQSMAEFSDFWPRIFAWTSAVAGLGMSITASVLSVGRSGASGSEFGMFLICVDAITWTMLCLQCATLPVKHQYQRRYKLSLYALVTSTVLFASLVTRFGGPLLEVVKDARKTTESGATITIAVSWFVQMLAAIVAMIAFSSFPQRPDVYHDGRLVDQQNTASLIRRMGYAWNKVVFVVAKERQLTKADLPDLDFTRRSKNVNVAFLAQNFTGRLWRQLIVAHWGRLAQQWALSFTISALALFPQYVLYNFLEILEKPRRDDGNKFDPTLIAWVFSLFVSLLLQVWVNNTMRWLTYTRLEQPVLQLLQSLVFQKAMRLKETASPPTKSEGEGK…	1626	P32386	31.881	52.72	PF00005;PF00005;PF00664;PF00664	2
	MoABCC7	7	C	Ybt1-like	XP_003712334.1	MGG_04855T0	MGG_04855	Supercontig_6.22	539489	545170	-	MGGVGQCQWPVWQVDDLTPCFQHDYLRILLPAVVIGLSVLNLGFRSARHAASRSKSPSTHAYAPVSNGDNSRPGAHRTDISPDDDAIAQDDEDDDEGLAIGGGRLALVKTATKGSIVQADTPPAQTLSVVVEELAIAGLVAVYVIALLSPKAHGSYTLTGTIIGLTTWVYVLVLATLRLFLGNTQWRVPHLWNHTAAIYSCQWLFLIGIFRSAMVHPSSKLAQILVIVEFALTSLLFFMAITTRKGNKTVLLEWEDGIPPARENLASLFSSFTFSWVDQIVWQGYKEPFEMGKVWNLLPKDKAATVLSHYRRVKKTTKLYWHLLRYFKGDLLSQAGWAVMSGMFTFAPTMLLKAILEYVEEPESAPRSVVWLYVILLPVTDIIRSLGDNRALWIGRKIC…	1683	P32386	39.719	59.11	PF00005;PF00005;PF00664;PF00664	2
	MoABCC1	1	C	MoABC5-like	XP_003712513.1	MGG_05009T0	MGG_05009	Supercontig_6.22	1094480	1098442	-	MSVVLGVKTILLVLEAVPKTIIAATIPGTAQNGQEEKQESTDKRGKRQAPHEQTAGVYARRSFWWLNRILWTGFRNSKLKADDLYEIDDDIKTERYSQALASAWGRADKSKKRALLRSTLSVLKWPLLIPALPRFAQIFLNLAQPLLLLRLLQHVSSPPSAAGTEAEAQERRVGQGLIIATILVYFGLAVFNGYYGSKINRAVVLVRGSLIDLIYRHMLELDLTTCKTTAASGPAGLVTMDVERVDLAVDKLHALWAAPIEVGLGIFLIARQVGWACIGTAVVAAGCTLATTRISRLLPTRQKAWNQSVQRRVALTSTALNNIKSIKMMGGFERHVADRLQAAREAELDASASFRKCMTIVNTLVMVPRQLSAPLVLTLYALGVNNNNGTLLTASQAFT…	1320	P39109	24.515	45.58	PF00664;PF00664;PF00005;PF00005	2
	MoABCC4c	4	C	Ycf1-like	XP_003719392.1	MGG_11025T0	MGG_11025	Supercontig_6.12	2876167	2880870	-	MKFLSSHAARFAQFVVCVHSRFEATQARYAWLSGNSDGGIDGGSEGRPGTSLSTEEHISIDPPLYYISPFQSWAGRLASRVYNNDGVLEDAWLPRFSRDSSSLRRTFLPLLAAAGQSNFWSCWRILWAFSNQFEVGGMIALGFFLEAVTGLASLLAPWLLHKLLAEPRSASLATWLVMATLASTLAGRTRDQVTRTHAVWTETGLRTTILAKALRLSPTASAHLSPARIISISTVDVDMIALYVQRLHDIWSAPAQILAIAALTTRVMGVWPAVCALATMALLFIVQGRASIMFRDGIKEYVLRNDTRLSALRLVITRFAAVKALAVEPVFRRLVEDARAAQLDALRKYLVAGFSIFTSVSQTVPGLVACAAFFVYWAQGHEVTPQVVFPALAYFNLLY…	1394	P39109	26.387	44.6	PF00664;PF00664;PF00005;PF00005	2
	MoABCC4b	4	C	Ycf1-like	XP_003714662.1	MGG_01674T0	MGG_01674	Supercontig_6.27	3988150	3994813	-	MYFEDDVAQRVLAQTGSFTGYRPLLDLGHGYLSATADTKQPLCGNAEGWGPLSPFRYDFTPCFIDVWVASVAVFGLIFGPIALWWLLTKKDAAPVGKGFQFWTKQSILVLVIVDFFAQLILQIISYGSIAYGDFRVWTTLLTILSLFVIFSIQWVEHERQRNANGVVLLYWLFLLISLAVKLRSLVSQQVYASDLKYFVVYTVGFGLSALDFLVEWLWPRKRSFYSAITDDDESPSEYATIFSQLTFSWMTPMMKYGFKNYITQEDLWPLGTQDTSKATGGAFEKAWQGQLNRKKGPSLWLAIFKAYGGPYAVAALFKLGNDISAFLQPQLLRYLISFIESYEFKERQSEPIIKGAAIAMAMFGVAIFQTAMIHQYFQSAFVTGMRIKGGLTSAIYRKS…	1546	P39109	49.087	67.86	PF00005;PF00005;PF00664;PF00664	2
	MoABCC3	3	C	Yor1-like	XP_003715767.1	MGG_08309T0	MGG_08309	Supercontig_6.29	2478760	2483410	+	MAGPPPTHGPGSRSSASNDPDIRRQTQDDSEQVVSDATMSRDADLIRPSAPSPAPKPSADLDDATSSDEEKHQRQSSSESLSLPATATRNGLNRTKSTATDVSATYSTHLRTLQQEWTSRPWYRKLNPLRWGGIPPLPDERAPCPEVDAGFLSKLLFSWQGPLMKTGYRRSLQLTDIWAVNPDRAVEPMSDRVRASFKKRVAAGQRFPLALALHEAFFREFWLGGFCSLISTLMQVLSPFMLRFLIQFATDAYNAANEGAPAPPVGRGAGLIVGVVLMQIAQSLAMNHFIYHGMICGGQSRATLIQMVYEKSMVLSGRAKAGGSKDNNNETKDNKENKDKKKKGSKGGVNPEGQGAGWANGRIVNLMSVDTYRVDQAFGLFHIIWTAPLACIITLIVLV…	1500	P53049	35.343	54.89	PF00005;PF00005;PF00664;PF00664	2
	MoABCD1	1	D	Pxa1-like	XP_003716242.1	MGG_17054T0	MGG_17054	NC_017851.1	1138239	1142149	-	MAAQSTLRHSAAEAAIAAFLDKYTEMISTRLRKTSRTTRLLGTLALVASIVLAGAGGRRWWRRRRQERETGRKLVRTNSWLSNKDGSRTIYVPYKDGTSKVVIQRTKPLTFEAHRRLFLNPPRVSGLADGSVPAAQTKPGLNLAFLHQFLSLMSIMIPRWSSKEAGLLVSHGMFLMLRTYLSLIVARLDGEIVRDLVAGNGKQFLWGIVKWCGLGGFASYTNAMIKFLESKVSIAFRTRLTRYIHDLYLNDNLNYYKLPNLDGGVGHGADQYITQDLTLFCAAAANLYSSLGKPFVDICLFNYQLYRSLGPVALTGLLSNYFLTATILRKLSPPFGKLKAVEGRKEGDFRTLHARLIANAEEVAFYGGADMEKHFLNREFKSLKNWMEGIYMLKIKYNI…	828	P41909	36.469	55.8	PF06472;PF00005	1
	MoABCD2	2	D	Pxa2-like	XP_003709418.1	MGG_06707T0	MGG_06707	Supercontig_6.18	2407373	2410472	-	MAAQSKPLRPGPAAASALTTARAVVAQLTEHYLAHRTQVSRAVYLTLIVALIHRVRAAVAEQKAASQREQAARAEQGGTSKALGAEGIADDDEDDTAVVTSSSGGKGKKKRKKVELNREFFRSLLKLVRICVPGWRSKETRLLISHSFFLVVRTLISLKVAAMDGAIVKSLVKGNGKEFLKRIVWWMLIAVPATFTNSMLSYHQAELSLKYRTRLTQHIHDKYLSKLTFYGISALDDRIKNPDQLIAVDVAKFSNSLAEVYSNLAKPLLDMTIYTHSLSKSVGGEGVVFMSLLVQLSANVMRALTPPFGKYVADEARLEGEFRFQHSRLIDHAEEVALYHGHEAEKNTLDKGYFTLIKHVNYILRRRFYHGFMEDFVIKYFWGALGLLLCSVPVFVKLP…	737	P34230	32.494	53.65	PF06472;PF00005	1
	MoABCE1	1	E	Rli1-like	XP_003713614.1	MGG_11382T0	MGG_11382	Supercontig_6.27	609099	611471	+	MSDKLTRIAIVNSDKCKPKKCRQECKKSCPVVRSGKLCIEVSPDSRIAYLSETLCIGCGICPKKCPFDAITIINLPTNLESQVTHRYSANSFKLHRLPMPRPGNVLGLVGTNGIGKSTALKILSGKLKPNLGKFDNPPDWEEVIKYFRGSELQNYFTKLLEDDLKAVVKPQYVDQIPKALRPGAEKSVKYLIESRKSLDNLDQVLDVLELRHIYDRDINLLSGGELQRFAIGTVCVQKADVYMFDEPSSYLDVKQRLAAASIIRSLLRPDDYVIVVEHDLSVLDYLSDYICVLYGKPAVYGVVTLPHSVREGINVFLDGHIPTENLRFRDESLTFRIAEAADEFNIDRSRAFNYPAMEKTLGNFKLRIDPGDFEDSEIIVMMGENGTGKTTFCRLLAGA…	610	Q03195	73.388	87.44	PF00005;PF00005;PF00037;PF04068	2
	MoABCF1	1	F	Arb1-like	XP_003709492.1	MGG_11862T0	MGG_11862	Supercontig_6.18	2628034	2630575	+	MVSSSKEKRLAKKAAEGKEPKKTVASRSKAGSKAGSKVASATGSVNGDEPELDANGNPIVSDEPATGSDKADEVKRLADQMDKHGLSDRVTTGVLASLEQSKDVKITSASLVFHGRVLITDTTLELNFGRRYGLLGENGCGKSTILKAIAAREYPIPEHVDIYLLNEGAPPSELGALEWVVTEAENELKRLDALAEKLLEEEGPESPVLMDLYEHMDKMDPSTFSTRASLILTGLGFNKQTIHKKTKDMSGGWRMRVALGKALFVRPSLLLLDDPTAHLDLEACVWLEEYLKKWDRTLVLVSHSMDFLNGVCTNMIDMRMRQLIYYGGNYDSYMKTRSEQETNQMKAYHKQQEEIVHIKKFIASAGTYANLVRQAKSRQKILDKMEADGFIQPVHQDKV…	636	P40024	73.619	86.99	PF00005;PF00005;PF12848	2
	MoABCF2	2	F	Gcn20-like	XP_003718434.1	MGG_11547T0	MGG_11547	Supercontig_6.21	2036622	2038951	+	METDIKAILPNVDPVISEYSVGYLTHASTAWTDEEDNAGPPPLAEAASVITELLLSASGSPDAKLQEKIRALVDKWVDKYSEANGSTERRGPSVRRLDQTIQVSAQRNMSSTLAVSTGGVDLESANARKVESKVDRKKLEKAERKIAAKQSKKTFKTVEYESSRLLNQPDPAQSYEDFYMAVNPLQLGAGAAGKSKDIKIENTDVSIGGTRILTDTTLTLSYGHRYGLVGNNGVGKSTLLRALSRREVSIPTHISILHVEQEITGDDTSAIQAVLDADVWRKVLIKEQAQITEKLAAIEAQRSSMADTSEEAAKLDREREALDQTLGDVQGKLAEMESDKAESRAASILAGLGFSPERQQYATKTFSGGWRMRLALARALFCEPDLLLLDEPSNMLDVP…	750	P43535	57.852	76.11	PF00005;PF00005;PF12848	2
	MoABCF3	3	F	Group III	XP_003714400.1	MGG_15701T0	MGG_15701	NC_017850.1	3561026	3564720	+	MTSIASESVASILVTCKQTRFRIETSPEYRELDIEGLNITLAAAPPPEAGGVVASGKGKGRSKAKSQGLEILTDAKLRLKAGQRYVLVGKNGSGKSTLLKAIAEKLIPGIPEATRISILQQTDATDETALGVQSSSSNGKALSTLDEVIERATSRSELEQEIGALSTGINDTTSATGALRALRKIKHDRQQKRLFVLDKDARLRSGARGLQARKALTEFEKEVAASALSITQVDEEIPPEAIRDETQEAIDMLADLQIRVEPSRLAEVESRAKRILTGLGFTAESMAKPISSLSGGWRMRASLAACLLQETDIMILDEPTNFLDLLGIVWLQRYLTSLGEDSDGTTGAAAALTTRAPTLILVSHDRDFISLCTDLLILKDKDLVYHHGDLASYESSTAV…	761	P43535	29.797	47.89	PF12848;PF00005;PF00005	2
	MoABCF5	5	F	New1-like	XP_003721230.1	MGG_02572T0	MGG_02572	Supercontig_6.23	1954928	1958819	-	MSVPTIVVKGDGPAPSQADVSAILDTVFNAQSSNASIDAAYALCELFLNSPSVGFRGLNAYGVLAEVKKAAADKKSGLRRESAQNLLGALFEKFPPRDAPSEYVFLLQDGGILGCALDALADKGAVVRDAAQYGLDALFGHLSPEALVVGLLPALVNYLSKKTGKWQGTVGALKMMQKMADKAKLSIGGTKEEALEKDLLREAMGNKLAGLIPLVEAGMHDLKSEVEKQSLLTMKSLTDLLTNDDVAPRIPLLIETMQKPSAQSLQKAIHALSMTTFVAIVTSPVLALLTPFLERSLNTPTTPQEVLRQTVVITENLTKLVHDPIEARTFLPKLTPGVKNVADRAALPEVREIATRALNVMNKAMAVDKDNVVERTKGEDVGKILDAEIKRANGLAGDQ…	1118	Q08972	49.776	65.44	PF00005;PF00005	2
	MoABCF4	4	F	Yef3-like_x000D_	XP_003720172.1	MGG_14971T0	MGG_14971	Supercontig_6.12	2954882	2959205	-	MSSKENAQSLKVLDELMQKLTISKEADAIKESSNALATFLNGRIEDCDTPTKTIENLKKQLGNKKDAAVREKALCAIQAIAQHSNVSPHVEPFLVVLLPSVFAAAGDKITSVKNAALAAASAIAEAINPNAVKATLPHLIESLQNAQKWPEKIAVLDFIETLVRTAPAQTALRVPDLIPVVGDAMWDTKKEVKEHAYKIMEKICSLIVNRDIERFIPELIKCIAKPENVPETVHLLGATTFVTEVTEPTLALMVPLLERGLQERETAIKRKAAVIVDNMCKLVDDPNIVAAFLPRLMPNLQKNFENMADPEAREKTKQGLDTLTRVGNVVDGKIPERRNDGDVATVAAHVRDALSSEKDAKAEKFAPVIEYIAAVGGQLVDEKEVDAPAWATALKPYVS…	1055	P53978	62.894	77.76	PF00005;PF00005	2
	MoABCG3b	3	G	Group III	XP_003713082.1	MGG_07848T0	MGG_07848	Supercontig_6.28	559483	563931	+	MTAYNQGGEAPSLSSNENIQENVPSQSEVTIVNYDRPVEEDARMEEELHELARRYTTASNFQGSLFPHQPDSPLDPSSKKFNARKWAKAFYDLRVDTAEGSPPRTTGIAFKNLNVHGFGTSTDFQKDVGNAVLEVGSMLGKVTGKKQHRIDILHNLEGLVQAGELLAVLGPPGSGCSTFLKTVAGDTHGFHVDPESTINYQGIHPKQMRTSFRGEAIYTAEVDNHFAHLTVGDTLYFAARTRMPKNIPPGVSKKEYAEHLRDVTMAMFGISHTINTKVGDDFVRGVSGGERKRVTIAEAALSYSPLQCWDNSTRGLDSANAIEFVRTLRTQSDIMSSTSAVAIYQAPQDAYDLFHKVIVLYEGRQIYFGPTGEARAYFEELGFVCPDQQTTADFLTSMT…	1463	P33302	48.138	65.92	PF14510;PF01061;PF01061;PF06422;PF00005;PF00005	2
	MoABCG3a	3	G	Group III	XP_003711251.1	MGG_07375T0	MGG_07375	Supercontig_6.20	376387	381240	+	MHGPVVVQTPQGARARHERASLETGEESDKTVYEGNPEEQVQDLALRITREASAAEYPSLFDLPPGSDLDPKSQNFNAERWTRAFYQTSVEALDGTEPNTAGLSFQNLNVHGHSALSNYQTTIGNSFHAGMDLVAGLVGRKQAQRVDVLRDLEGVMLSGEMLCVLGPPGSGCSTFLKTLACETYGFTVDKESRLNYQGLAAKDIQTRYQGEAIYVSEVDHHFPRLTAGETLYFAARARCPRKLKSRKHEYAEQIRDVVMAMLGISHTKNTRVGNDFIRGVSGGERKRVSIAEAVLSYSPWQFWDNSTRGLDSANAVEFCRTLRTQAKVFGNTACVAIYQAPQEAYDLFDKVILLYEGRQIFFGKTAEAKAYFEGLGFLCPEQQTTPDFLTSMTSASERT…	1469	P33302	44.048	62.68	PF06422;PF00005;PF00005;PF01061;PF01061;PF14510	2
	MoABCG2	2	G	Abc1-like	XP_003717522.1	MGG_13624T0	MGG_13624	Supercontig_6.13	506650	512039	+	MSQPVEDPSHDQARNDNAQTTTDTGNASMPKTNGHDQESSATGISSSPADTLMDKEKQAAPTPEPSTEKAAVPDPAASVASDTAEDEFFDDNDSEQRRRNEMVQQLARTYTSRSNASAAADEYGNANPFLIASEDPDSPLNPSGNNFKAYAWAKAIAGMVAAEGGSFRTIGICFQNMNVFGFGAATDFQKTVSNVWLEAANMLRTAVGMGKTTRIDILRGFNGVVRNGEMLVVLGPPGSGCSTFLKTIAGETNGLNVDQSAYFNYQGLSAEEMHKRHRGEAIYTAEVDVHFPQLSVGDTLTFAANARAPRRGPPGVSKTLFANHIRDVVMAIFGISHTINTRVGNEYIRGVSGGERKRVTIAEAALSGAPLQCWDNSTRGLDSANAIEFCKTLRLQTRL…	1620	P33302	47.004	64.85	PF06422;PF00005;PF00005;PF01061;PF01061;PF14510	2
	MoABCG9	9	G	Abc2-like	XP_003718620.1	MGG_00447T0	MGG_00447	Supercontig_6.21	2573236	2578187	-	MDQKANDVASLEEGNKAPSTANTAVGSLPRSADPSINLEELRVAAHQKNPNGTSNVGSGISVARAEADFAELQRELTGMSRASRRKSHASQRDAEKANGEDLGETSSSESEPFDLESWIRGGIQAEREAGIRPKHIGVYWDELTVKGMSAFTNYVETFPDAVIRFFDYYTPIKNKLGLGGKAPEATLLDSFRGVCKPGEMVLVLGKPGSGCTTFLKNITNQRYGYTGVEGDVLYGPFTAKEFEKYRGEAVYNQEDDIHHATLTVEQTLGFALDCKVPGKLPAGITKAQFKKDVITMLLKMFNIEHTRNTVVGGSLVRGVSGGERKRVSVAEMMITSGSILAWDNSTRGLDASTALDFIKSLRIQTNLYKTATFVSLYQASENIYKLFDKVLVIDAGRQV…	1484	P32568	36.147	56.78	PF01061;PF01061;PF00005;PF00005;PF06422;PF14510	2
	MoABCG11	11	G	BcatrB-like	XP_016846008.1	MGG_10277T0	MGG_10277	Supercontig_6.23	9687	14448	+	MDDRPTPKDTDIPGGFPESPPGPTPLTERNFPLVTSQLRASRSHVDAPTEQIRRPGPAIGGDIGSTSSSLTEKEGLNNETASQDDGSEKRFAPLRTDSQAVRATGSDARPGFERKATSYTEDDIFRALSRRRTGGTHASAPAESDEDEGQEIERLVSRMFGHERQRQSAEEKTRRSGVIFRDLTVKGVGLGATLQPTVGDIFLALPRKVGHLFTKGPRAAFAKPPVRELISHFDGCVRPGELLLVLGRPGSGCSTFLKTFCNQRAGFESVLGDVSYGGVDAKTMARDYRGDIIYNPEEDLNYATLSVKRTLHFALETRAPGKESRLEGETRQDYIREFMRVITKLFWIEHTLDTKVGNEYVRGVSGGERKRVSIAEAMIARASVQGWDNSSKGLDASTA…	1559	P32568	38.415	58.09	PF01061;PF01061;PF06422;PF06422;PF00005;PF00005;PF14510	2
	MoABCG8	8	G	Group VIII	XP_003713947.1	MGG_08918T0	MGG_08918	Supercontig_6.27	1664678	1667151	+	MSAHHGYSEPARQSDHRSEFHSQHASDLGKDGADVESSSASGAHLLNTTVKSISWTNITVKVTDRDTKQPRLILDNVEGIVNAGELVALMGPSGCGKTTLLNMLASRPTGAGSTDGVVLVNGTEPSRAAFRQMSCFVEQEDALIGSLNVRETLMFASRLSTSSGSLSSKERTRRVDGLLAAFGLSDQASTLIGTPIRKGISGGQKRRVGVASQLITSPKILFLDEPTSGLDSAASREVMSYLKSVAKRNNLIVIASIHQPSTSTFMLFDKLCLLSQGKQHYFGPVTEVVPYYESIGLDVPVHSNPAEWLLELINVDFAEDRANAQTLLGRLQEAWTSSSRCQQLRAGLRQVESFGSTGAETLVGSGGHSERKPGQLSLVLTLLHRSFVKSHRDVVAYGI…	655	Q08234	29.851	48.59	PF00005;PF01061	1
	MoABCG7	7	G	YOL075C-like	XP_003719428.1	MGG_10410T0	MGG_10410	Supercontig_6.12	2747905	2752127	+	MTMSENKQTQDGHPVGAHARNNDPTDATEAAGELATQGKTLDAPEEDAISIMDRETPGNRMMHAENEKSRPALYDAQHLSLADVQQVDVQIRDLRVSVDTSPSIWDPSTYMDLAKQTFASSKSQGSNHVKALLQSVSASLAPGTLTAIIGGSGSGKTTMLNTLAERVSSSRLSVGGSVAFRNVSGGQGLDAPGGDIQSVRYSYVMQQDILLPTLTVRETLRYSADLRLPPSTTIEERMRVVEEVILELGLKECADTRIGDHAHKGCSGGEKRRVSIGVQLLSNPSVLFLDEPTTGLDSTSAFQLVRTLKTLAEKGRTIITTIHQPRAEIWELFDNLVVLTKGSPVFSGPANECAPWFADLGYELPPFVNPCEFFIDISAVDNRTPEIEEETTTRVSNLK…	1412	Q08234	37.151	56.97	PF00005;PF00005;PF01061;PF01061	2
	MoABCG10	10	G	Adp1-like	XP_003714538.1	MGG_01563T0	MGG_01563	Supercontig_6.27	3569394	3572759	-	MPPRLRTALALGATSLLWLASVSANYTTYDSMRAQLALMDDRPKDCPPCFNCLLPAYTCGQYGGCNEYDGTCRCPEGYGGLDCMEPLCGSLARGKDRPMRSGDQCSCDEGWTGINCNVCTENKYCDALMPENEGGVCYQMGDVVNHNYQMCDVTNKPILDMLGGRKPQVTFDCDKASGECDFQFWIDQKESFYCHLNKCDASAEFDESRNSTNYDCGKVNCSCIPGRFLCGESGSVDIGDFLDQEIKGPATFKCLQKTGDKNNCDFDEAAMNDLVSSIFGDKTITLSCRSGECLYHTQVPGYKRPVSKINTPLIAGVIAMCSIFVAVTIIIIWYLSRRKFRYGPIHLDDSDDEQVKLMADHKPASLYFENVCYGLNGRQILSEIQGMAHPGEITAIMGA…	1079	P25371	43.296	60.24	PF00005;PF01061	1
	MoABCI1	1	I	Caf16-like	XP_003712222.1	MGG_09520T0	MGG_09520	Supercontig_6.22	202908	203894	-	MADGSSTPRSPSLEVKDLTYSFPDRSTGISNISLSLPARSRTCLIGANGAGKTTLLRLLAGKRLSPRGAITVGGVDPFSEGLEGVTYLGLEWVLNPIVRTDIGVAELLRSVGGDAYPARRDELVEVLDIDTAWRMHAVSDGERRRVQLAMGLVRPWTVLLLDEITVDLDVLSRSGFLDWLKRETESRDATVVYATHILDNLHAWPTHLVHMHLGTVKEWGPAADFLEAQGASKDGNSQLGHLVLGWLREDLKDRGPRSQHKRAPEGKSYGAGGIELGGYGYEPKAPPKGQ	290	P43569	43.796	60.22	PF00005	1
	MoABCI2	2	I	Ydr061w-like	XP_003719684.1	MGG_04146T0	MGG_04146	Supercontig_6.12	643595	645693	+	MRALYSSVRAPILRISRGTFYRHHPSAQVSHPNPPLFKDLDFELSSTAQLANGEKQQHWCIVGPSLSGKTTFLEVLRGFHLSIPPTARSYPYLSTDAFPCHLRTPHQAIQYVGFDASSSSGLGPPTSTYLAARYESRREDTDFSLRDYLLGNTELNPAEKPGQSAAEEEKLLGRVVHDLKLAPLLELPVSFLSNGQGCRARIARALLRTPEVLLLDEPFMGLDPPTVVALSPFLRGLAEQAAPRLVLSIRPQDPLPSWISHIVYLGNNCQVASIGQKEDVMDQLRSYVSRVADSKTPEDPTLPVSALREMGRTLTDDGVEGVVFDAVGLQSSIAMPELPRAAINGATSIGEPLVEMNGVQVGYGDKIVLGNWDNDTITGQTGQKGLVWTVRRGERWGIF…	674	Q12298	28.022	46.34	PF00005;PF00005	2
Mycosphaerella graminicola	MgABCA1b	1	A	-	NA	estExt_fgenesh1_pg.C_chr_30287	MYCGRDRAFT_108544	chr_3	1270739	1273428	+	MKSEIPSKLTASSEHRDGIDTSDRPMTLYTGKPCGPLRQMRALYIKRLAILKHNFMPYLAAFFVPLVLAGLVPRFLRSAEAGGLQCSDPNAGSTYESNPSTLLPQAFLYGTTVAPPSAVDTLERLLPRNGFCYQPSGTAGYSGVGYCENSDYDTKPWSEVTTATSLDAFNAAIIPQGQYGYSQGGFFVRGNDAPLLAFAAGYTFSASVEMLGALDMVLTNTTVGVSHASFGQKYTPQDFYQSLVAVFTTIGFCLFPGLFALYPTRERLQKVRAMQYSNGITSGPLWVAYALFDFCFLLLIAILVTIIWMTNGYGYYGLGYMFVVLLLYGMAATAYSYVISLFAPSQLAGIAMTVIVQVVIAMLYFVGCFLTVDSANVTVVEHDLNILYYTIALICPAVS…	850	Q5ASB8	37.699	55.69	PF00005;PF12698	1
	MgABCA1a	1	A	-	XP_003848920.1	estExt_fgenesh1_pm.C_chr_100183	MYCGRDRAFT_101461	chr_10	1024943	1030126	+	MLAIRQTWALCEKTITIIFLRHWLGTLTRAFIAPIILVFILGYSKNFFVPPSNFGIGNPTPVRSLRDAASASAGGRDTLAIVNQGLTGGDIETVVNAISEPFTSQGKIVRVIESTANLLDVCPSSLRGVTPCFAGVVFESSPNEGPGGIWNYTIRADGSFGTNIYVDRTNNAAEIYILPLQHAIDSAIATVSGDTLPDDVQEFPFTSRNQQERAENITRLYMNTLIDILGLAYFIGIVGICYQLTGHMAQERELGMSQLIEAMMPNRQRWVPQVARLVSLHISFDILYFPSWVIMGAIVGQLNYPHSNIGIPIGFFILAGLALASWSIAFASLFSKAQLSGITVTITSIVLAILIQVIPPPATAATVVLAVIFPPINFTLFIIYMAYWERLSEPAMLSQ…	1606	Q5ASB8	48.66	65.98	PF00005;PF00005;PF12698;PF12698	2
	MgABCBFT3	3	B-FT	Group III	NA	estExt_fgenesh1_pm.C_chr_30298	MYCGRDRAFT_99570	chr_3	1934305	1940008	-	MYRVGRILFRDAEKCSIIMEHSVHARERLERIFQFADGTDRTLYATSLLAAIAAGATLPLMTLVFGQFTATFNDFATGTLPPDDFKSEVDHFVLYFVYLFFGRFFLSYGSSVLINIAASRTTRAFRRRFLEATLRQEVWHFDKQTNGSAATQVTTNGNRVTQGIGEKLATLVQGISLFFSAFIIALAVQWKLALIIMSMIPALFLVVGICIAFDAKVEAKVTKFYSRAAVLAQDAISSVRTIHAFGAEEKIIRKYDEYLEMAYVEGKKKNWITALAFWQGYRMFASREIDNVGTVFTVVLSVAIATTAIGMVAPQQLAITNASSAASELFEIIDKPSLLDPLAPEGIVPDSVEGRIEIRNLKFAYPSRPTAPVLQGLNISLPAGKTTALVGPSGCGKST…	1243	P12866	25.664	44.27	PF00005;PF00005;PF00664;PF00664	2
	MgABCBFT5	5	B-FT	Group V	NA	estExt_Genewise1Plus.C_chr_20225	MYCGRDRAFT_67785	chr_2	433742	437702	-	MPQARSTEVSTPLQTVYRRLLGLNPFKTTYLNLYDSLDTVLDRSIAIGSAVFAVAAGVPLPVIGYIFGQIINEFPPPEAALHDRLVQLLGVAVAYFVVTTIYCIGFGLTSETVSVKLRRKLLECLLHLDQAYLDTHTIDVSGLLTEKMDTIQAGCSEKVGIFIQALSYFVAAFVVGFLLDAELTGILLASVVPAVSICFFVLTPLVAKYNRAANEKNDQANDIAEGALGAVRIVQAFDMITGLCARHLELLNAATKTNAKKAILAALQAGAVYFIAYATNALAFYVGSRRTNGGNAGTVYAVILLILDASFVVGQFAPFLEIFARAASAKDTIQDLIDARNDPNNASTFRKTDHKPSLHGQDIQFKDVVFQYPARPTVRTLNEVSFTLNNGKFTAIVGT…	1263	P12866	25.547	44.04	PF00005;PF00005;PF00664;PF00664	2
	MgABCBFT1	1	B-FT	Ste6-like	NA	estExt_Genewise1Plus.C_chr_50409	MYCGRDRAFT_71942	chr_5	876018	880475	+	MTDTKQTDRQRHKRQGSDDSAAKSSEESFAASSPASGDKRKKAQWRSLFVFTTRSHIPVLSVGVITSIAAGATGPAQTKVIGWLYQGFTDYAQGTIDGDEFMRKELKYVLYLTLIGIVSCILHSVDFAAWLAFGELQAKSARDRLFHGLLDKEIEWYDMRKNGIGAMLPRLQAQIRELQLAVAQPMSSLFTLSATAILSLIQAFVVSWDLTLVTLATVPLILGLVIWCSHGMEKNISKQEECLTEAQKYTTSAFASIETVKCFNGQEIEAEKYSARVQQAAQWYAWVAHASALQMSLVVLLSVSMFVQGFYYGGVLVRKGTLNSGDVITTFFSAVGAFQAIQGIIPQMIVFEKGRAAGSTLRTIMAQVLKDPSTKSSNGQLCPETCIGDIDVKDLTFAY…	1412	P12866	29.332	51.09	PF00005;PF00005;PF00664;PF00664	2
	MgABCBHT3	3	B-HT	Atm1-like	XP_003851751.1	e_gw1.6.832.1	MYCGRDRAFT_43300	chr_6	1955230	1957464	-	MLASRACLRATLSPAKVQLRPQRLGAPVYLQAAWHARRVFASTPRHRKDDARARTAEKEIQAKQPAAESVQPEGVQKAKPAEPTAKNGSLLSEQTVSNAAQRKMDWAIMKDMVQYLWPKNDFNTRFRVSLSLGLLIGAKVLNVQVPFYFKDIVDSMNIDFAATGGTAMTVAGAAIFAYGATRIGATLAQELRNALFASVSQKAIRRVAGNVFKHLLKLDLNFHLSRQTGGLTRAIDRGTKGISFLLTSMIFHIIPTALEIGLVSGVLTYQYGWKFAALTVGTMTAYSWFTIATTAWRTKFRKQANAADNKGATVAVDSLINYEAVKYFNNEAYEAKRYDGALKNYETSSIKVATSLAYLNIGQNLIFSTALTGMMYMAAQGVATGSLTVGDLVMVNQLV…	709	P40416	60.535	75.08	PF00005;PF00664	1
	MgABCBHT5	5	B-HT	Group V	XP_003853908.1	estExt_Genewise1Plus.C_chr_31280	MYCGRDRAFT_70017	chr_3	2144530	2147850	+	MLASGMALAVLHYLAPIITAVYFVSAKTTAVCLLQEPKPRSGTKSRRFPAIALQLIAVCTAVAEAVSTILQAVRQPGWAAEQDYVIFLVIFIAVHLCLALGLAETVSPLWHPYFGAWVIAFFFEVGLLSLAATSGKTDEYTTTRLVLAAVRASALLLLCLGVLWFALRDRMRGIKLDEESEALLAENGNGHANGNGTDGRLNGSTIKPPPSSPEEASGDATEDDEMWDMDSDSEEPDRDKELKELQKKRLQQSGSWFNYLKEFKIFIPMLLPWKDRLVQACFLIIGIIIIAERVLNILKPRQLGIIVDELTASAGSGDVPWHSIGLWILYASLSSGAGISLIKNVAQVPVQQYGYKAISTTAFRHIMGLSMDFHNEKNSGELIRAIEQGSNLQDLVDFI…	896	P40416	30.348	51.08	PF00664;PF00005	1
	MgABCBHT4	4	B-HT	Group IV	XP_003857723.1	estExt_Genewise1Plus.C_chr_10309	MYCGRDRAFT_65067	chr_1	770946	774055	-	MAEANQQWVSNPVAQRVLSYLQIAYPIILLILYLLAFTARSIVAAGKEEPVVQESEQLGPGGKPLPPRKNNQPKKHSTHDLDFSRPRKLLFEWLSVGVILSLGANVAVIIVHALLERKEGWWCGEAPTIYLVGAFMVYTLMVIHMIESIPSPTAAHYVSWIVAALMEIILLGASFALYTSVHRESKVGKPHGGEIRREMTTWEITEVVIDIVRLFLILALVSFYTLFVYLLGFGKRQETSHEEERTALLANGTHENGSANGNGSAVGYGTQNGKPAAPQSRQEEVPAGWEKPKQTPSRSWWEYLRAYTVFLPYIWPAKDRKLQINFITCIGIVIIQRAIQLAVPIQAGNITNILAGKDPSGIYMPWFAIGLYILYRIFQGGNGLLGAARQVLWIPIEQY…	1018	P40416	36.058	56.09	PF00005;PF00664	1
	MgABCBHT2	2	B-HT	Mdl1-like	XP_003854125.1	estExt_Genewise1Plus.C_chr_32065	MYCGRDRAFT_70532	chr_3	3338692	3341378	+	MALRGPNILARRAWDSLGNGALFTTRIRSCIGEPQRPGWTCTTQVGLRAGALPSSQLRNLFTSRNGPLSRPATCSKGTAIKQSLSVAIAQQRLLQTSKPSHEARAVTEPSGKEKSRGQAAKQSSDPADEDAEDETQNFKKSDKAAKASQINLSAKLSGGGKDGKGKPGGGRQEVWRLLKIARPELRILSWAFLFLLISSSITMTIPFSIGKILDAATAEQGTLFGLEMEHFYIGLGLLLATGACANYGRIILLRIVGERIVTKLRSSLFKRTFVQNAEFFDANRVGDLISRLGSDTIIVGKSITQNLSDGMRSLVSATAGLSLMGYVSLKLTGILAIMFPPVALGAFLYGRAIRNLSRRIQKNLGTLTKIAEERLGNVRTSQAFAGEQQEVHRYNTQVR…	807	P33311	42.969	60.16	PF00664;PF00005	1
	MgABCC6	6	C	Group VI	NA	gw1.2.25.1	MYCGRDRAFT_9942	chr_2	1048443	1052480	-	RLTFAWVEPLLKCSGNDVRLEVSDLHALECGTAVSLLQLHLETIRSFAREPLWKSLFRSHRPLFFLQWVLTAAMSVLSFLPQICIYNLLRLLEQGGSVGANKDLLWIWAISLGICSLSVQVLGPQMMYLTFAKIEIYVRAQLSALIFEKALRLDDEKGAAENTSPSLGDAPVLTSLDDSGDEDEDGVSKTAQQVLNLVAVDTMRVAEIASRQHVFLGSFLTFVLALVFLVRLVGWVSFALGLLGPLVIIPLNMKASQAYGRAQGGLMRSRDVKLRTLSEILHGIKQIKFTATETRWETKMTGLRDIELKEQRKTFVWATVLRFLFQSSPIVLAMITLSVYALLNGSLSASVAFTALGIFGNLEFSISVLPMAVMQVSAGLVSGERIGTFLEMPEKKPST…	1282	P32386	31.645	52.61	PF00664;PF00664;PF00005;PF00005	2
	MgABCC5	5	C	Group V	XP_003857785.1	e_gw1.1.1892.1	MYCGRDRAFT_32213	chr_1	278572	283062	-	MQQVLGIDDDFIPQICFDHVWNVRTGHFRPCFLPVLAILPSLLTAIILLGQALRILFPHRPSWTKPFVEPPQEPEVEVELVRSRRWSKFVIALISICSFGLILQLAACLLKRPNATAYLPILPWLVALLEIIIYHPRKTPYATMFILVANVIVEGILLDNDFSHPKLVRILSGCSIGFGISAILVLLTMPYRDPFLPHKDISPPFATPSSIMRSPEEALSYWQFMTVRWIAPLMSIARKRQLEDEDVWALPYEFQHRILHENFRQLKGTVIRRLLKANGIDLLVIVIVALINQLSRFAAPIFLQLILKSMRDESSNVALKYAVLALVGRLITTQTSVFQLWFGRRAYERSRGEMITMLYEKTLGRQISFLPTDAKKKSAGNGSSNGDANGGDTKKTKSW…	1496	P32386	31.15	50	PF00664;PF00664;PF00664;PF00005;PF00005	2
	MgABCC7	7	C	Ybt1-like	XP_003850299.1	estExt_Genewise1Plus.C_chr_81021	MYCGRDRAFT_74996	chr_8	1568798	1573936	-	MAGHCRWPIWQSDDFSRCFQHEYLQTLLPLIACGVSILYLAYQITRATQSSSRAGREYSLLKQDAANGNGTYHDSDEDGVTDEEEDEMQRNEDMALELAKTKASVVELDRPRGELVISIVEELAVLGVLGIQVAALILQIWGRQGDAAALAGVLVWTYIAILASLRLLLSTTSKWSFPSLWYHTFFLYGIQWFCVIVLFRSQIIHLQSMTAEALTSAYFALTTILALISLTSRKGNRAVELEYEGSLQPSREPLASVFALATFSWVDPIVWTGYKQTYEMKDVWNLMPKDKAAAILKDYRQVKKTSILAWHLLAYFKRSFVLQAAWAAISAMTTFVPTLLLKVILEYIEDPLATPRNAAWLYVILLFVSGIVNALSTGQALWIGRKVCIRLRAIIIGEI…	1694	P32386	40.417	58.89	PF00005;PF00005;PF00664;PF00664	2
	MgABCC1a	1	C	MoABC5-like	XP_003855812.1	estExt_Genewise1Plus.C_chr_20086	MYCGRDRAFT_67708	chr_2	153197	157676	-	MTATVSQTLPVEPGALLCLALALALGAFSTSERLRSWTYNGWYELIHVGAFGGRSKKSSIRDLPQLDRDLGPESTRNALSRAWAARDKLETGSTLRVVLTKCLRKQFLAPITPRLFLIAFRYCQPLLIQYSIRYAANYVNSSGRTEATWLVFFAVVIYSSLALSKAMYSHRQNKLKLIINSALVGLIHEKVLHSASTSFDGGDVTTLISNDVESLTSVGEMFHETWAQVVEVLIGFGLLARQVGWIWPLSLVLIYLCSHVSRYVASHLKPYQRAWNEATQRRLGATASMLSSMKIVKMLGFQSSLVKRIAELRSAELEAASKLRWVMVLYNASANALGIFSPAITLVLYAIMTKLRGESLDTAAAFSTTAILSMVTHPANMVMTIIPRAVATLAGFDRI…	1270	P39109	24.375	44.3	PF00005;PF00005;PF00664;PF00664	2
	MgABCC1d	1	C	MoABC5-like	NA	fgenesh1_pm.C_chr_2000017	MYCGRDRAFT_84369	chr_2	103528	107876	-	MACTIGQAGDNLFGPAVGASCFDFTLLFEQSLLQLVPSAILFLFLPLRVSQLRRQNVKVLRSGARFVKTASIAILAIAQLVLLVLWCLSPQYRTSVSIPAAAISCLASLSLVYLSNLEHSRSIRPSSVINLYLFGSLVLDIPQARTLWLRQAPKEVSALFTACLGLKTLVLFLEARGKRGSLFPQYRLYAPEALVNLFNRTVLWWLNPLFWQGYNKFLAIEKLYNVDPDLASSAVEARFNTVRKDKHATSKWSLVLSAFSAIRYTFLAMMIPRLCLSALKLSQPLLINRLTGLLSDRLDEQDNDVRHALIAATGLLYIGLVVSTASYQRELHRLITKVRGIMVTIVYVKVLKLDSASLADGAASTLITTDVERICSSLKEVDDLFATPIEIAVAIYLLE…	1383	P39109	26.716	44.43	PF00005;PF00005;PF00664;PF00664	2
	MgABCC4	4	C	Ycf1-like	XP_003850300.1	estExt_Genewise1Plus.C_chr_81016	MYCGRDRAFT_74994	chr_8	1562424	1567715	-	MPDFSPLSQAVLQLPSPNFDLFPSYLSAAKEHTQPLCGNKEGWGPLSPYRYDFTPCFLDLWVIAVSAWGIIGGLGAIWWIYKKTSPEPVGKNWHFYAKLGVIGTLLATTAVQAGLQIDRFQGFWYRDFRFWTTVANFASFAIIGFVQYLEHWRMRHPHAVVLFFWLLLLIAYAVKLRSLVSQEMFHLHVVYFSVFVANVGLAALELVLEWLVPRKVSAYDALGDEDECPLEYANVFSKLTFSWMTPMMKYGYREFLTQDDLWNLARRDTTRTTAGDFEAAWQQQLEKKKPSLWIALFAAFGGPYFTGTVIKTIADCLSFLQPQLLRFLISFVDSYRPGNEPQPPIKGAAIAIAMFFVSVAQTAALHQYFQRAFETGMRIKSALTATIYSKSMRLSNEGR…	1545	P39109	49.902	67.14	PF00664;PF00664;PF00005;PF00005	2
	MgABCC3c	3	C	Yor1-like	XP_003852792.1	e_gw1.4.14.1	MYCGRDRAFT_41235	chr_4	36524	40624	+	MSKSLAYPPRKWYRRVPFLSDKSSLTLLDSNGNRKITPEASASLWNWFFFSWLNPLIAIGYSRPHIQSELYLLPPSSDVSVYAGKLDGHIEGLRERVPEGGGKRRRFNFHSPSWRLARALNASVLVWFWVGGAMKLFADVATITSPLLVRAIIRFLQTSEQNRKAGLPEPSIGQGFGMAIGLALLLASGVMANVHGFYRSYTSGILLRSALIDSLFRRTSAFSPLERAKHNLETSRIISMISTDVSRIDFACGYFHATWTSVIQILICLGLTIASLGPAALTGFGLMAILVPSQNYIVKYLFLLRKRSMPFTDARLSAISEALASIRLVKVYAWESALLSKISFLRRSELKLLRSRLLLRAVNVALSFSVPTLAAVVSFVTYAALGNELDAAEVFSALT…	1353	P53049	28.691	50.8	PF00664;PF00664;PF00005;PF00005	2
	MgABCC3a	3	C	Yor1-like	NA	estExt_Genewise1Plus.C_chr_22103	MYCGRDRAFT_69070	chr_2	3393870	3398329	-	MSDKVEYVTDAGSASSSGRFTSSSQARHTIKEKHVIARWLTRYDPRHWLRVLPVPEARTPCPEHTASFFSRLTFQWMSPMMRTGYRRPLELDDIWLVNPDRGIEVMIERFDAHMERNTAQDVTMPLLWALHASFAKEFWIGGMCLLIASICQVMSPFTLRYLIQFAQDAYAAKAAQEDASIPSGAPPGPSVGRGLGLVFAIMGLQLIQSVGTNQFMYHGFLVGGQARAVLIMAIFEKSLRLSSRAKAQGKLFHKQTYTPSPTDSANGSENASNNENASNNDTVLASEKQPWSNGRIMTLMANDTSRVDQACGMFHLVWTSPFTILLTLAILLSNLTYSALSGFSLMFLGLPILVMVIKSLGKRRKAINRVTDKRMSLTQEILSSIRFVKYYAWEGAFLK…	1382	P53049	33.773	52.22	PF00005;PF00005;PF00664;PF00664	2
	MgABCC3b	3	C	Yor1-like	XP_003851261.1	fgenesh1_pg.C_chr_7000100	MYCGRDRAFT_94297	chr_7	428260	432801	-	MSAPDAEKAWTADNTATAGPYDTHEPQPIAEEPLDQPDSDRDLDEKAQQFEAVEESSSQDGSDDFRKEINRDRTPLKRERSNWTTDTGVTSIATSYHPEDEPPQKKTWTRKLNPLKSKTLPPIPKERLTSREYQAGFFSLLTFQWIAPLMGVGYQRPLEINDVWAVNPDRSIDVMKTKLMRNLEYRKGRKAYFSPLVMALFDTFKVDVIIGGACNFVGAMLQVLAPFVLKYLIAFAGRAYAAQNGQGVAPPIGHGVGLVIGITVMQMLQSMTINHFIYRGMLTGGQIRSVLISVIFEKAMKLSGRAKAGGIEDVAAETKPDFAPGSKEEKKWFKKQLKKKDGKKGVSGDGVGWQNGRIVNLMSTDTYRIDQACGMGHMIWTSPFQILVTLALLLINLTY…	1513	P53049	37.569	56.08	PF00005;PF00005;PF00664;PF00664	2
	MgABCC1c	1	C	MoABC5-like	XP_003851594.1	e_gw1.6.23.1	MYCGRDRAFT_44007	chr_6	1982531	1987624	+	MNSSADNLFGPQLPGSYDFTIVFEQSILSLLPSCIFQLAAVVRVLRLWPDKPVGTCHGTLLRPGRISGPVVAPSTWKAHTSLPLATIGVLEAVAIAVVSGFEHFKSKTPSLLLNGFLLLSLVLGIPVARIYWLRPGFQIIAAAYTVLLAIKALLLIVEELPKRHAAAGDHPGVESNSGILSRSAFWWLNPLLLKGARSILSVDTISSIGPKFSSQRLKNKLEHYWNLYDRKDEYALLKCTFLAYKGQFVAGVPARICSSAFNFAQPFLIHSLVDFVGQPSDQRSRSAANGLIAATILVYLGLAISNGCYRHMTYQLLTMCRGGLAPLIFGKMLRLQSSKIESAAPVTLMSTDIEGIMLSGNAVHDAWACLYELPLAMYILHRYAGHTSLLILVPTVVSS…	1371	P39109	28.74	48.19	PF00005;PF00005;PF00664	2
	MgABCC1b	1	C	MoABC5-like	XP_003850387.1	estExt_Genewise1Plus.C_chr_80677	MYCGRDRAFT_74752	chr_8	1132444	1137474	-	MSNPGQDCSWVQRDVHGCTHHFDFSLRFEQLILSVIPSVIFIIATCWRFLALSKSRTKTIRTKFRSFKLFTALSYAAAQLVLLVLWSRDPEHTGTSVAASALSWILSLGIAALTVLEHDRSLRPSSLIITYLLLSSLFDAAQLRTVLLLGHRTALSTILAVTLSLKLALLALEAASKARILRDPYQNSSPESVSGIISRALYWWTIPLLTTGYRRLLSSDDLFPVDESIHSTELGRSLNNRMAASDMSKRHALLRVCLQCFKKDIAAMVPARLALICFTYSQTFLLEKAVKFLSQPSSDESVKIGYGLIGATFFIYTGIAVANALYERRVGRTMIKLRGTLVASVFSQALVAADGVDTDNAAVTLMSTDVETILRVFAELNEAWARLIEVIVGIALLSR…	1439	P14772	26.176	45.29	PF00005;PF00005;PF00664	2
	MgABCC2b	2	C	FgABC1-like	XP_003853384.1	estExt_Genewise1Plus.C_chr_40956	MYCGRDRAFT_71215	chr_4	1697477	1702965	-	MMECPIDADQQFGPRVDPSCRSFDFTLLFEQTIYIVLPCGLMVAAATLRIAALLWLWPARRRRGRDAPPWIRSRRHTVLTVITLAGYAALECAALVQVATAEALRATTIAAVPAAAMSCGTAVMVGALWYVEQRESARPSMLLGAWLALQMLLRAVVVRTLWLVTEDKGGHGHGHGHPHGALAATSLSSLLMQAVLLVLEERRPGPQSGFLARSLLSSLLGVLRAGWFRTLDAHHVLSATSAQLPPPHHHNNHHHNHNQQDHHDGLLRAFLRQPSGIIRFTLTRTPRRFLLAVPPRLALTAFSFAQPFLTTALVEYFSRPRKPRDQGCGLVGACLLVYGSLAVANGWSRALVYRWVADSRALYIDLIFQKLSRLAPCDDGVEALALTLMSSDVQRVVVA…	1459	P39109	23.265	42.42	PF00005;PF00005;PF00664	2
	MgABCD1	1	D	Pxa1-like	XP_003855985.1	estExt_fgenesh1_pg.C_chr_10281	MYCGRDRAFT_106868	chr_1	1143760	1146475	+	MAAQSTLRQRPAERIAQWFDSFYAQVLARADKIRTRSALSPRTTRLIATLALSLAIIGGYGGYRRYQNRKKEQAVGRHHIRRNSGIKSKDGTRTLFVPDNEQISKVVIHTIKPTTFDAHRRFFLNPTRQRSSGKEYSLGVPPPNVKPGLNVAFLHQFMALMQIAVPRIGSKESGLLTTHAFFLLLRTYLSLVVARLDGEIVRDLVAGAGRPFLIGLTKWLAFGVVGSYTNSMIKFLQAKISIAFRTRLTRYIHDLYLSPSMAYYKMHDLDGGIEHGADQFICHDLTLFCDNAANLYSSLGKPLVDLVTFNYQLYKSLGPLALSGLLSNYAATAILLKKLSPPFAKLKAAEGRKEGDFRGMHSRLIANAEEIAFYAGGPTEHVLLDQGFKELRKWMESIY…	833	P41909	38.494	57.1	PF06472;PF00005	1
	MgABCD2	2	D	Pxa2-like	NA	estExt_fgenesh1_pm.C_chr_10626	MYCGRDRAFT_98612	chr_1	3609327	3611689	-	MAEQALSKPLSTRSLKQLASDLTSLYIRNRTRISRGVYAALVVALLHRVRGAIKEQKAAEQRRKLQAQQGGAGRREESSGKKKVELNREFFRTLGRLLKICIPSWRSKEARLLLSHSVFLVMRTLISLYVAELDGQLVSSLVRGKGKAFLKGLVWWMIVAVPATFTNSMLQYHQTGLSLAYRTRLTNHIHKQYLGDMTFYTLSALDDRIKNADQLITVDVTKFSNSLAELYSSLSKPILDLVIYNWSLSRSVGGEGLFAMSLMIQVSASLMRALTPPFGKFVAEEAKLEGEFRAAHSRLINFSEEIALYDGHEAEKDNVDKGYFTLIKHVNRILRRRLYHGVLEEFVVKYTWGALGLLLCSVPVFFKLPGAAPGGSSAGDRTESFITNRRLLMSSSDAL…	699	P34230	37.538	57.75	PF00005;PF06472	1
	MgABCE1	1	E	Rli1-like	NA	e_gw1.1.674.1	MYCGRDRAFT_31987	chr_1	5731623	5733316	-	LPRPGQVLGLVGTNGIGKSTALKMLAGKLKPNLGRYDNPPDWEEILKYYRGSELQNYFTKILEDDLKAVTKPQYVDQIPRAIKSANRSVGFQITNRSQVDEARLDEITEALELKQVWDRDVDLLSGGELQRFAIAMVCVQKADVYMFDEPSSFLDVKQRLAAGRIIRSLLRPDCFVIVVEHDLSILDYLSDYICVLYGKPAVYGVVTAPFSVREGINIFLDGNIPTENLRFREESLQFRMTEAGEEFLAEQSRAYSYPKMTKTLDKFHLSIEPGEFTDSEIIVMMGENGTGKTTFCKMLAGALKPDGDQKVPTMSISMKPQKITPKFTGTVRQLFFKKIKTAFLSPQFQTDVYKPLKMDDFIDQEVQNLSGGELQRVAIVLALGLPADIYLIDEPSAYL…	508	Q03195	71.683	85.74	PF00005;PF00005	2
	MgABCF1	1	F	Arb1-like	XP_003850105.1	estExt_Genewise1.C_chr_80997	MYCGRDRAFT_61825	chr_8	1540711	1543093	+	MVSASKAAREAKRAEKPKKTTTSRLASKNASKNGSEASSVNGDDELDENGNALPTAREQKLADKVAQLKLQEDRDGISDRVTTGVLASLPASRDVKITSASLVFHGKVLFNDTTIEVNYGRRYGLLGENGCGKSTFLKAVDKREFPFPDHLDIYLLNEGAEPSDSGALEWVVNQAESEMKRLEDLAEKILEDEGPDSPKLEDIYERIDGMDPSTFHTRASLILTGLGFNKKTMDKKTKDMSGGWRMRVALAKALFVRPSLLLLDDPTAHLDLEACVWLEEYLKKWDRTLILVSHSMDFLNGVCTTMIDMREKSIMYFGGNYDSYIKTRSELEVNQQKAYEKQQDEIKHIKEFIAKAGTYANLVRQAKSRQKILDKMEADGFIQPVHQDRVFSFRFADVE…	627	P40024	68.76	82.61	PF00005;PF01061	1
	MgABCF2	2	F	Gcn20-like	XP_003857090.1	estExt_Genewise1Plus.C_chr_13065	MYCGRDRAFT_67008	chr_1	4491609	4493999	-	MQAEIRTQLPDVDSVVVDYAAGYLNHAARQFSADGDPLAEAAAAIAQLLLSASGDLSRENEATVQKLVEKFVQRLSTQSNVDGRQQAPSARKLDQTISVASQRNISSTLGLTGGAVDLESANTRKVESRVDKKKLEKAERKLRAKLDKKEFKTVEYEASRLLDQPDEQMSYEEFFMAVNPLQLGSDAASKSKDIKVDGIDISIGGKRILTDTNLTLAYGRRYGLVGQNGIGKSTLLRALAKREVSIPTHISILHVEQEISGDDTPALQAVLDADVWRKHLLKEQEKITKELAELEAERASMADTSTDAARLDKQREGLDITLSDVQGKLAEMESDKAESRAASILAGLGFSHERQQFATKTFSGGWRMRLALARALFCEPDLLLLDEPSNMLDVPSITF…	746	P43535	57.219	74.04	PF12848;PF00005;PF00005	2
	MgABCF3	3	F	Group III	XP_003854591.1	estExt_fgenesh1_kg.C_chr_30069	MYCGRDRAFT_103578	chr_3	616438	618950	-	MPVKKAKDAAKASSGALTITAQQSRFHTEMDEDNNLKEIVVKDLNMSIGNRELLAHASFSLQRGRHYVLHGKNGIGKSKLLRAIATDQIPSIPRGVKVLLLGQTESNFEDEVAKLDVSTESAGPTVLEYVLRSDKDRERLMEESETLSTAIEAATTNPMAGVRAYRKVSLGRLQRETDQARQIALLRSGGRGAQWRKVLLKLEEDLSIAEENLEAEVGPAEMADESQKAAEMLGHVQTSLELMDAAASEAKARAVLLGLGFSQESLDQPRSQLSGGWRTRCSLACALCQSADLLLLDEPTNFLDLPSIIWLESYIQELTPTTTVLVVTHDRAFGDSIAEELLVLRNQTLERFRGNLSSYETERLKSYLYFSRMQSALDKQKKHQQSAIDNNIQAAKKSG…	748	P43535	29.985	46.68	PF00005;PF00005	2
	MgABCF5	5	F	New1-like	NA	estExt_Genewise1Plus.C_chr_50178	MYCGRDRAFT_71784	chr_5	449379	453112	+	MVSSKSAAPSPDDIAALNKTIYTSKTSQESLDASYALTDVLLNSVGARGLAAYGVLEEVLKAAGDKKTAPRREGAMFALGAIFERFPPKARLSEVVFLLQEQALLPCALDALADRGSAVKEGARYAIDALYGHLSSEARVYGLLPVLLTYLRKKTGKWQGTVGAFELIGRMADDAKMGMESKEVEENKDVLREALGRHLATMIPIVEAGMHDLKSEVSKQAIKSMNSMTALLQNDDVAPRIPLLIKSMEDPSAEAQRAAIHALSQTTFVTVVTSPVLALLTPLLERSLNTPTTPQEVLRQTVVVTENLTKLVHDPIEARAFLPKLKPGVQSVRDRASLPEVREIGQRALDVINKALGEVKSGAEGRSSQPIERTQPDEVAALLEKETKQNGGLLNYPGD…	1116	Q08972	50.416	66.76	PF00385;PF00005;PF00005	2
	MgABCF4	4	F	Yef3-like_x000D_	XP_003855466.1	estExt_fgenesh1_pg.C_chr_20581	MYCGRDRAFT_108146	chr_2	2311721	2314931	-	MAPSATMEAQSKAENKQSVKVLDELFTKLSVSKTADEAKSAQQEIATFINGDIQDHDAPTKAVESLKKMLANKKDANIRQIGCEAIASIAQHANVSPSVEPFLVQLLPAVLSAVGDKMAPVKTAAQNAALSITKAVNANAVKLLIPCFVESIRNAQKWPEKMCDLDCIEALCVSAPAQTALRVPDLIPIVSEAMWDTKPEVKKRAYGTMEKVCELIVNKDIDRFIPELIKCIAKPEHVPETVHLLGATTFVTDVHEPTLAIMVPLLERGLKERETAIKRKTAVIIDNMCKLVEDPNIVAAFLPKLMPQLQLNNDNLADPEAREKTKQGLDTLIRVGNVKDGKIPEVSLVGDTATVLEKLKEILSAPDLKHANEAKYEPVLTYIAAIGGQLIDEKDKEAV…	1064	P53978	61.591	77.3	PF00005;PF00005	2
	MgABCG10a	10	G	Adp1-like	XP_003850938.1	estExt_fgenesh1_pm.C_chr_70300	MYCGRDRAFT_100851	chr_7	2597608	2601809	+	MATDSSSRSASRSRFRDWDAIFLPDLSPTPTTVAFEGKLPKPNAMVPVPTVASAVLSTITLPWRVGQRLFRRTHETPRKPIFSLFVRPGEMVLVASAEPAECTQLLRAIVRHVSYPGVAVFCSADDVHPHVLTVEQLLRFRLRARAVRSPSAEDDAVELLLRLFRIESIRNTLIGNAVVRGISGGERRRLSVAEALLSGANVLCFDDLTRGLDAAIALHCVQCLRSVADAYRLTIFASLSAASDTIYATFDQLVAIRDGHQVFGGPPTAVRPCGDDAQTQPAPPLASYFDHLHARIAPRASSPTAHDMADAFRRSAHYADTAVCLATYLAEEQASSGSSNQSPRHHQKRHAMNRKVVALLQRQMLLAWKDRFALTVSWILFLVLGCTIGLACFQLQRTG…	1321	P33302	27.619	47.03	PF00005;PF00005;PF01061;PF01061;PF06422	2
	MgABCG4	4	G	MgAtr4-like	NA	fgenesh1_pm.C_chr_11000103	MYCGRDRAFT_88011	chr_11	690726	698921	+	MNNTNEDPEALQRTGTLDGLGMDDPVFDPNSPRFDLYKWLKLTLKLVNDEDIKIKRSGLAFKDLHVSGSGSALNLQPTVSSMLSAPLRIGEMFSMAKKPHKQILRSFDGLMKSGELLIVLGRPGSGCSTLLKSLTGQMHGLTMDEKTTIHYNGIDQKQMIKEFQGEVIYNQEVDKHFPHLTVGQTLEHAAALRMSQQRPLGTSRQSAVEYLTQVVMAVYGLSHTYNTKVGNDFVRGVSGGERKRVSIAEMALAGSALAAWDNSTRGLDSATALTFIKALRLNADLVGSAHAVAIYQASQAIYDLFDKAIVLYEGREIFFGKASVAKKYFEDMGFYCPSRQTTGDFLTSVTNPAERQLREGYEDRAPRTADDFEKYWHDSPEYQTLQKEIQAYEEEYPVG…	1423	P33302	46.573	62.31	PF14510;PF00005;PF00005;PF06422;PF01061;PF01061	2
	MgABCG1	1	G	Pdr5-like	NA	e_gw1.9.8.1	MYCGRDRAFT_47929	chr_9	158850	542086	-	MNASNSSLIASDPDGICEKILDVILEYALHKFGDTKQKLALGRPKFLETIAGFVVQGRCIQMCLPAFPFKSSNKIDKVLGTLPDKAEELALGRLNTMCAKVQAIHAPGAALTIISDGLVYNDLLSISDKDTWAYGEALRSMAIAHEFQHIRFARIRDLIKFPGSEVLNEITYVASATNFRRSLLNEFGKDDIDIDHEIATSEDTKMTYLGYRRFLESDLKHIFPLGSDRSANSYKRNVKFLAKEMIIRGYAFAGAVRAAFPEHLRLSIHQSTGEHKISISLLHTKTGFTTPWHCSVARLADGTWVSAQKADFELQDTMRMICENGRPSYFQEEEASEQHFVPTQAFGLGGAKMDGSHSLGSATELSLYANETLSQSTSEFDFATLKEQVVVANTHAVGP…	1773	P33302	44.233	61.18	PF00005;PF00005;PF05141;PF14510;PF01061;PF01061;PF06422	2
	MgABCG2	2	G	Abc1-like	XP_003848153.1	e_gw1.12.1.1	MYCGRDRAFT_50464	chr_12	711638	1245963	-	MTARMASESKIDDFGDEKSNRHSPSNDTLMKEKNESPGDVSSPSSTSINERNKEVNCLARRFSEISGWNEIPSNPLEAAKGTELDPLSPNFKARTWVKSMLKFSKQDGRTPMRTGGVAFRNLSAHGFGLATDYQKDVGNIWLDSISIVKKLFGMEKSRRIDILQDFEGLLESGEMLVVLGPPGSGCSTFLKTLTGETHGFQVDKNSYMNFQGIPAGEMHSVFRGEAIYTAEVDIHFPQLTVGETLTFAARARTPRFIPGDVERNVYAEHMRDVVMAMYGISHTINTRVGNDYLRGVSGGERKRVTIAEASLSGAALQAWDNSTRGLDSANAVEFCKSVRLGCELGGSAAMVAIYQAPRAAYEQFDKVIVLYEGRQIYFGNIHAGKTYFEDLGFQCPDRQ…	1499	Q04182	46.967	64.35	PF14510;PF06422;PF01061;PF01061;PF00005;PF00005	2
	MgABCG11	11	G	BcatrB-like	XP_003852491.1	estExt_Genewise1.C_chr_51261	MYCGRDRAFT_59385	chr_5	2165560	2170289	-	MTLQRSSSWGVQTGTGEEVYRTLSRTFSNRPKEETYPESTSSSDDSTKKAADWGLTEELKQTQQQNENDGAKDKKLGITWTDLDIKGIGADAAFAENVISQFNIPKKIKEGRQKPPLKTIVDKSHGCVKPGEMLLVLGRPGAGCTSLLKILANRRLGYAEIDGDVKYGSMDHKQAQQYRGQIVMNTEEELFFPTLTVGQTMDFATRMKVPYNVPSNFSSAKELQQAQRDFLLKSMGIEHTDDTKVGNEYVRGVSGGERKRVSILETMAARATVVCWDNSTRGLDASTALEYTRCVRAMTDVLGLSSIVTLYQAGNGIYELFDKVLVLDEGKEIFYGPMSQAKPFMEDLGFVCTDGANVADFLTGITVPTERRIRDEYEDRFPRNADEVRAAYQKSNIKA…	1426	P32568	38.506	58.23	PF14510;PF00005;PF00005;PF01061;PF01061;PF06422	2
	MgABCG9b	9	G	Abc2-like	XP_003850101.1	estExt_Genewise1Plus.C_chr_80981	MYCGRDRAFT_74970	chr_8	1515793	1520649	+	MTQPSNGIAREQPDGFAKEAVEDTHTGYSTANASSRQSLDTPPGHGVNVGRAEREFHELQRTLSGLSQADRRLSRVQSQRSQKSEKQNATQDIEKAGSASPASSEDEPFDLEETLRHNKRMEDESGIKQKQIGVVWDKLSVSGMGGAKIFQPTFPDAFTGFFGFPIRAAMGLLGLGKKGEEVKILNNFRGVVKPGEMVLVLGRPGSGCTSFLKVIANQRYGYTSVDGEVSYGPFTSEEFDKRYRGESVYLQEDDVHHPTLTVGQTLGFALETKVPGKRPGGVTAAEFKEKVVDMLLRMFNIEHTKNTIVGNPFVRGISGGERKRVSIAELMITGGSVYSHDNSTRGLDASTALDYAKSLRVLSNIYRTSTFVSLYQASESIYAQFDKVLLIHEGHQIYF…	1481	P32568	36.929	56.86	PF00005;PF00005;PF01061;PF01061;PF14510;PF06422	2
	MgABCG6	6	G	BcatrA-like	NA	estExt_Genewise1Plus.C_chr_10699	MYCGRDRAFT_65305	chr_1	1360003	1364873	-	MWGYSVDERKLQREDTNGPPTNQWHNAQRTGGTHPTEEVEGEGEGTWGENDVGGFTTRQAMEDYEALRKDLTQLSKTRSRDTQHSLKRTTTGQTAKSGRKSLTSRQATHTSEAAEQDVEAGPQEEDDFELDRFMREGHFEKRSDGTSDKRVGVVYKDLTVKGIGSTTSFVRTLPDAIIGTFGPDLFKIICRFVPALAKRTGETRTLLNGFTGCVRDGEMMLVLGRPGSGCSTFLKAISNNRETYAEVTGDVSYGGIPADKQKKMYRGEVVYNQEDDVHFATLNVWQTFIFALMNKTKKKETGNIPVIAEALMKMFGIPHTKYTLVGDDFVRGVSGGERKRVSIAETLASKSTVVCWDNSTRGLDASTALDYARSLRVMTDVSNRTTLVTLYQAGEGIYE…	1551	P32568	36.209	56.18	PF00005;PF00005;PF14510;PF01061;PF01061;PF06422	2
	MgABCG8b	8	G	Group VIII	XP_003853355.1	estExt_Genewise1.C_chr_41071	MYCGRDRAFT_58200	chr_4	1884833	1887130	-	MSDIEKMIGGDYAQLTNTNIRSFGWKGVTVTVKDRQSQQPKTILNDINGIVKAGELLALMGPSGSGKTTLLNVLAHRTASLAANVKAAVYINGQSADPKTFRRISAYVEQEDALVGSLTVRETLNFAARLSLPSNVSKIERIQRIEALLTAFGLQSQANNLIGTPIRKGISGGQKRRVSVAAQLITSPKLLFLDEPTSGLDSAASFEVISFVKDIAKKHNLIVIASIHQPSTSTFAMFDKLLLLSQGGTAYSGPVSEVQPYFDACGFPIPLYMNPAEFIIDFVNTDFARDRGEVDQQLNMVHSSWHKSRLATATVTELTDEMARNSMDTELNINTKEEKAGAFAIPIALIHRSFIKSYRDIIAYGIRIAMYMGLAVMMGTVWLRLNPEQGNIQSFINAI…	627	Q08234	28.549	48.26	PF00005;PF01061	1
	MgABCG8a	8	G	Group VIII	NA	estExt_fgenesh1_pg.C_chr_80564	MYCGRDRAFT_110616	chr_8	2101310	2105213	-	MSFHSTRQDRPHSDVELLIMPQQKGFSEGSAAIIDVEKQYQPNSSTASQDSNVTSLAWTDLTVTVKDRTTGHHRDILHRVSGIARPGEMIALMGPSGSGKTTLLNSLAQRQKTGVTGKVLINGHEAPIATHRSLSSFVEQEDTLIGSLTVEETLRFAARLALPSTVTKTEARERARKLIDSFGLSKQKKTLIGTPVQKGISGGQKRRVSVATQLVTGPRILYLDEPTSGLDSTASFEVMSFIRNIARETGLIVIASIHQPSTKTFELFNRIILLSQGKTCYNGTIQDLDLHLDNIGMPITGHVNPAEHILDLTNVDFSAATKEDQARLDGIFEGWLHSEHNQQVEYDLRELRGRPLVCDASDQHPGLVPQVMTLLHRSFIKSYRDIVAYWIRVAMYLGL…	774	Q08234	28.548	49.25	PF01061;PF00005	1
	MgABCG10b	10	G	Adp1-like	NA	fgenesh1_pg.C_chr_1001152	MYCGRDRAFT_89735	chr_1	3963832	3966572	-	MPSPHIPSTPVRRTSGRVDHYDGFAEDDENNGFSDEIEDDLQSSPEMQRFIQSMSRAVETSCIGLSFDYQKLSYATMAGKKILSDVTGNMPRGSCWGVMGGSGAGKTTFMNVLMGKIQAKEGFIKINGHRKDMTKYKKLIGYVPQDDIIFPELTVRENILHSARIRLPAKWTDKEIQAHVDALLACLQLTHVQHSRVGDATRPVISGGQRKRVNIGMELASAPMAIFLDEPTSGLDATSAASIMRLLRAISRLGVTTIAIIHQPREQIFYGFDQLLLLAQGHAVYSGASHDCQTYFEKLGFSFPERGNPADVLIDIATGDGSRYLTCEKRNQSMVPALIERWKDQAQSTNVNVPLTLDGSSAPTKRSRRLSTPSVASTEEQEENLRLTMASRGATWPAQ…	701	P25371	28.029	48.1	PF01061;PF00005	1
	MgABCG10c	10	G	Adp1-like	XP_003856204.1	estExt_Genewise1Plus.C_chr_11491	MYCGRDRAFT_65859	chr_1	2383322	2386790	+	MWRSLCAAAIVSILSLPWTVHAGLQTNQYFTSNDDLLQRSDPFSLFERRPEDCPPCFNCNLDDFVCQQYANCTKSSGKCTCPPGFGAEDCSVPLCGSLADGKDRLPREGDAPCKCKEGWGGINCNVCEEDSACDAMMPGDTKGGVCYREGAVVKENYQMCDITNRKILDMLKEKKPQATFSCNAEREDCNFQFWVDQKESFYCALDTCSWSLKTTEDRNTTKYECENIQCKCVPGRMLCGAKNSIDISDFLDQDIKGPASFISVRTYTGSKEDNSIFSEPAMNGLISSVFGDPSIMLSCHSGECMYKTEVPGYERPVKKINTPLIAGVIAGCALFVVAVVLLVFFLSRRSGQNKTGYIALGDEEEEENARLLADHKPAALSFENVSYKLKGKQILSGIT…	1103	P25371	42.318	59.06	PF01061;PF00005	1
	MgABCI1	1	I	Caf16-like	XP_003854875.1	estExt_fgenesh1_pm.C_chr_20184	MYCGRDRAFT_99061	chr_2	1309141	1310090	+	MTKQEPPTISTKALYYAFPDGSKGLQDINLDLPANARCLLIGANGAGKTTLLRLLSGKRMAPSGTVSVASVDPFDTGLEGVTYLGLEWVLNPIVRSDIAVPELLKSVGGDHYPERRDQLVKILDVDLSWHLHAVSDGERRRVQLCMGLLRPWTVLLLDEITVDLDLLSRHNFLQFLKQETETRDCTIVYATHILDNLAQWPTHLVHMSLGKIKKWGGIDEFEVPTTDGGVEGNSRLGHLVMGWLREDLEERGPRNGPRSDGKTYENHEGKGGYGNEKSKGK	281	P43569	51.351	66.67	PF00005	1
	MgABCI2	2	I	Ydr061w-like	XP_003849662.1	estExt_fgenesh1_pm.C_chr_90183	MYCGRDRAFT_101252	chr_9	1293509	1295598	-	MRNRLAVGRHNQRRLLHISRAWRQADHVIQIDNGTFFRDSPSSAQAASQRPLMTDLSFTLSTDRAKTQDLWAILSPSSVARTAFLQILAGQHFCDPPSARRYPSLTERGIPAHKAIKYVGFDADRGSNVGGNNVRGAYLSARYETRKEETDFSVLDYLTGHTELNALEVEQPDGQERELQRIVEQLNLKDLLHMPVSNLSNGQTRRARIGKALMARPEVLLLDGPFMGLDPRTAEKMATVLFTIAKTRKPQLVLSLRPEDEVPKWITRLAATGEDLNTVSTQDLARSRGRKSGATQEHLTLSKDGHPHDSPALPPGEVVVEMRGVKVSYGDKTVLGDWSQDVNGEQREGLYWSLHRGQRCGIFGANGSGKTTMLSLITSDHPQTYRLPIKLFGRSRLPE…	591	Q12298	28.866	48.45	PF00005;PF00005	2
Cochliobolus heterostrophus	Ch4ABCA1	1	A	-	XP_014079646.1	e_gw1.10.941.1	COCC4DRAFT_136690	scaffold_10	127365	132309	+	MAGAIASQTWILTKKTLLVVFWRHWFFTSVRAFWAPIIFMFFITYAKNFFVPPSEFGIGNPSPIRSFPDALAATKGGRDKVIFVNNGNTGGQIDQVIDQLSTTVRDAGLQAITIGSEVELLTTCASSLRGASTCFGAASFYSSPNEGQGRAWNYTLRSDGALGENIYVDQKDNDVQIYILPFQRAIDQAIASVDGSRPIPETNEYPYTDKTQKEYDDRIRTLFMGALIDIMGAALYIGVCGVTYQLTGQMAEERERGISQLVEAMSPAKKAWHTQFARLLSMHIAFDIIYFPGWVIMGAIVWAVAFLSSNPIILIIFHVLAGLSLTSFSIFGAAFFRKAQLSGITIVMIPILLAIIAQVAGPFSTSAVYVLSLIFPPINYVFFTICVARFERRLIGMNM…	1613	Q5ASB8	49.127	65.34	PF12698;PF00005;PF00005	2
	Ch4ABCBFT4a	4	B-FT	SirA-like	XP_014082905.1	estExt_Genewise1.C_3_t10080	COCC4DRAFT_159224	scaffold_3	86617	90744	-	MLGKEEKAVLQGQMASPASWHNPARFLLSCTSSLDGIIITLSAIAAIIGGAANPFALLLLGNMGQSFRGFFIGDTTLNDFTREVNQLSLFYVYLSIIEFGTIYAATVGFTLAGERIGQRIREKYLAAILRQNIAYFDGLGVGEVNARLTTDISLIQDAITGKASATISAIAIFISALIISFIKSWILTLVVFPAQILIVGTMSVGAKFMIKYTVQSTEAYAPGMSIAEEAISSVRAVTAYGMQQTLVRQYEAHVAKARKAGSKSGIALACMIAVMNGIIFWSYGLAFWQGSRFLVQGRVSLSAILTILFVNITGAFALGNISPHTQAFVNGITATDKISQACCRQSPIDSSATTGTNPTTFTGAIEFRNVSHVYPSRQESLVLNNFSHFFPPGKMTAIV…	1251	P12866	27.018	46.29	PF00664;PF00664;PF00005;PF00005	2
	Ch4ABCBFT3a	3	B-FT	Group III	XP_014075890.1	estExt_Genewise1Plus.C_22_t10242	COCC4DRAFT_202734	scaffold_22	236539	240909	-	MSPEGHQTPPPKSDAQLTEDSRRDIASDGNSDAASKEAEGGMGGYVRIFRYADRTSWILNVIAAIAAVAAGTLLPLMDLVFGKFVSTFTGFATGTITPAKYRSEVNKFTLYFVYLFIAKFSLVYIHSTFISIAAIRTTKAVRIDFLKHVIRQNIAYFDSDEAASVTTQATSNGHNVNNGISEKLSLTIQGVSTFVTAFIVAFVVQWKLTLITISVVPTIIVVISICVGLDTKNENQLLSIQSRAGQLAEEVFSTIRTVHAFWLHPLLSRKYDNILGDAMNVGMKKSPIYAVMFSTEFFCIYCGYGLAFWQGIRMFSRGEIKESGDVFTVILAVIVAATAMTTISPQIMALTKASSSADELFKTIDRKSPIDPLSEEGKIPDVCNGFIEIKDVSFAYPAR…	1272	P12866	25.871	47.02	PF00664;PF00664;PF00005;PF00005	2
	Ch4ABCBFT3b	3	B-FT	Group III	XP_014080106.1	fgenesh1_pm.9_#_109	COCC4DRAFT_59674	scaffold_9	284510	288594	+	MGFTSGGEKSTSSIVEMEKASIISNEPAPMGAWKAYWRIFKYAQTTDLIMIGIAGIAACVSGVGIASQNIIFGKFVTEFTDFDTGNAAAESLRSSSAKLALYFFLLGVGRMVVAYIYNFLLTFSAYRVVRNIRHAYLKAALRQEVAYFDLGTSGSIATQAYSNGRLVQAGISEKLGLTIQGISAFLASFIIAFVTNWKLTLIICGIAPLTVSVMIGCAFIEAGYEAKILERYADANSFAEGVIASIRTVHAFDMRAELVNKFDGFLIQAHRFGKKISPLFGILFSAEYTIIYLGNALAFWRGIHMLASGEIANTGDVFTVLLSVVVAALSITQLAPHSIEFTRAASAAAQLYVVIDRKSAIDPMDPSGEVPTSITGDVELENVVFAYPTRPDVTVLKSF…	1282	P12866	24.868	44.76	PF00664;PF00664;PF00005;PF00005	2
	Ch4ABCBFT4b	4	B-FT	SirA-like	XP_014080230.1	estExt_Genemark1.C_90206	COCC4DRAFT_49682	scaffold_9	591084	595331	+	MDHDDSAKATGEAVSKAIDEKHEVQSEKDSTSPTTTLSDKEKEIIDLQLTAPTLTVGYFSLFRYATAKDKAVMVVALIASIAAGAVMPLMTLVYGNFAGSFTSFSVDAVAAARFQHEIEKFTLYFVYLGIGAFVTSYISIIGFSYTGERITRTIRELYLRAIFRQNIAFFDFLGSGEVTTRISSDMNLVQDGIGQKIGLFVTGVSMFVSAVIIGFIRSWKLSLIMLSATIALVLMMGVNGTLMKKAQTLSIDEYATAASLAEEVLSSARNVAAYGTQKRLEEKYKAFVDRATRFDYKAKFWLSMMIAGMMGVLNLQYALAFWQGKRFLDDGELSVSKILTVVMALMIAGFSIGQNLPHIQAFGGATAAATKVFNTIERDSPIDPETDKGIIPDDFIGNL…	1285	P12866	27.012	47.29	PF00005;PF00005;PF00664;PF00664	2
	Ch4ABCBFT1	1	B-FT	Ste6-like	XP_014083922.1	e_gw1.2.1040.1	COCC4DRAFT_124719	scaffold_2	996807	1001130	-	MATTTPSHGTNSPETTNAHASEEQKYMSKVGWKVLFSFITTRHVPVVLCGLLSTTVAALTMPAFAVLYGLVFGQYTMYGAGSTDSHTLMVNMTRYCIILAGICTLNWIANSFQYSCFLTFSELQGRSARNRTFEALIKKDMAWFDTRETGTAAFLSTVQAHIRGLKLSVSSPLGEFCQAVIQSLAALGVAFYFSWKLALVVMSSIPFLYLFLTLVANRQLLRTREQSEMLQAALKNMTTAISNIEAVKSLNGEQYELHIFEKTAGLAARLYRRVANFRSMQIGIMQFFTISIFVQGFWYGKYLVGNGDGEASDILTTFWSVLMATSSLASVMPQWVVLTKGREAGANLAMLMEHNPTSDQQLESRGHIKPAQCLGTIEFSKVDFSYPSRTEESAIRDVS…	1286	P12866	30.315	50.73	PF00005;PF00005;PF00664;PF00664	2
	Ch4ABCBFT2	2	B-FT	Abc3-like	XP_014075873.1	estExt_Genewise1.C_22_t10194	COCC4DRAFT_175713	scaffold_22	178839	183198	+	MDNGGTVSTKPKEASQDGLKNYFRVFNYGTHLDYLLILVCFVTSIGSGIAFPLMTVVFGQLVGKFTDYFTPGTSVTSSEFQDEVDGLTLYLLYLFIGKFVLSYVSMLTIRISGLRISAALRLAYIRALFLQPVSVIDTVSPGKVSTRITTSANTVQVAVSQQLAMMFQAFAFVIGAYVVAFIQSPLLTLVASASLPFILILMGIIIPPFTRIHKITEKYSEDASATAFEIFSSLRVVVAFGAEAKLARQHEELLTKSAKNFKRAAPLSGLFFAPMMVGQYGTMGIAFWFGIKQYSEGKNNNVGTIVIVLFAVMMAVVNFGRVVTPIIAIVKASTAAAELFRTIDAPVPDVSGLKEPDVTANANITFENVAFSYPSRPNVPILQGLGLEFEAGKVTAIVG…	1311	P12866	28.924	47.2	PF00005;PF00005;PF00005;PF00664;PF00664	3
	Ch4ABCBFT5b	5	B-FT	Group V	XP_014073333.1	estExt_Genemark1.C_430035	COCC4DRAFT_54426	scaffold_43	107400	112028	-	MPDYTDDASSESQPLLDSDDSEIEETCSILHSTQWERHVEPSLATVQPQAFESAALFRQRFIRQILGLNPFRTSYFTLYRQLDDTSSKAVLALAIIFAVLAGLPLPLIGVILGRIINNFPPNADELRHLLYRLMSVAVGYFLVTWGWSVCWAVTGERVSRKTRERLLHRALGMDMAYYDTVAPDLSSILTEKTQTIQLGTSEKVGLFIASISYFISAFTVGFLLNAKLTGVMFFTVIPSMAFVVCFGTKTVSHLTKQASIYTEKASSVAESAIRAVQIVQAFGLFERLSEEHAHHLRSALRIGVKKSFAGALMLGSVYFVAYATNALAFWYGHHLRHGSAEAGTIYAVVFLILDASFVVGSFGPFIQTFAMAAAAGAAVLDVLDHPISDIDVYSAKGKP…	1313	P12866	23.806	44.81	PF00005;PF00005;PF00664;PF00664	2
	Ch4ABCBFT5a	5	B-FT	Group V	XP_014072727.1	estExt_Genewise1Plus.C_560071	COCC4DRAFT_209248	scaffold_56	51197	55384	-	MPISMPSRASIKPFFGFLHLLFYADPTWLDRILVLVGAIAAIAAGVPFPLIGIVFGQLVDEINTVTCNNRAGTSTPSEESDITPKILLLVYIAIASFACIYTHLVCWNLASQRLAQRVRDRYLRNLLRQDMTFFDKLQAGEVSSRLNGDIQAIESGTGEKVGVALTCISFCVTAYIVGFIKNAELAGMLVSLVPAFLLMAVIGGHFVGKYSTKLGECFGSASAIASEALSHVGLVHALGADTRLEEKFKGHLESARDQGIKKAIAAAVQAGLLYFFAFSASALGYWQGSRRVADSLEGKGSATIGEIYTVTFILLDGAIVLSQIAPMLPLFGGAIAAFERLRKDIETEPTIDNTSTAAEKLPNVEGAIEFRNVAFTYPSRPDHPVLNSISLKCEVGQLT…	1313	P12866	25.263	44.29	PF00664;PF00664;PF00005;PF00005	2
	Ch4ABCBHT3	3	B-HT	Atm1-like	XP_014074022.1	estExt_fgenesh1_pm.C_350068	COCC4DRAFT_76050	scaffold_35	173727	176245	-	MLIPPLARAACRPGLHASTLRLHPVHHGIRVFTSSPLHRKDAHGERPKPASQPALEATKPAANATTAKTKVAKADPLLQEQVLTNKEQRKADWAIIKEMSQYLWPKDNMGTRFRVGLSVGLLVGAKLLNVQVPFYFKSIVDAMNIDFAAVGGTATTVAGSMIIAYGLTRIGATVSQELRNAVFASVAQKAIRKVACSVYEHLLRLDLSFHLSRQTGGLTRAIDRGTKGISFLLTAMVFHIFPTALEISLVCGILTYQYGWQFALITGTTMTAYSVFTIMTTSWRTKFRKQANAADNKAATVAVDSMINYEAVKYFNNEKHEVRRYDKALQDYEKASIKVATSLAFLNSGQNIIFSSALTAMMYLAANGVATGQLTVGDLVMVNQLVFQLSVPLNFLGSM…	695	P40416	53.78	71.04	PF00664;PF00005	1
	Ch4ABCBHT4	4	B-HT	Group IV	XP_014074603.1	estExt_Genewise1Plus.C_290041	COCC4DRAFT_205262	scaffold_29	40592	43644	+	MADPLRLLHAADPLPFDDLDDDRWAYARPVRAVTAVLQYAYPIVMLVVFLAAFTTRSIAASKSNTNIAKPTTTGPGGKPLPATDPTRNFVKRTQHDHVTHAQKRLFEWLSLATAFTFVGNSVLVVAHALVEKQQHWWAGKAVVIYLVGSFFVYCLFLISLVDSKPSPTEAHLATWVLATVLEIVLVALSLAIYTHPHKEPTAGPPPKRLRFGMTDWEAGEVAVDLLRILLLLSLIGFYVMFVAMPQRKAHQDTASPTESTSLLGGADQNGHAENGHTNGSYGTVHPVGGKHQHAEGAPPAWSRPTGAPARSWWEYIKGYHVFFPYLWPSKDGKLQLVVVACFMLVLAQRVVNVLVPDLTGEIVDRLKDPTKGNPWTAIMVYIAFRFLQGSNGLLGAARS…	962	P40416	35.323	56.88	PF00664;PF00005	1
	Ch4ABCBHT2	2	B-HT	Mdl1-like	XP_014078196.1	estExt_Genewise1.C_14_t10357	COCC4DRAFT_170826	scaffold_14	350350	353268	-	MRGPLAFSAKAWHGPGNGALFSQIQSRISTIKPTFSRSIATKPTPNASTVRGAPNLACHLAPSLSRFATAGTIRHNGLQHPIRLFNASRHVSEASGNDKITKQRKSYKDEIKEKGIVDLEEHDGEAEAEQGFAKSEKAAQAKQVNLSAKLSKDGSGSGGTPGGMKEIWRLISIARPELGSLSWAFIFLLIGSGISLSVPFSIGKILDAATSTENTDGLLFGMTPSLFYFALAGVLTTGAAFNFGRIIILRIVGERIVARLRSQLYRKTFIQNAEFFDANRVGDLISRLGSDTIIVGKSITQNLSDGLRALVSGAAGFAMMGFVSLKLTGILALIGPPVALVAFFSGRSLRNLSRKIQKNLGTLTKIAEERLGNVRTSQAFAGEVQEASRYNRQIKRIFA…	781	P33310	49.677	67.1	PF00005;PF00664	1
	Ch4ABCC5	5	C	Group V	XP_014076040.1	estExt_Genewise1Plus.C_21_t10019	COCC4DRAFT_201901	scaffold_21	21167	26065	-	MASLQTPISHQSFFSDIPPISHCHRLWVTILAALVLLRYSLGVTSPYWPRWTKPLVQETQEKKDEFEAASPRRPLSATIGLLVIALIGLTFQTVHIFFPWHQAMAMYPAIAWAIAIAIILVEQPRTASLSLLMLFTGLMLEQIIMLSHKQTFVASDLPWAVPSAAAFLIILIILNMPLRDPMLPRHDISAVYDTPTIKLRTPEDNLTPWQYMTVSWMEPLIKKGKTREMEDGDVWDLGWEFKHARLHDAFGALQGSVTRKVFVANGLDLLRTTFLSVVCLCATLLTPVFLQRLLASMENRHNRATITYACVILALRLTSAQLNVFNLWYQRRAYERCRGELITMLYEKTLNRKILGAKQDGKDEQINGSSVGEVHEEINGETHTSHEQSKTAFRYWTET…	1468	P32386	27.445	47.29	PF00005;PF00005;PF00664;PF00664	2
	Ch4ABCC7	7	C	Ybt1-like	XP_014076427.1	estExt_fgenesh1_pg.C_200107	COCC4DRAFT_83076	scaffold_20	334074	339472	-	MFAHCKGPLWGADDFSTCFERDYLQTLFPLIVCAISLLFLLRQLYSAATASKYYHAYSALDDTTNPWSLRSPNYNGDDDYHDDAHDELDRQQDLALRPVKTMSTIAADKPRGQLTIVVLEEAAVLAQLGLHVAILVTHAWGTHAKTAAMASVAVWAYVAVLASLRLLFSSTSRFSFPPLWYHTAFIYGCQWVFSILLFRSAIIHPRSAVHQKLMIGDFTLVSLLFLIALCSRKGNKTVHLEYEGDIAPAREPIASVFSLATFSWVDPIVWKGYKKTYELSDVWNLPSKDKAAAVIAKYRQVKKTSSLAYHLLKHFKRGLLIQAGWAAISGFLTFAPTLLLKVILEYVEQPDQTPANAAWFYVILLFVSGSLSALADGQALWLGRKICIRLRAVIIGEIY…	1737	P32386	40.231	57.53	PF00664;PF00664;PF00005;PF00005	2
	Ch4ABCC1	1	C	MoABC5-like	XP_014074383.1	e_gw1.31.25.1	COCC4DRAFT_150565	scaffold_31	108230	113263	-	MLSKTSTPNVNCTLVDSTFGPYAGPYCRGGFDFTLLFSEVFLSIVPLSILLAVIPFRSLYLWRRQTKVKKSTLLYTKLIGWALFAGFELALLVVWSSRKAHVKHMGLSSAAVSFVGALLLGFFSYVEHMRSIRPSLLLNLYLFFTFLFDIERSRSYALMPELSLIATVFATRLAVKLFLAIVECKDKRRHLLPEYANCPPEATSGIYKRASFWWLNELFKKGYSKALTVDDLFHLDKYLRADYMHNVLGSAWARLEKPSPNALFTTTVGRLKWSILAVVPPRLCLIGFNFCQPFLINRAVKFSQETSNPQQRNIGYGLIGAYIIVFVGIAVSTGQHMHLTFRFITQMRGGLVSMLYNKATEVALTDVDTASSITLMSADVERIVTGMETGHEIWSNTLE…	1495	P39109	29.215	48.98	PF00005;PF00005;PF00664;PF00664	2
	Ch4ABCC4	4	C	Ycf1-like	XP_014076412.1	estExt_Genemark1.C_200094	COCC4DRAFT_52252	scaffold_20	291176	296496	+	MQVQQQQTPFFPAARLAHGYLTASRLDRQPLCGNPEGWGPISPIRYDFTPCFLDVWIAVVAVFGVLGGAGALWYLYRHCSPQPVKRNWHFYAKLTTIGALIGTTATQAALQIEYYKHVWAGDFRFWTTILTILSLIVVFHIQYIEHWRSRNPNGVVLFYWLLLLIAYAVKLRSLISQQIHREHVAYFAVFCTSVGLAALSFVLEWLVPKRMSDYDMLGDDDECPYEYADIFSVLTFGWMTPLMKRGYQTFLTQDDLWNLRKRDSTRHTASTFDKAWEHEMSKKHPSLWIALFRSFGAPYFRGALIKTISDVLNFVQPQLLRLLITFVASYRTENPQPVIRGAAIAIAMFAVSVSQTACLHQYFQRAFETGMRIKSSLTAAIYAKSTRLSNEGRAAKSTG…	1543	P39109	50.292	67.45	PF00664;PF00664;PF00005;PF00005	2
	Ch4ABCC2a	2	C	FgABC1-like	XP_014080636.1	fgenesh1_pm.8_#_226	COCC4DRAFT_59390	scaffold_8	635109	640179	+	MDFADCISDKSFGPSVNGCRNGFDFTLKFELLFFATVPSAIFLILAVPRIISLYLQPIIAVWRSWLYASKQAICFANLIIQMTLLVMSTRGTTRFELSALFLCAQILTTSSALILVAISHYEHTRRRRPSAILEVYLGLTLLLDMAHNRTLWLSASSNLDAIFARFHTATVVCKGFLAILESRSKEKSFLQQDRATKSLDSACGIYKLGTFSWLGRLLLSGYRNPLQLDSLPILDEAMAAEVLHARFLKNVKGHSKQSPEANQESGMSLFQSLIKTLLVPLLLPIVPRLALIGLSISQAFLIEAVTSFLSAEQKSDHNGYGLIGATFLIYFGIALCTSLYWYYHQRFLYMTRSCLASGIFHKTTELSVATLAESQAITLMSTDIERILAGFLNFHELWA…	1584	P39109	25.393	44.24	PF00664;PF00664;PF00005;PF00005	2
	Ch4ABCC3	3	C	Yor1-like	XP_014079972.1	estExt_Genewise1Plus.C_10_t20483	COCC4DRAFT_194849	scaffold_10	957680	962657	-	MAKSQSSSSLDENEKEKVLGLADPQAAAENPTEYEPIHTEASEKAFESNGDGHGPRGNLSRLQSSTSAYSEASTIESSATKSTQMKKPFYKRLNVLKNNPPPVPKERTVSPEYTAGLFSKLTWQWMQPIMRVGYKRPLEKNDIWEVNPDRSADVLAAKLEAAFNRRREQGGERPLLGAMFDTFKWEFIIGGLCQLSASVIQAIAPFVLRYLISFAVKAYVAQQRGVPGPPIGEGIGLVIAITVMQSLQSLATNHFMYRGMMIGGEARGVLIALIFNKAIKLSGRAKAGGQAILEAPPPDLKPGSEAQLKWYKKILKKKEKKQGPKTQAGVAGDGEGWGNGRIVNLMSTDTYRIDLASGFFHMIWTAPIGILITTALLLVNLTYSALPGLGLILIAMPLL…	1466	P53049	37.999	55.56	PF00005;PF00005;PF00664;PF00664	2
	Ch4ABCC2b	2	C	FgABC1-like	XP_014072521.1	e_gw1.76.6.1	COCC4DRAFT_155333	scaffold_76	4464	8989	-	MADRCLNDETLGPAVIGCRGDFDFTQSFAAVVLSIVPVGIFLLVGLLCAKVVYLVAIAASHSLEPRPVSIVSAVLELFAAVLMSPLALCKRSWSRYPSDLLCTFLAITLLFDGARCRTLWLLEQSDGRILAVAVSFTISLFIKMVLLSLLASQSKAQRSEYTDSRIFSPDVTANVFSLSLYWWLNPLLRLGSRRDIGLGDLYPLDPALGCARRAAEAPTKHRTLYESMTTQKLLYRSMGMSGLYPVLPRLIMIACTIAQAILIHRILTLLSHSPDDTNPNTKYGLIGATFLVYSCTALSAAWYGYLHERALTRLRGYLIEHVYLHLTQMPSVVESTSKTSTLIAVDVETIYNGLRNAHELWAVPIQIAVAAWLAYREIGLASLTAVALILASCVTIFAI…	1424	P39109	24.791	42.95	PF00664;PF00005;PF00005	2
	Ch4ABCD1	1	D	Pxa1-like	XP_014078068.1	estExt_Genewise1.C_15_t20305	COCC4DRAFT_172030	scaffold_15	841880	844781	-	MAAQSTLRKPHDPLLALYDHYATLLKSRVRDASQLTKLLSTITLLFTIIGAGYGGQRLYKSRRAEKETGRRLLRRNSGLKNKDGSRTIYVPNRDSTSKVVIHPTKQTTFDAHRRLFLQPPRAARIADTHPNDPQAPPPQTKPGLNLAFLHQFLSLLNIMIPRWNSKETGLLVSHSVFLMLRTYLSLVVARLDGEIVRDLVAGNGKAFLWGIVKWLGVGTFSSYTNAMIKFLQSKVSIAFRTRLTRYIHDLYLNDHLNYYKLQNLDGGVGLADQYITQDLTLFCASAASLYSSLGKPFVDLCVFNYQLYKSLGPLALTGLLSNYFLTATVLRKLSPPFGKLKAVEGRREGEFRALHSRLIANAEEVAFYGGDEMEKHFLERGFKDLKHWMEGIYSLKIRY…	828	P41909	39.598	57.96	PF06472;PF00005	1
	Ch4ABCD2	2	D	Pxa2-like	XP_014084805.1	estExt_Genemark1.C_1_t20064	COCC4DRAFT_46535	scaffold_1	1575242	1577961	+	MAVFSKPISSHRLNSASAKAIVSDLTRLYLQHRTRISRAVYLTLFVALINRIRNAIAEQKAAALRRASKGASKTSAGEGEASGRKKVELNREFFKNLLRLLRICIPGWKSKEFRLVIGHSVFLVLRTMISLYVAELDGRLVSALVRGKGREFLMGLVWWMAVAVPATFTNSMLSYHQCKLSLQYRTRLTNYIHSKYLSQMTFYTLSALDDRIANADQLITVDVAKFSNSLAELYSNLAKPVLDIIIYNYSLSRSVGGEGLFFMSLLVQISANVMRALTPPFGKYVADEARLEGEFRFQHSRLIDWSEEVALYGGHEAEKDTLDKGYFTLIKHVNRILRRRFYHGIMEDFVIKYFWGALGLMLCSVPVFFKVPGTGGMSMGDRTENFVTNRRMLLMSSDA…	709	P34230	36.011	56.38	PF00005;PF06472	1
	Ch4ABCE1	1	E	Rli1-like	XP_014082677.1	e_gw1.4.194.1	COCC4DRAFT_129268	scaffold_4	990962	992531	-	MPRPGQVLGLVGTNGIGKSTALKILSGKLKPNLGRYDNPPDWEEILKYFRGSELQNYFTKVLEDNLKAVVKPQYVDQIPKAIKATDRSVGSLIKARSQMENLDEMIDDLELRHIFDRDVGQLSGGELQRFAIALVCVQQADVYMFDEPSSFLDVKQRLAAGRKIRSLLRPDDYVIVVEHDLSVLDYLSDFICVLYGKPAVYGVVTLPASVREGINIFLDGNIPTENLRFREESLQFRIAEAGDEYMTDHNRGYSYPSMKKTLGSFELNIESGAFTDSEILVMMGENGTGKTTFCKMLAGALQPDGDTKIPKMSISMKPQTITPKFQGTVRQLFFKKIKAAFLNPQFQTDVYKPLKMDDFIDQEVQNLSGGELQRVAIVLALGIPADIYLIDEPSAYLDS…	506	Q03195	73.913	86.17	PF00005;PF00005	2
	Ch4ABCF1	1	F	Arb1-like	XP_014082172.1	e_gw1.5.1340.1	COCC4DRAFT_130190	scaffold_5	1074583	1076549	-	MVSASKAARQAKRAAEGDAKPKKSATSKLSSKANSKNASKANSENGDNPEDLELNEEVQKLTLQQDKHGLSDRVTTGVLASLEQSRDVKIISASLVFHGKVLFNDSTIEINYGRRYGLLGENGCGKTTLLKAIDKREFPFPEHIDIYLLNQGAPKTELGALDWVVREAETELARLEKMAEDILEKDGPESPLLEDIYERQEDMDPSTFHTRASLILTGLGFNKVTINKKTKDMSGGWRMRVALAKALFVKPALLLLDDPTAHLDLEACVWLEEYMKKWERTLVLVSHSMDFLNGVCTNMIDMRQKKLLYYGGNYDAYHKTRSEQEVNQTKAYEKQQDEIKHIKKFIASAGTYANLVRQAKSRQKILDKMEADGLIEPVAVDKVFTFRFADVEKLPPPVL…	620	P40024	73.703	86.4	PF00005;PF00005;PF12848	2
	Ch4ABCF3	3	F	Group III	XP_014079512.1	estExt_Genemark1.C_110261	COCC4DRAFT_50322	scaffold_11	774612	777044	+	MVRKAKEVVAAAGAEGHPCGSHITVTAQQSRYALDALDAPASKEILVKDLSIAVGNRELVSRTTLHLVEARHYVLVGRNGTGKSTLLTAIADGLVPGIPSSTRILLLGQTGGPGLGRVTDGERLENETVLQHVVRSDRVRERYVQEAMTLSNAVENSIDPIAPVRAYRRIGHARLGLQLREGQLIAERRSGARGKQARKELVKLEELFQESEKRLAESEGDIDPKTLSEETQAAMNMLSEVQTSLDLMDANAAESKARMVLLGLGFKDNRIDGPTSELSGGWRTRCELACALTQYADVLLLDEPTNFLDLPSIIWLQGYIHNLKNTTVLITTHDRDFGDAVAEELLVLRNQQLETFRGNLSLYERERWKKFRYLTKMKEAQDKQKKHMEKTIAGNIRAA…	747	P43535	30.229	47.18	PF00005;PF00005;PF12848	2
	Ch4ABCF2	2	F	Gcn20-like	XP_014082760.1	estExt_Genewise1Plus.C_4_t30207	COCC4DRAFT_188662	scaffold_4	1205813	1210830	-	MESEIRTQIPNIDPVLSEYSAGYLTHAANQFTSDSDPNAPSPLDEAAATVSALLLSASGDVSTDNQAAIQNLVDKFIARLSSANGANGERRQMAPSAKKLDQAIHVGSSRNMSSTMGLAGGVVDLESANTRKVESRVDRKKLEKAERKLRAKQDRKEFKNVEYEASKLLNEPNETQSYEEFYMAVNPLQLGDSANKSKDIKIDSFDLSMPGLRILTDSSLTLAYGRRYGLVGQNGIGKSTLLRALSRREVAIPTHISILHVEQEITGDDTPALQAVLDADVWRKHLLKEQDKISKELADIEAERATMADTSADAARLDQQREGLDTTLSDIHAKLAEMESDKAESRAASILAGLGFSQERQQFATKTFSGGWRMRLALARALFCEPDLLLLDEPSNMLD…	1338	P43535	57.314	73.8	PF12848;PF00005;PF00005	2
	Ch4ABCF5	5	F	New1-like	XP_014084851.1	estExt_Genemark1.C_1_t20102	COCC4DRAFT_46568	scaffold_1	1689693	1693378	+	MAPAIVVDKAGASPAPSQEDVSAFVDSIVTAKTSHASVDAAYALTTLLQNSVGFRGLRGYGIIDDIKKHAGNKKDAVRREGAMNALGALFERLPRTQRITEAIFLVQEEGLVPLALDLMADKTGAVKESAKYALDSLFDNLSAEAKVVGLLPVLSKYLGKKSGKWQGAAFAYELIGRMADKAKMGMESFEIEKEKDVLREAMGKKLEGLIPIVESGMHDLKAEVAKQAVKTMNSLTTLLQNDDIAPRIPLLVKAIEDPSTQSLQKAIHALSQTTFVAVVTSPVLAMVTPLLERSLNMPSTSQEVTRQTVVVVENLTKLVHDPIEARTFLPKLRPGVQAVKDRASLPEVREIGQRALDVIEKAMGDPAHSTESGAIARVLSSDVQQVLDKEIAAAGTMLN…	1113	Q08972	50.971	66.7	PF00005;PF00005	2
	Ch4ABCF4	4	F	Yef3-like_x000D_	XP_014075906.1	estExt_Genemark1.C_220095	COCC4DRAFT_52675	scaffold_22	273979	277656	-	MAPAASHNAKDVKSENSKAFKALEEMMQKLTVSKAQDEINASAQAIATFINGDIEEADAPTHAVSVLKKQLASKKDAVARERALDAIRAIAQHAHVSAAVEPYLVSLLPDVLAAVGDKITAVKVAAQTAAEAIVTAANPNAVKAIIPHIIKSLESAQKWPEKMCDLKCIEVLTKSAPAQMAFRVPDLIPVISGAMWDTKPEVKKAAYVTMETLCSLISNKDIERFIPELIKCIAKPENVPETVHLLGATTFVTDVHEPTLAIMVPLLERGLVERETAIKRKSAVIIDNMCKLVEDPQIVAAFLPRLMPALEKNYENLADPEAREKTRQGLDTLIRVGAVQNGKIPELEKSGDIATIAANLKAVLPSSVKVDERFEPVVNYIGAIGGQLIDEKDYEPLNW…	1064	P53978	60.394	77.04	PF00005;PF00005	2
	Ch4ABCG3	3	G	Group III	XP_014082360.1	fgenesh1_pg.4_#_50	COCC4DRAFT_20331	scaffold_4	157687	162423	-	MPIGPGFIEAKTTTEDENTLSSEHHAIDTHVKTELDREVHELVRNFTSQSEQLGVTGSPLSDDVHPRLDPKNEQFRAKDWAQAFYNLRYSSEEAIPRVAGVAFRNLNVWGMGFPTDFQSTVGNMILKLPSLFGKGTKKIEILRDLDGLLLSGEQLCVLGPPGSGCSTLLKTIAGETHGFQVSPESHLNYQGVPAKEMNTSFRGEAIYTAEVDAHFPQLSVGDTLYFAALARAPRQIPGGVSRERYAEHLRDVVMAMYGISHTVNTRVGNDFVRGVSGGERKRVTIAEASLSFAPLQLWDNSTRGLDSANAVEFCKTLRTQCDVFDTSTCVAIYQAPQAAYELFDKVTVLYEGRQIYFGPASEARAYFERLGFECPASQTTPDFLTSMTSPSERRTRSGF…	1457	P33302	44.137	61.99	PF06422;PF01061;PF01061;PF00005;PF00005;PF14510	2
	Ch4ABCG2b	2	G	Abc1-like	XP_014080974.1	estExt_Genewise1Plus.C_7_t10439	COCC4DRAFT_191659	scaffold_7	445853	450951	-	MSEQQHHDDNRDHETSESDASTIAAREGSPTRNHHPDYKRSSANMRDAEEIAETNRREDAVHQLARRLTVQSQQSSSQANPFNAPPGSALDPHGENFNARAWTKAMLNLQLSDENAAPIRTAGIAFRDLNVHGFGTDSDFQKSVGNIWLEVVGLYNKLRGNKGRKINILRNLDGLVEAGEMLVVLGPPGSGCSTFLKTITGETHGFFVDENSKMNYQGISPELMNKNYRGEAIYTAEVDVHFPQMTVGETLYFAAQARRPRHIPGGVSVQTYAEHQRDVIMALYGISHTINTRVGNDFIRGVSGGERKRVTIAEASLSRAPLQAWDNSTRGLDSANAIEFCKTLRMESEINGTTACVAIYQAPQAAYDLFDKALVLYEGRQIYFGKTTEAKSYFVNMGF…	1558	P33302	48.054	65.57	PF14510;PF06422;PF01061;PF01061;PF00005;PF00005	2
	Ch4ABCG4	4	G	MgAtr4-like	XP_014076148.1	estExt_Genewise1Plus.C_21_t10304	COCC4DRAFT_202146	scaffold_21	288597	296225	-	MASPNGAPADTVAPGHADTSITKEGFKITTRKLPILKAGPIEEMTKKLGIAPPEMIFGDNMVRIDHEQSGWYIEFNAFDALDRVDKTGENMFKVAYSKEWQQNRQKQFEDIKEVVKPFDWSYSTDYKGTTPLTPAFEPTETQIPLALLKRPDPIHFFDELVLYEDELADNGIAMLSCKVRVMPQRLLLLVRFFMRLDDVVFRIRDTRIFIEFADKVILREYTAREEKYEEVRKKLAGRKEDVLAAMRDPNRLTEHVPIVEHKLEGLQLNGFMQRRSCASVHAVRLHGRKVNAMPALEDLLSGSCIRAVRRNVLLLGRAVLEMVNSRWYTAPFAQDNDHFVRDKGSPSLTRIRNQAMQLLSISWLAKTRLCKSNPSLPESIVTRIMASNSFGEGLFSSDH…	1916	P33302	45.455	62.63	PF01061;PF01061;PF06422;PF00005;PF00005;PF04176;PF14510	2
	Ch4ABCG2a	2	G	Abc1-like	XP_014085007.1	e_gw1.1.2022.1	COCC4DRAFT_123697	scaffold_1	2062181	2066713	-	MPSDASLHNQSHHTDSLTNNDSIASTEQREKEVHQLARKYTQNSVYSTTSQNPFAAEPGSKLDPNGGNFSARAWAKAMLQTHTDDNQAHPLRTLGVSFSNLNVYGFGFDTDYQKSVGNIWLEAVGLVRKLMGQRERKIEILRDLEGLVEAGEMLVVLGPPGAGCSTFLKTLTGQTHGFYVDDKSNLNYQGVTPKQLIKNFRGEAIYTAEVDVHFPNITVGDTLFFAARARAPRHIPGGATIDQYAEHMRDVIMASFGISHTKNTIVGNDFIRGVSGGERKRVSISEACLSQAPLQCWDNSTRGLDSANAIEFCKTLRMQTEINGATACVAIYQAPQAAYDYFDKVLVLYKGRQIYFGPTAQAKQYFLNMGFVCPDRQTDADFLTSMTSHLERVVQPGYE…	1493	Q04182	47.517	65.03	PF06422;PF00005;PF00005;PF01061;PF01061;PF14510	2
	Ch4ABCG11a	11	G	BcatrB-like	XP_014081773.1	fgenesh1_pm.5_#_35	COCC4DRAFT_57728	scaffold_5	81786	883003	-	MTHEVKAMNAKNSGQNPKHLGVTWQNLTVKGVGKSAMIQENFLSQFKVWQRIRESRQPSSMKTILENSHGCVKPGEMLLVLGRPGSGCTTLLNLLANKRSAYAEIQGDVRFGNLSSEEASKYRGQIVINTEQEIFFPTLTVGQTMDFATKMKIPDKGVLGTQTEKEYQQEVKDFLLRSMGIEHTHNTKVGNEYVRGVSGGERKRVSIIECLATRGSVFCWDNSTRGLDASTALEWAKALRAMTTILGVTTIATLYQAGNGIFEQFDKVLVLDEGKQIFYGPSEEARPFMEQLGFLCDPSANVADFLTGVTVPSERAIRPGFEASFPRSADAVRERYEQSSIHQRMQLELAFPESEYAQKSTEDFKKSVATEKSRHLPKNSQFTIPLGKQISTAVTRQYQ…	1373	P32568	39.134	60.07	PF14510;PF06422;PF01061;PF01061;PF00005;PF00005	2
	Ch4ABCG9	9	G	Abc2-like	XP_014082004.1	e_gw1.5.1676.1	COCC4DRAFT_130485	scaffold_5	667530	672193	+	MDDPGARAAHPHEHTEDRTFEAIHTNQHDDASTNTPSVNDTTARNSPKPDEKDTIHGQHGVDVYRAEAEFAQLSKELSRTSNMSRRMSRVQSRHSRKDPVADVEKAGSQSSDEPFDLEATLRGNREEEERSGIKAKRIGVIWDGLTVSGIGGVKNYVKTFPDSFVSFFNVFETAASILGLGKKGKEFDILKDFKGVVKPGEMVLVLGKPGSGCTTFLKVISNQRYGYTKIDGNVQYGPFDADFFEKRYRGEAVYCEEDENHHPTLTVGQTLDFALETKVPGKRPAGISRKEFKEKVIDMMLKMFNIEHTRNTIVGNPFVRGVSGGERKRVSIAETMITGASLMSWDNSTRGLDASTAVDYARSLRVLTNIYQTTTFVSLYQASENIYKVFDKVLVIDSG…	1487	P32568	36.421	56.29	PF06422;PF01061;PF01061;PF00005;PF00005;PF14510	2
	Ch4ABCG6	6	G	BcatrA-like	XP_014079690.1	estExt_Genewise1Plus.C_10_t10236	COCC4DRAFT_194191	scaffold_10	228961	233640	+	MWGSSIPPSERDNRRNPWHDDDYLRSGREETVTPGSQSDESPDSDRLERAGTWGERDAGKLDSKTAAEDLEVLRGELASLSKSRSRGAQSHQSDALSRTVSRISTRQTQRRGSGSHAEEGTGDVEADKPGDIGDALGSEKEDDFELGQFMREGHFEKRKNGQSAKKVGVVYKNLTVKGIGSTASFAKTLPDAILGTFGPDLYRIVTNLFPALRFGKNKHMRTLIHDFSGVVKDGEMMLVLGRPGSGCSTFLKVIANNRESYAAVEGEVSYGGIPADKQKKQFRGEVNYNPEDDSHMADLNVWQTLKFALTNKTKKHEKHEIPIILEALLKVFGISHTKYTKVGDEYVRGVSGGERKRVSIAETLATKSTVNCWDNSTRGLDASTALDYAKSLRIMTDMS…	1559	P32568	38.292	58.72	PF06422;PF00005;PF00005;PF01061;PF01061;PF14510	2
	Ch4ABCG11b	11	G	BcatrB-like	XP_014080844.1	estExt_Genewise1Plus.C_7_t10091	COCC4DRAFT_191368	scaffold_7	75046	80345	-	MASNDGLPTPSHIPGGWVETPAGTIRHESYIGSRQQTDGGSATPGVTDTRNTENTFISSALHTTSQSFYGKDNPESSSESSDSTAVPSPGPTSQNAVHTHASQEGLNGNTESQNHSPNKGYLQTAASGTPMEQQVVLEDDSSDSEHEGSSEKRTREDKRPGLQSRNSKPMTEDDLFRVLSRRKTSQSNGLSKSNTGHSAEEEDEINKLMSKMFGRTRQEASEEEKTRHQGVIFKHLTVKGMGIGAALQPSVGSLFLDPVRFVKNLFTKGPRKAAGKPPVRTLLDDFSGCIRPGEMILVLGRPGAGCSTFLKIIGNQRYGFEDITGDVTYGGTDADEMSKKYRSEVLYNPEDDLHYATLKVKDTLKFALKTRTPGKESRKEGESRKDYVNEFLRVVTKLF…	1617	P32568	39.434	60.78	PF00005;PF00005;PF14510;PF06422;PF01061;PF01061	2
	Ch4ABCG11c	11	G	BcatrB-like	XP_014081700.1	fgenesh1_pm.6_#_446	COCC4DRAFT_58689	scaffold_6	1173746	1178083	+	MPPSPTEKHQQNEIKDLEDGADQSSTNTQVEQWRLAKDLKYFDINSQASSRKLGVTWKNLSVGVVPADERFKENIPSQFNLLQLLKDFRAKPALKTILESSSGCVRPGEMLLVLGRPGSGCTTLLKMLANKRNGYANVDGEVHYGSLDAEQAKQYSGSIVINNEEELFYPTLTVGETMDFATRLNMPANLEGNRSSRTEARRNFKQFLLNSMGIAHTEGTKVGDAYVRGVSGGERKRVSIIETLATRGSVVCWDNSTRGLDASTALEYVRALRCLTDTMGMSTIVTLYQAGNGIYDLFDKVLVLDQGKQIYYGSREEARPFMESLGFVCGDGANVADYLTGVTVPSERQIKPGFETTFPRKNTDIRYAYEQSTIKAKMDQELDYPFTEEAKVTTEAFVK…	1412	P53756	36.315	58.91	PF01061;PF01061;PF06422;PF00005;PF00005	2
	Ch4ABCG8	8	G	Group VIII	XP_014076553.1	e_gw1.20.239.1	COCC4DRAFT_145176	scaffold_20	661336	663364	-	MSSTGEAPDVEKGTDISDFAHLTNDVVQSFSWQDVTVTVKDRASKQPLDILSNVSGILEAGEILALMGPSGSGKTTLLNVLAHRAAMPNATIKQDLRVNGEPTTLATFRKLSSYVEQEDALVGSLTVRETLHFAAALALPSSISKAARKARISSLLSSFGLQNQADTLIGTPIRKGVSGGQKRRVSVASQLITSPKILFLDEPTSGLDSAASYEVMNFVRDIAKKHSVLVIASIHQPSTTTFELFDKLMLMSRGKVVYNGAVKEVGEYFTGLGYEMPLYTNPAEFVIELVNTDFSTDSTAASQRLTHLHTSWATSPAATALTSKINSQSASQALSTMLATHQTANPTLIPLTLIHRSFIKSYRDIVAYGLRIGMYMGLAIMMGTVWLRLSPKQSNIQAF…	631	Q08234	29.66	48.46	PF00005;PF01061	1
	Ch4ABCG7	7	G	YOL075C-like	XP_014078174.1	e_gw1.14.688.1	COCC4DRAFT_140081	scaffold_14	270728	274434	+	MSGRLAMGSRLATSGRTLFNGSEDVSQIKSAYVIQQDILLPTLTVRETLMYAAQLRLPSSVSQAERKRLVEEVILELSLKEAAGTRIGNHAHKGCSGGEKRRTSIGVQLLSNPSLLWLDEPTTGLDSTSAFQVIKTLQTLARKGRTIIVTIHQPRSEIWDLFDNVILLSRGKPAYAGSAKECLPYFAKLGHEMPPFTNPAEYLIDVVSIDNRSAEAELAAQERVGRVIEAWRVHCNSNSNEKDGAGALSASVTKCSTKDKRDNRTSLIQQTRVLTARTWTVTIRDPMGMFGSLVEAIGMAVITGWIFLHLDGSLTGIRSRQGALYNAAGLQGYLILLYEIYRLTTDIQLFDEEARQGVVSIPAFLISRRLARIFIEDIPVPLIFSLIYYFFCGFRTDGG…	1199	Q08234	39.494	59.92	PF00005;PF00005;PF01061;PF01061	2
	Ch4ABCG10	10	G	Adp1-like	XP_014083921.1	estExt_Genewise1Plus.C_2_t30085	COCC4DRAFT_185658	scaffold_2	992877	996627	+	MASSSTAHKTFANYSLAESPQSLFSIYGDRPDGCPPCFNCNLEDFKCKQFADCSKANGRCNCGPGFGGEDCSEPLCGALPDGKDRSPRGGAKECECSEGWSGINCNVCQTNDACNAMMPDGEGGVCYKDGQLVKENFQICDITNRKILDTLKEKKPQATFSCNAEAEECNFQFWVDQRESFYCALDTCASHFTAEADRNITKYRCENIKCECIPDRMLCGEDGSVDIGDFLRESIKGPAEFRGISAVNKKESGSVFSEPAMNDLISSIFGDESIFLQCDTGECLYQTEVPGYERPIKKINTPLIAGVIAGCALFIVAAILAIWYLTHRAEAQRYGPIHLSDDEEDEDAKLLADHKPASFLFENVAYNLNGRQILSGISGAVHPGELLAIMGASGAGKTT…	1091	P25371	43.29	60.48	PF01061;PF00005	1
	Ch4ABCI1	1	I	Caf16-like	XP_014082938.1	fgenesh1_kg.3_#_20_#_8758_1_CCBO_CCBP_CCBU_CCBW_EXTA_EXTB	COCC4DRAFT_29981	scaffold_3	170545	171777	-	MSGATNTKEIAPSIDVKNLSYAFPDGSSGLKDVFLDLPPGSRTLLIGANGAGKTTLLRLLSGKRMAPANTVHISGIDPFKMGLEGVTYLGLEWVLNPIVRTDIDVPTLLSSVGGDHYAERRDELVRILDIDLSWRMHAVSDGERRRVQLAMGLLRPWTILLLDEITVDLDLLSRSNFLNFLKKETETRPCTIVYATHILDNLATWPTHLVHMSLGKVKKWGSTEEMNVKVEAAGGQQYTGNSLLGELVLKWLKEDLEERGPRNGKGEGLSYQNLEGKGGYGAEKRTED	288	P43569	45.62	61.68	PF00005	1
	Ch4ABCI2	2	I	Ydr061w-like	XP_014084581.1	estExt_Genewise1Plus.C_1_t30130	COCC4DRAFT_183633	scaffold_1	994603	996705	+	MQRTPALFLAATKCARFQASRKLYSDPPIVKINNGTFYRHHPSSKFNHGNANANPALFPSLKISLPSSSTPNQHWAILSPSSDIRTAFLQILRGQFLCFPPTARSFPYLLSPAITEGKPHLRFPERAIEYVGFDVERKAFGGAYLSARYESLKEETDFTVQRYLTGIVTMNPGEEELKAKSIRAEDMERVMRDLELERFIEKPVSMLSNGQSRRARIAKALLSGPEMLCLDAPFIGLDPIVTKHISEVLHRLAEANAPRIVLSLRPQDEIPEWVTHLVYAGEDGVVGQLGPKEEVLRFLKEEYQFVQETGTTKTKGSNAKEVHEVGRLLSERDPKIPADTLPVLSRDGYEKTDKSTPSSGEPLVEMNGVRISYGANSVLGDWHQPTSSSTPGLHWTVNR…	662	Q12298	30.682	49.43	PF00005;PF00005	2
Leptosphaeria maculans	LmABCBFT4c	4	B-FT	SirA-like	XP_003842414.1	Lema_T081740.1	Lema_P081740.1	lm_SuperContig_13_v2	1372343	1376403	-	MFPLLILFIGNLVQVLKDFNLGTIPQEQLSEQIRDIALYIVYLFLGQLVSVFIFTNGCLLVGEAITNAIREKYVRSLFRQNIAFFDTYGSGKITSQLTSSTATIQDAISHKIGLFVSACSCFVASYAIGFVKHWKLTFILTSTVVAITGVMIIMSGFMAKFGANSSGALAEASAKLEETFSGIRVVKALGLEKRLSDELDPQLLNIEFWGKRVRHVMGWMLAIMYGLIFLNYGLAIWQGYRFMQGGTEDVGAIITVLMCLNIGAFLFGNVGPHLQAMSLGAAAAQDIFAVIERESVTDGGAPPGSFEVEGNIEFRNVSHVYPSRPDTHVLQDFSMIFPAGKVTAIVGASGSGKSTIVSILERFYEPVSGQVFLDGHDITHLNVQWLRQQFGLVGQEPVL…	1195	P12866	27.249	48.24	PF00664;PF00664;PF00005;PF00005	2
	LmABCBFT4b	4	B-FT	SirA-like	XP_003834100.1	Lema_T057690.1	Lema_P057690.1	lm_SuperContig_8_v2	430247	434132	+	MAATPLPAALKVADDSETKTASEQDILAQHIATPNLDISYFQLFRYATKIDIVIIAVSLLCAIIAGAITTMPALLIGLLIGSIQDNWSGGTSQNESSRELTRFTIYFVYLFVGELVTCYIATIGFIRTGIVLSSRIREQYLRALLRQNIAFFDNIGAGEIATHITADANLIRDGISEKVNIAVQCTSSIVTAFVISFIKDWKLSLILVSSPLCICIILALSGLVLTKYRQRWLGETAEAGNIAEEVLSSIRTVVGLNAQSELAARHDEILARAERWAVMSRLLTGSVLGAVYAVIYMAIGLGFWMGSRFLVAGTTSYIDILTIILATVTGIACLGGIVPPLQVFAVATSAGSRLYSTIDRKPPGASDPLPTKTLDTVVGRIEFVNVKHIYPSRPDITVL…	1277	P12866	26.953	46.71	PF00005;PF00005;PF00664;PF00664	2
	LmABCBFT4a	4	B-FT	SirA-like	XP_003844778.1	Lema_T000860.1	Lema_P000860.1	lm_SuperContig_0_v2	366293	370426	-	MATTVGATVTGVAEEEVKQIAVGLSEQEKEIMDRQTAAPNLTVGYFSLFRYASRKDMVIMILSLIASIAAGAVMPLMTLVYGNFAGSFTSFSVDATAAAKFRHQINTYTLYFVYLGIGSFVTSYVSIIGFSYTGERITQQIRELYLRAIFRQNIAFFDFLGSGEITTRISSDMNLVQDGIGQKIGLFVTGVSMFVSALIVGFVRSWKLSLIMLAATFALILMMGVNGALMRKAQTLSIDEYATAASLAEEVLASARNVAAFGTQKRLELKYKDFVDRASKLDYKAKFWLSMMIAGMMCILNLQYALAFWQGKRFLDKGELGVSEILTVVMALMIAGFSIGQNLPHIQAFGGATAAATKVFNTIERQSPIDPETDQGEIPGNFVGNIEFKNIKHIYPSRP…	1287	P12866	26.801	47.71	PF00005;PF00005;PF00664;PF00664	2
	LmABCBFT2a	2	B-FT	Abc3-like	XP_003842750.1	Lema_T085100.1	Lema_P085100.1	lm_SuperContig_12_v2	983277	987695	+	MSSKSIRPLTPARGAEGEGSLLTTQAVELERIGKDGYRKIAESNDHGPSEAKKVPQAGLKNYFRVFTYATKYDFILIVICCFCSIGAGVAMPLMNVVFGQLVGSFTSYFTPGTTVTRDEFQAEINRLALLLLYLFIAKFVMSYLSMLTVRISGLRMSAALRLAYLRALFAQSVSVIDTISPGKVATRITTSSNTVQLAISQHFAMLFQSLAFTIGLYVVAFIKGWLLTLVASTSLPFIVLVYGSMIGPFIRKHKITEQLHEDASAMAFEMFSSVRIITAFGAEKKLASQHATLLDKAAMNERKVAPLMGLLMSPSMMSMFGTFAITFWFGIKQYSEGKITDISSIVVVLFSVMMAVMNIGRLVGPMVAIGKAASAATELFITIDSPRPMVTGLKEPEVT…	1348	P12866	26.623	44.07	PF00664;PF00664;PF00005;PF00005	2
	LmABCBFT5	5	B-FT	Group V	XP_003843211.1	Lema_T073210.1	Lema_P073210.1	lm_SuperContig_10_v2	273017	277841	+	MGLWSTAELRYYYHAHWAASSSRRKSPRATLGKEPATFQGSIRKMGYLSSFQVPFGLNATHRERITNNILSMASVVFEASDRCNSFSIAKPHDSDDGSSETQLLLSSDSDIEDELSVRQSAQWERQIEPSLATVQPQAFQGVTTFRQQFIRQILGLNPFKTSYFALYSCLDDAGSKGILALGIGLAICAGVPLRLTSFLLGLMLTETAIQALIGVILGKIINSFPPPQDELKQLLYRLMTVAVGYFAVTWGWAACWAVIGERVSRKTRERLLHRALGMDMEYFDTVSPDMTGILTEKTQTIQLGTSEKVGLFIASISYFISAFTIGFLLNARLTGVMFVTVIPAMASIVYFGTKSVSKFTKQASMYTEKAASVAESAIRAVQIVQAFGLFEQLSEEHVG…	1433	P12866	23.794	45.3	PF00005;PF00005;PF00664;PF00664	2
	LmABCBFT1	1	B-FT	Ste6-like	XP_003838332.1	Lema_T118560.1	Lema_P118560.1	lm_SuperContig_21_v2	897968	903021	-	MPAFICCVEFCATPTGCKGMACTRLLYSVIFQFNSTAKYRGSEQRRPNKVSEENHFSTQLIVLAWQTETKANLEIVTFTSYVGLLVRSYFVRAFLLLHRCSQPAINMASSPSAKETDGPEKTISQVDEDSDYVLKIGWKALFSFTTHKHVPVLLGALLGAFIAALTMPIFAIVYGLIFGKYTEYGAGQISGSEMMSSITKYCIILTGLATLNWIANSFYFFFFLTFGEMQARSARNRIFEALIEKDMAWYDTREAGVAAFLPAIQMHIRDLQLSVSAPFGEGIQCLVQSLAALGVAFYYSWNLTLIIMCTIPLVYLFQVFIGNRLSGRVHEQAEQLQHALKYLTNAIQSIETVKCFNGEAYELKIFTKIASLAASLYYRVANYRSLQIGLMQFFTLSVF…	1581	P12866	38.8	59.6	PF00005;PF00005;PF00664;PF00664	2
	LmABCBFT2b	2	B-FT	Abc3-like	XP_003845355.1	Lema_T006630.1	Lema_P006630.1	lm_SuperContig_0_v2	2515904	2520524	+	MGVNDGRKHQSPLGQIYQILVLACSDINLEDLYIHYTQRSSHSFDIFSSIGLPHLLQSFATMAAKSSSQQNTSSAFMKIINQYVLYILYLFLGRFILAYIAILGFRTISLRISANIRLCYLEALLQQPISTLDALPPGQTTAIITSTANTLQLGISERLSSLVQAMTVITVAIVIGCIFSWELMLVTASGVVAIVCWYHFITPRVVKRYGMIQEVEREAAGAAAETLLGIKMIAACGAEDKFIKRYHEIVQRITLMSKGLSPILAVQHAPAKLYATPHSVSVTKLIVVLMSAMTILAHISAVSVPLASVYNAIHAASIFFTIVDAPKPCSAGSKEENIIAGADLTLTNVNFAYPSRHDVKVLKGLTLTIPAGRTTAIVGPSGSGKSTVIALLQRWYELD…	1261	P33310	29.422	49.91	PF00005;PF00005;PF00664;PF00664	2
	LmABCBFT3	3	B-FT	Group III	XP_003842709.1	Lema_T084690.1	Lema_P084690.1	lm_SuperContig_12_v2	883223	887280	-	MSRKEELSQLPDQRICQDEKRSIDISSKADAVANEAQKSSGGYLRIFKYADRTSWTLNSISFLAAIGAGTLLPLMDLVFGKFVTTFTGFATGSTTPEKYRSEVNKYTLYFIYLFVAKFGLVYIHSVGISISAIRTTKALRIDFIKCILRQNIAYFDSSEAASVTTQVTTNGNNVNNGISEKLTLIIQGISTFVTAFIVAFAIQWKLTLITLSIVPTIIVVVGICVGLDGKNEKKVLAIYSDAGLLAEEVFSTVRTVHAFWLNPLLSRKYEAFLDAAMTEGMKKSPIYSVLFSTEFFCVYSGYGLAFWKGIRMYASGEIKESGDVFVVILAVIVAATAMTTIAPQIVSLVKASSAADEMFTTIDRKSEIDPLSDHGIIPTTCRGRIDIENVVFSYPARPD…	1269	P33310	31.947	52.36	PF00664;PF00664;PF00005;PF00005	2
	LmABCBHT3	3	B-HT	Atm1-like	XP_003845334.1	Lema_T006420.1	Lema_P006420.1	lm_SuperContig_0_v2	2337150	2339511	+	MFILPLLPPPSPPLARAVCRSGFVGLRPHSLTLALTLALANTHTHTHGIRVFTSSPYHRKHVHGQRPAPAGSTPSAVHATGKAANSPARDPAAIPKAAKGDPLLQEHTLTNKEQRKADWAIMKEMSHYLWPKNNLAARSRVALSVGLLVGAKLLNVQVPFYFKSIVDSMNIDFVAVGGTAWTVAGSMIVAYGLTRIGATVSQELRNAVFASVAQKAIRKVACSVYDHLLRLDLSFHLTRQTGGLTRAIDRGTKGISFLLTSMVFHIVPTALEISLVCGILTYQYGWQFAAITGTTMTAYAAFTILTTSWRTKFRKQANAADNKAATVAVDSMINYEAVKYFNNEKYEVGRYDAALKDYEKASIKVATSLAFLNSGQNIIFSSALTAMMYLAANGVATGE…	728	P40416	58.717	75.49	PF00005;PF00664	1
	LmABCBHT5	5	B-HT	Group V	XP_003839815.1	Lema_T112550.1	Lema_P112550.1	lm_SuperContig_19_v2	821292	823913	-	MGTAAAAALTTAMELLNYMQAPTVGFYHLGASAYALLVLRKPQPISPKRRRGTLICMLCLLAAYITEVLYYFSRSMAEVDYWAPKPCAIRCLGSILVWAPLSYAVWSSKSLQWPCFFGAFAMQFAFETTICLMSTFTAPGEDGQRHVPFVISCIRTLASLVLLLDAFAILITKHVELSLDEERQSLLGKPANGAAALNGYGAISQVPVSEDEPEARDRDKELKEQQAKRLEQEGGWLGYLGGFMIFLPYLFPTDDWKVMGCLAIRLLHMIQQRFLNLLTPRQLGIITDKIGKGDGMMPWKDIGLWVLFSYINSYAGLGIIDGIANMVIHNSAYRRITLLAYKHVLGLSMDFHTSKDSGEVLKAVEQAASLNTLVEMVLFDVCPIFLDVAVSMYYVTHLF…	873	P40416	31.516	52.81	PF00005;PF00664	1
	LmABCBHT4	4	B-HT	Group IV	XP_003834649.1	Lema_T067920.1	Lema_P067920.1	lm_SuperContig_7_v2	198562	201542	+	MWARCAPSSPIAASNSNTNIAKPTTTGPGGKPLPATDPTRNFVKKTVHDDVTHTQKRLFEWVSLATALTFVGNSVVAITHALVDKKDHYWAGKAVVIYLVGGFFVYCLFLISLIDSKPSPTVAHLTTWSLAVVLEIVLVACSLAIYTHAHKAPSTGHPNPRMHFRMTDWEAAEVAMDLLRILLLLAMIGFYLVFVVMPQHKASQETASPGEGTSLLAAVEGNGHAENGHTNGSYGAMHPVGGKHQHTQGAPPAWSRPTGAPARSWWEYIKGYHVFFPYLWPSKDRKLQFIVILCFLLVLAQRVVNLLVPDQLGNIVNRLGDRSKGNPWTAIIIFISFRFLQGSNGLLGAARSALWIPVSQYSYRELSVAAFEHVHSLSLDFHLGKKTGEVLSALGKGSS…	918	P40416	34.609	56.07	PF00664;PF00005	1
	LmABCBHT2	2	B-HT	Mdl1-like	XP_003845484.1	Lema_T007920.1	Lema_P007920.1	lm_SuperContig_0_v2	2837203	2839647	+	MRGPLGLSAAKACHGPANGALFALIQSPRLHSTTAPIVSRAFTTNPCPISFVASRAPSWNGCLPRSTSTSTSSTPTSSPFLVRFATAGTTRRNGLTQSPIRMFTTSQLLAEATSNAKPVKQRLSYRQEIKERGIMDLEENDGDAEEQGFAKSEKATQAKQVNMSAKLSKDGSGSGGAPGGMREIVRLIKIARPELGTLSWAFLFLIFGSAISLSVPFSIGRILDAATQTENTDGLLFGLHPSAFYFALAGVLTAGASFNFGRIIILRIVGERIVARLRSQLYRKTFVQNAEFFDANRVGDLISRLGSDTIIVGKSITQNLSDGLRALVSGAAGFAMMGFVSLKLTGILALIAPPVALVAFFSGRALRNLSRKIQKNLGTLTKIAEERLGNVRTSQAFAG…	798	P33310	48.653	67.04	PF00664;PF00005	1
	LmABCBHT1	1	B-HT	Group I	XP_003834927.1	Lema_T070700.1	Lema_P070700.1	lm_SuperContig_7_v2	900851	902170	-	MVPLLLGAGYMQLRAISQFAVKHAGAFSSSIGVTIEAVSNIKTVHALSIEDEILQTYRRSLQAPRKEMVQQSFKTNVWLAVANSFGGFIYAFAYWWGSKNIIEGRYSQTEFFIILISMLVSAQLWGQLFTLAPEISKAKSAISRICGLIELGKDTPNSTSRRLTTELEYSEKEKDIEAMADSTPPSSATGGARVVFRDVHFAYPARPGVPVLTSLSLSIQPGQFCALVGPSGAGKSTVLALLERFYTPSSGSIAINGMDISRHHGVSFRDDIAYVPQENVLFQGSIKFNISLGARPGHEPSDEEIQEACKLANIHDTIVELPQGYDTECGSNGNQLSGGQRQRLSIARALVRKPKLLLLDESTSALDAESERALESGLERAVKGHGVTVIAIAHRLRTI…	439	P33311	33.409	50	PF00664;PF00005	1
	LmABCC5	5	C	Group V	XP_003834093.1	Lema_T057620.1	Lema_P057620.1	lm_SuperContig_8_v2	409311	413634	-	MFGLLAVTSAGLAFEVVSIFFPSRRSLALYPALAWAIAAVIVVIERPRTASLSLMFLFAGLFSAQAVVLSHTGISFTLENAPLVLAPVTALLGVAVILNMPLRDPLLPKKGISPVSGPPTVELRTPEDDLTPWQYMTVSWMEPLIQKGVTRQMDDKDVWDLGWEFKHARLHEAFRQLHGSVTRRIFVANGMDLVRTTSLNTIRLAATLLTPVLLQRVLASMNDEKAPKSATITYAVLGLVLRLVSAQLSVFNLWYQRRAYERSRGEMITMLYEKTLNRKILGAKQEVKEEPTNDHPNGETTETEPGNTTFLPDVNKNSSSWLARIIAYIRFLLTKKPKEATAKEEKEAASMGKILNLMRNDVYEVAQRFWDFSDIITKPAGAIFATLLIWRMLGWACLL…	1393	P32386	29.23	48.38	PF00664;PF00664;PF00005;PF00005	2
	LmABCC7	7	C	Ybt1-like	XP_003844584.1	Lema_T022350.1	Lema_P022350.1	lm_SuperContig_1_v2	2813199	2818621	+	MMFANCKGPIWGKDDFSRCFQLDYLQTLFPLVVCGVSVVYLLVQLYFAATASRYQHAYSALQDARHVWSFRSPRYDGDASDSEEEDEFDRNEDLALHLVNTMSTVAVVKPRGEVTVVILEEAAVLAQLGLHVAILMTNAWGRHGKLASIANVAVWGYIATLASFRLLFSSTGKFSFPKLWYHTAFIYGFQWVFSILLFRSAIIHPRSDVHQKLMIGDFVLVSLLFLISLCSRKGNKAVELEYEGDIKPAREPVASVFSLATFSWVDPIVWTGYKKTYELSDVWNLAAKDKAAAVIANYRQVKKTTSLAFHLLKHFKRGLLIQAGWAAISGFLTFAPTLLLKAILEYIEKPHLTPVNAAWFYVILLFVSGTMSALADGQALWIGRKICIRLRAVIIGEIY…	1754	P32386	40.415	57.51	PF00005;PF00005;PF00664;PF00664	2
	LmABCC4	4	C	Ycf1-like	XP_003844563.1	Lema_T022140.1	Lema_P022140.1	lm_SuperContig_1_v2	2738805	2744402	-	MSSTKSKSFPCSSSGIASRLKAAINGPCVHAGDFSPNLAIATSSTRASRTTLCLDSVYFRALQFSEHHESMQGQQTPFLPPSPLAHGYLAASKDHRQPLCGNIEGWGPISPIRYDFTPCFLDVWIAVVAVFGMVGGAGALWHLYRNCPPQPVKRNWHFYAKLYLIICDLGRLPWELSLQPLPYKQPSRSNISKTFGLRISAFGLQSLQSPLSVSSLNISILSHGDHATRNGVVLFYGLFFLIAYAVKLRSLVARQLHHEHVAYFAVFCASVGLAAASFVLEWLVPKRMSDYDMLGDDDECPYEYADVFSVLTFGWMTPLMKRGYKTFLTQDDLWNLRKRDSTRHTAQTFEKAWAHEMEKKYPSLWLALFRSFGGPYFRGAAIKTISDILNFAQPQLLRL…	1616	P39109	50.58	66.69	PF00664;PF00664;PF00005;PF00005	2
	LmABCC3	3	C	Yor1-like	XP_003840568.1	Lema_T102200.1	Lema_P102200.1	lm_SuperContig_17_v2	1091682	1096279	+	MAKSNSTSSLDETEKEKVFGAQDPQAAATEYAPIKTQPSQKDLKVGTDSHSSHGGLSRSTSAYSETTDNDSDARSTMRKKKPWHRRLNFLKRNPPPVPKQRQVCPEYTAGLFSRLTWQWMQPLMSVGYKRPLERNDIWTVNPERSADVMAKKLEAAFQRRRAEGKQRPLIGAMYDTFKWEFIIGGLCQLSASVIQAVAPYVLRYLIAFAVRAYASQQTGSPAPNMGEGFGLVVGITALQFLQSMATNHFMYRGMMIGGEARGVLIALIFNKAMKLSGRAKAGGQATVEAPPPDIKPGSEAEIKWYKKMMGKKKKKKEKKGGTDGVAGDGEGWGNGRIVNLMSTDTYRIDQASGFFHMIWTAPLGILITTALLLVNLTYSALPGLAMIFISMPLLGQAVK…	1455	P53049	37.724	55.52	PF00664;PF00664;PF00005;PF00005	2
	LmABCC1	1	C	MoABC5-like	XP_003845594.1	Lema_T009020.1	Lema_P009020.1	lm_SuperContig_0_v2	3106079	3111642	-	MTPYLSGLGMQGMGFRGPHCLGSDLECLPEEERRPLSRVHAKVSTSESTLGSLTSSPLNGRTISGPYTDSMTSKNTRDCASVDNTIGPWAGPNCRGGFDFTLLFTESFLSIAPLAIVLCVAPFRILYLWKKSTKVTRNSLLYTKAITWIIFLGFELALLIVWASRSTQQNQVELASAAIDFVGAVVLTVLSFFEHVRTVKPSFILNVYLLFTSIFDIARSRSYSLTPELDLPATIFTTRLAIKILLAIFEARGKRKLLLPEYVDSPSETTSGIYKSASFWWLNELFKKGFSSSIGLDDLFHLDKHLKAEYLHEALGTAWSKVHNSGSHSLFLATMNRLKWPVLAVVPPRLALIGFNFCQPFLINRAVTFSQQSTSSETTNIGYGLIGAYILVFVGIAVS…	1560	P39109	28.435	46.9	PF00664;PF00005;PF00005	2
	LmABCD1	1	D	Pxa1-like	XP_003841116.1	Lema_T090460.1	Lema_P090460.1	lm_SuperContig_15_v2	398881	401485	+	MAAQSTLRPTHDPLLALYDRYARLVKARVRGASKTAQLVSTITLLFTIIGAGYGGTRWYNRRRADKETGRRLLRRNSGLRNKDGSRTIYVPYRDSTSKVTINPTKPTTFDAHKRLFLHPPRVTRMADPNNPQAPPPAATKPGLNLAFLHQFLSLLNIMIPRWNSKETGLLLSHSAFLMLRTYLSLVVARLDGDIVRDLVAGNGKAFLWGICKWLGVGTFSSYTNAMIKFLQSKVSIAFRTRLTRYIHDLYLNDHLNYYKLHNLDGGVGVGADQYITQDLTLFCASAASLYSSLGKPFVDLCVFNYQLYRSLGPLALTGLLTNYFLTATILRRLSPPFGKLKAVEGRREGEFRALHSRLIANAEEVAFYGGDQMEKHFLEREFKNLKHWMENIYSLKIRY…	850	P41909	36.903	56.13	PF00005;PF06472	1
	LmABCD2	2	D	Pxa2-like	XP_003836565.1	Lema_T041010.1	Lema_P041010.1	lm_SuperContig_4_v2	836410	838801	-	MAVLSKPFFKQRLTTSSAKSIVNDLTSLYLQNRTKISRAVYLTLFVTLLNRIRHAIASQKEAASIRRASKASVSKKSSGEGEATGHKKVELNREFFKNLLRLLRICIPGWKSKEFRLVIGHTIFLVLRTMISLYVAELDGRLVSALVRGRGREFMVGLVWWMGVAIPATFTNSMLSYHQCKLSLQYRTRLTNYIHSKYLSQMTFYTLSALDDRISNADQLITVDVAKFSNSLAELYSNLAKPVLDMIIYSYSLSRSVGGEGLFFMSLLVQLSANVMRALTPPFGKYVADEARLEGEFRFQHNRLIDWSEEVALYAGHEAEKDTLDKGYFTLIKHVNRILRKRFYHGIMEDFVIKYFWGALGLMLCSVPVFFKVPGTGGKTMGDRTESFVTNRRMLLMSS…	711	P34230	36.405	57.1	PF06472;PF00005	1
	LmABCE1	1	E	Rli1-like	XP_003836041.1	Lema_T053820.1	Lema_P053820.1	lm_SuperContig_5_v2	1176390	1178454	+	MSDKLTRIAIVNSDKHVRHNSANPRPSNRDKKCRQECKKSCPVVRTGKLCIEVEPSSKIAFISERLCIGCGICPKKCPFDAINIINLPTNLETQVTHRYSANSFKLHRLPMPRPGQVLGLVGTNGIGKSTALKILSGKLKPNLGRFDNPPDWEEILKYFRGSELQNYFTKVLEDNLKAVVKPQYVDQIPKAIKATDRAVGKLIEARSQMDNLDAMIDELELRHIFDRDVGLLSGGELQRFAIALVCVQQADVYMFDEPSSFLDVKQRLAAARKIRSLLRPDDYVIVVEHDLSVLDYLSDFICVLYGKAAVYGVVTLPASVREGINIFLDGNIPTENLRFREESLQFRIAEAGEEYMVDHNRGYTYPSMQKTLGGFQLNVESGSFTDSEIIVMMGENGTG…	616	Q03195	72.609	85.09	PF04068;PF00037;PF00005;PF00005	2
	LmABCF1	1	F	Arb1-like	XP_003844251.1	Lema_T019020.1	Lema_P019020.1	lm_SuperContig_1_v2	1957491	1959456	-	MVSASKAAREAKRAADPNAKPKKSAASKLSSKANSKNASTASSVNGDAAEDLELNEEVKNLTLQKDKHGLSDRVTTGVLASLPQSRDVKIISASLVFHGKVLFNDATIEVNYGRRYGLLGENGCGKTTLLKAIDAREFPFPDHIDIYLLNQGAPKTELGALEWVVREAENELARLEKLAETILENDGPESPLLDDIYERQESMDPSTFHTRASLILTGLGFNKVTIHKKTKDMSGGWRMRVALAKALFVKPALLLLDDPTAHLDLEACVWLEEYMKKWDRTLILVSHSMDFLNGVCTNMIDMRQKKLLYYGGNYDTYHKTRNEQEVNQTKAYEKQQEEIKHIKKFIASAGTYANLVRQAKSRQKILDKMEADGLIEPVAQDRIFTFRFADVEKLPPPVL…	621	P40024	70.147	82.87	PF12848;PF00005;PF00005	2
	LmABCF2	2	F	Gcn20-like	XP_003836100.1	Lema_T054410.1	Lema_P054410.1	lm_SuperContig_5_v2	1312230	1315108	+	MALRCSQTPKSFQGYTDQCPFLIEMCLWSGLKRHAAATRSLVGQLVFLSRNDRNSTIGRVHDQIAVWLLLHRSNPPLLLLCPIADLANATTSTRPPSDLASIASVGQGTYPPPSPDQPAATMEAEIRSQIPNIDPVLSEYSVGYLTHAANLFSSDSDLNAPSPLEEAGVTVSALLLSASGDLSKQNEEAIQSLMNKFIEKLNAANGTDNAHRQVAPSAKRLDQAIHVGSSRNISSTLALAGGAVDLESANTRKVESRVDRKKLEKAERKLRAKQDRKEFKNVEYEASRLLNQPDETQSYEEFYMAVNPLQLGESSTKSKDIKIDSFDVSMPGLRILTDSTLTLAYGRRYGLVGQNGIGKSTLLRALSRREVNIPTHISILHVEQEITGDDTPALQAVMD…	873	P43535	56.842	74.21	PF00005;PF00005;PF12848	2
	LmABCF3	3	F	Group III	XP_003839624.1	Lema_T110640.1	Lema_P110640.1	lm_SuperContig_19_v2	159189	164760	+	MVRRNKDRMPSQEDMEHPGGGYITVTAQQSRYALDAIDAPASKEVNYPWHHTTPTLLKKLPTQSRLTHEQILINDLSISVANRELLSRTTLHLVASRHYVLVGRNGVGKSTLLQAIANGLIPGIPWSTTILLLGQTEKDYGEDKRQIEAEAVGERDTVLRYVMRGHRAREQYTREERRLQEAFESSSDALAPARAYRQICHERLAVRLKEGHRIAERRSGARGKQARKELVQLEGRFGASVTQVRRHEADMDAKQISAETQAAADMLADAQASLELMDAGKAEAKARVVLLGLGFPAERIDGPISELSGGWKTRCELACALTQPADILLLDEPTHFLDLPSILWLQDYLRHLEETTLLVTTHDRDFGDAVAEELILLRHQKLETFRGGLSVYEAERWKK…	1566	P43535	29.43	45.57	PF00005;PF00005;PF12848	2
	LmABCF5	5	F	New1-like	XP_003836605.1	Lema_T041410.1	Lema_P041410.1	lm_SuperContig_4_v2	956773	960233	+	MAPAIVVDKAGAATPPSAEDVAAFVSSILTAKTSHASVDAAYALTTLLQNSVGFRGLQGYGIFDEIKKAATNKKDAVRREGAMNALGAFFERLPRSQKITEAIFLVQEEALVPLVLDALADKTGSVKESAKYALDALFENLTAEAKVYGLLPVLSKYLGKKSGKWQGAVGAYELIGRMADKAKMGMESFEVEKEKDILRNAMGKRLEGLIPIVEAGMHDLKSEVAKQANKTMNSLTTLLQNDDIAPRIPLLVKAIEDPSTQSLQKAIHALSQTTFVAIVTSPVLAMVTPLLERSLNTPTTSQEVTRQTVVVVENLTKLVHDPIEARAFLPKLRPGVKAVVDRASLPEVREIGQRALDVIDKAMEVKDGSADASAIARNQPSDVAKTIETQLNNHARLLN…	1113	Q08972	50.279	66.54	PF00005;PF00005	2
	LmABCF4	4	F	Yef3-like_x000D_	XP_003842574.1	Lema_T083340.1	Lema_P083340.1	lm_SuperContig_12_v2	471215	474530	+	MAPAALQDSAVKSENSKALKALEELMGKLTVSKAQDEINASASAIATFINGDIEEADAPTKAVDLLKKQLASKKDAVARERALDAIRAIAQHAHVSAAVEPYLVSLLPDVLAAVGDKMSGVKVAAQTAAEAIVMAANPNAVKAIIPHIIHSLENAQKWPEKMTDLKCIEALTKSAPAQMAFRVPDLIPVISSAMWDTKPEVKKAAYGTMEILCSLISNKDIERFIPELIKCIAKPENVPETVHLLGATTFVTDVHEPTLAIMVPLLERGLVERETAIKRKSAVIIDNMCKLVEDPQIVAAFLPRLMPALEKNFENLADPEAREKTRQGLDTLIRVGHVENGKIPELEKVGDIATIAANLKAVLPSKYKIDERFTPVVNYIGAIGGQLIDEKDYEPLNWQ…	1063	P53978	60.718	76.82	PF00005;PF00005	2
	LmABCG1	1	G	Pdr5-like	XP_003835875.1	Lema_T052160.1	Lema_P052160.1	lm_SuperContig_5_v2	748244	753463	-	MEKDITTEMAALDNPFLDTSNPFIDPNSPQFKQKEWLRVVTSLKSRDPDRFPERLAGVAFQDLSVDGFREDTDYQRTFGNYPLALLTAAKKLIGQTRKIRVHILRDFDGLVKNGEMVLVLGRPGSGCSTLLKTLAGETQGLHVSKQAYVNYQGCPRDKMHREFRGECIYQAELDHHFPQLTVAQTLEFAARATTPRSRLPGVSRDMYAMHLRDVTMATFGLTSAANTMVGNDFIRGISGGEKKRVTIAEAAIAGSPLQCWDNSTRGLDSATALECIQTLRTSTDLTGASAVVTLYQASQSIYEVFDKVTVLYEGRQIYFGHIAKAKAFFINLGFECAPRQTTSDFLTSVTNPAERMVRKGFEGKTPRTPDEFAAVWQRSEERATLLQEIADFDAEYPIG…	1403	P33302	47.121	64.75	PF01061;PF01061;PF00005;PF00005;PF14510	2
	LmABCG2	2	G	Abc1-like	XP_003843823.1	Lema_T014740.1	Lema_P014740.1	lm_SuperContig_1_v2	735211	742123	-	MESQREMGMFGDDLGERLEHDCRFSIHASERSDMLSITSEVSRRLFRQKSRSRGYFAHMDSGGIRSWTRSVDGESGAEKHTRVTKALSCQETVGKPTGTSGIYRLRTQPGGIIFRISHYRGGKKVVDDGLKLPFRAWIDDKRAGRAGSGRLANAPWANPPPPWTHVRFSSAKRDGFRESLLVGSGCCGGQRVADITLVAEDDLLCRAGPCLDTPVLCSHQSPRKEPHEASVTSQTVQLRSACKRQPLWYIRRVGQIYLDASNRTLNLWPEQARSTIHSIRRIRRIREAGLPTTVLMVTPLQQMARACKIMSWRGYATVPVPEDSTLAELGVHDTGQGSHPSPVHQPRRVSAGQWTNVTAKADVESSTLSAGPLLPWRCQFINQVRSVVSCPSIVLLILL…	1982	P33302	47.372	65.03	PF00005;PF00005;PF01061;PF01061;PF06422;PF14510	2
	LmABCG4	4	G	MgAtr4-like	XP_003834237.1	Lema_T059060.1	Lema_P059060.1	lm_SuperContig_8_v2	890115	894966	+	MEPIDNVDSLSSSGSSTRFGSNGHKKHKKRTSSSDPDADGIDGQPLARRVTKSEIDSEGRRALQRVLTTASQKMARSMSIASPDDPSVDPGSDQFDLTKFMKMFRRQLEGEGIELKEISVVYKNLNVFGSGKAIQLQKTVSDLIMAPLRFREYFGGSKRKQILHSFDGIIKHGELCVVLGRPGSGCSTLLKALTGELHSLEIDDSIIHYNGIPQKKMIKEFKGETVYNQEVDRHFPHLTVGQTLEFAAAVKTPSNRPGGVSRAEFSEFTAKVVMAVLGLSHTYNTKVGDDFVRGVSGGERKRVSVAEMLLAGAPLAAWDNSTRGLDSATALKFVRALRTGSDLAGGAAAVAIYQASQSVYDCFDKAAVLYEGRQIYFGPAGDAKAYFERQGWYCPPRQT…	1479	Q04182	45.046	61.07	PF06422;PF01061;PF01061;PF00005;PF00005;PF14510	2
	LmABCG11b	11	G	BcatrB-like	XP_003843695.1	Lema_T013460.1	Lema_P013460.1	lm_SuperContig_1_v2	405972	410382	+	MVERIVNSSGWSAGIPSATGEEVLRTLSRTFSGKSRHDEEMERLDEDNSTDADSTKTKVDIWRLAHHVKEFQNNDPADSRKLGVTWNNLTVKVVPAEAHIQENFISQFNIFQQIKESRQKSGLRKILDSSSGCVKPGEMLLVLGRPGSGCTTLLKLLANKRKGRYAEIEGDVHFGSLTAKEAEPYRGSIVINTEEELFYPTMTVGKTMDFATRLNVPDTLPKDAKSREEYRVQFKEFLLESMGISHTEETQVGDAFVRGVSGGERKRVSIIETLATRGSVFCWDNSTRGLDASTALEYTRALRCLTDAMGLATIVTLYQAGNAIYDMFDKVLVLDEGKQVFYGTREQARPFMEEQGFICGEGANIADFLTGVTVPSERQIRPEFESRFPRNNLELEQVY…	1432	P32568	37.242	58.55	PF14510;PF00005;PF00005;PF01061;PF01061;PF06422	2
	LmABCG9	9	G	Abc2-like	XP_003845177.1	Lema_T004850.1	Lema_P004850.1	lm_SuperContig_0_v2	1860912	1865476	+	MDDQKVPHTDVPLSQAHQYTPGTTFEPIHSPAHEQNASLRTASVHHDDDSTVRNSEKYSQDDHSHGGVGGVNVQRAEAEFAELSKELSRTSNMSRRMSRVQSRKSQKGRAIADVEKGSAGSSTESDEPFDLEAVLRGDREEEEAAGIKSKRIGVVWDGLSVSGIGGVKNYVKTFPDAFVSFFNVFETAANLLGMGKKGKEFDILKDFHGVAKPGEMVLVLGRPGSGCTTFLKVISNQRYGYTKVDGKVLYGPFESDFFEKRYRGEAVYCEEDENHHPTLTVGQTLDFALETKVPGKRPAGLSRQEFKAKVIDLMLKMFNIEHTRNTIVGNPFVRGVSGGERKRVSIAETMITGASLMSWDNSTRGLDASTAVDYARSLRVLTNIYKTTTFVSLYQASEK…	1501	P32568	36.565	57.73	PF00005;PF00005;PF06422;PF01061;PF01061;PF14510	2
	LmABCG6	6	G	BcatrA-like	XP_003833573.1	Lema_T063340.1	Lema_P063340.1	lm_SuperContig_9_v2	505011	509708	-	MWGSTSISAQERDNRRNPWHDDGYITNGREEAETPNEQSDENDSSPQSGFQLGGTWGERDAGRLNTRSAAEDLLVLREELVALSKTRSQGANSTRSNGGLARTISRRSTRHSVGRRISVSRMEQRSGDKEPDEPGDIGTVDDEKDDGFELGEFMREGHFEKRTDGKSAKKVGVVYKNLTVKGVGSTATFVKTLPAAVLGTFGPDLYGIVTKFVPALRIGRQIQTRVLINDFSGVVKDGKMMLVLGRPGSGCSTFLKAIANNRESYAAVEGEVTYGGIPADKQKKRFRGEVNYNPEDDSHMADLNVWQTLQFALTNKTKKSEKHEIPVILEALLKVFGISHTKYTKVGDEYVRGVSGGERKRVSIAETLATKSTVVCWDNSTRGLDASTALDYARSLRIM…	1565	P32568	37.332	57.59	PF01061;PF01061;PF14510;PF06422;PF00005;PF00005	2
	LmABCG11a	11	G	BcatrB-like	XP_003843996.1	Lema_T016470.1	Lema_P016470.1	lm_SuperContig_1_v2	1312334	1317295	+	MASNEDPTPLASDLPGGWLETPAEPSRQQSYVGSRYPNQDDGSVTPRAPHSEPTDTTFISKALNTSSQSYYGAEGAGHFTDSSHTTAVPSPDNESSAPDTSRDPLERNTATHGNSVSLPIPNHGYLQQQTPDGPVEEQVVLGDDSSTSEHEDESEIKTTKASTRPTLQSRQSQPMTEEDLFRVLSRRRTSQSQGLSKARTGQSHNSAEEDEGINNLISKMFGHTRQAASEEEKTRHQGVIFKHLTVKGMGVGAALQPSVGDFFLNPARFVKNLFAKGPRKAAGKPPEKCALVLGRPGSGCSLFLKIIGNQRFGFEEVAGDVTYGGTDAEEMRKKYRSEVLYNPEDDLHYATLKVKDTLEFALKTKTPGKDSRNEGESRQDYVREFLRVITKLFWIEHTL…	1607	P32568	37.791	59.19	PF14510;PF00005;PF00005;PF01061;PF01061;PF06422	2
	LmABCG8	8	G	Group VIII	XP_003844447.1	Lema_T020980.1	Lema_P020980.1	lm_SuperContig_1_v2	2443608	2445805	-	MTSSNNTADVEKDAVDADYAHLTNEELHHFSWDGVTVTVKDRGTKQPLDLLSNVNGFVEAGEMIALMGPSGSGKTTLLNVLAHRAATANSTGQQNLLVNGAPTNLTTFRKLSSYVEQEDALVGSLTVRETMYFAAKLALPSSVTKNERKARIDGLLSAFGLQNQANTLIGTPIRKGLSGGQKRRVSVASQLITSPKILFLDEPTSGLDSAASFEVMSFVRDVAKKHKILVIASIHQPSTTTFELFDKLMLLSRGKVVYNGPVTAINDYFSQLGYEMPLYTNPAEHVIQLVNTDFSHDQGKSADRLTHLHTSWANSSTAASIASRIHETSSASSALPSHATATTSPKTANPLFVPLTLIHRSFIKSYRDIVAYGIRIAMYIGLAILMGTVWLRLDPVQAN…	635	Q08234	28.736	48.6	PF01061;PF00005	1
	LmABCG7	7	G	YOL075C-like	XP_003845723.1	Lema_T010310.1	Lema_P010310.1	lm_SuperContig_0_v2	3514121	3518260	-	MLPPEQGHAVSMAIERGEIPLSDKDAPSAPKDTEPHPPTPLTDGLSHRIAATASAVNENSISLRELDPVSVRLEHLSVSVDESPNALSKLFAKQKQPPNQSHVKTILDDVSANMPPGSLTAIIGGSGSGKTSLLNQMSGRLQGKRLAISGKTLFNGSTDVSHVRSAYVIQQDILLPTLTVRETLKYAAQLRLPSTIGESERMQLVEEVILELGLKEAADTRIGNHAHKGCSGGEKRRTSIGVQLLSNPSLLWLDEPTTGLDATSASQVIKTLQNLARKGRTIIVTLHTPRSEIWEMFDNVILLTKGCPAYTGKTEGCLSYFAELGYEMPPFTNPAEYLIDVVSVDNRNEEAEQVSRQRVDRIVEAWKRHDCIPSHEKGAESGAIGPQGEPAGNPASSNA…	1345	Q08234	37.696	57.82	PF00005;PF00005;PF01061;PF01061	2
	LmABCG10	10	G	Adp1-like	XP_003838555.1	Lema_T114910.1	Lema_P114910.1	lm_SuperContig_20_v2	794698	798151	-	MRQTAWAASLLALISLTGSSAAHKTLANYSLPDSQASLFSLYDDRPDGCPPCFNCNLDDFKCHQFADCSKANGRCNCPPGFGGVDCSEPLCGSLADGKDRAPRGGEAECQCKEGWTGINCNVCETNQACNALMPEGEGGVCYKDGQLVKENYQICDITNRKILDQLKEKKPQATFSCNAESEECNFQFWVAQRESFYCSLDTCTSQFTAESDRNITKYRCENIKCECVPDRMLCGEDGSVDIGDFLKESIKGPAEFRSIASTNSKESGSVFSEPAMNDLIQSIFGDESIFLQCDTGECLYHTEVPGYERPVKKINTPLIAGVIAGCALFIVAAILGIWYLTHRNEYQRYGAIHLSDDEEDENAKLLADHKPAALLFENVAYNLNGKQILTGISGAVHPG…	1099	P25371	41.788	59.67	PF00005;PF01061	1
	LmABCI1	1	I	Caf16-like	XP_003842059.1	Lema_T078190.1	Lema_P078190.1	lm_SuperContig_13_v2	218345	219285	-	MTDTADSKAIAPSINVKNLSYLFPDGSSGLKEVFLQLPPGSRTLLIGANGAGKTTLLRLLSGKRMAPSCSVSIAGVDPFKMGLEGVTYLGLEWVLNPIVRTDIDVPTLLASIGGDYYPERRDELVRILDIDLSWRMHAVSDGERRRVQLAMGLLRPWTILLLDEITVDLDLLSRSNFLNFLKKETETRACTIVYATHILDNLATWPTHLVHMSLGRVKKWGSVEDMEVKVEQGARLYTGNSQLGELVLKWLQEDLNERGPRNGKGEGKTYESLEGKGGYGAETRAEE	287	P43569	50	67.57	PF00005	1
	LmABCI2	2	I	Ydr061w-like	XP_003837437.1	Lema_T036710.1	Lema_P036710.1	lm_SuperContig_3_v2	1547215	1549279	+	MQRTPALLLAASTCSRLHTSPKLFTEPIVKIENGTFYAQHPASKPAPGQDAKPNRPLFADLNWSLPSSSTPNQHWAILSPSSSIRTAFLQILRGQFLCFPPMARSYPYLLSPEIAAKKSSLRYPERAIEYVGFDVERKDFGGAYLSARYESLKEDTDFTVQRYLTGIITLNPGEEELKAKSVDEAVMRKVMRDLELERFLEKPVSMLSNGQSRRARIGKALLAAPEVLCLDAPFIGLDPIVTKNISKMLHRLAEANAPRIVLSLRPQDTIPEWITHIVYAGEDGKVETLGPKEEVFQHLKARYEESENSDSTAEELSPKLVELREVGRQLSQKGDFQTHTAKPSTSTLSRDGYEKRDTCHKSIGEPIVEMEGVCISYGKNSVLGDWQQDVKGTPQQGLY…	671	Q12298	31.073	51.41	PF00005;PF00005	2
Fusarium graminearum	FgABCA1	1	A	-	XP_011320404.1	FGSG_08373T0	FGSG_08373	Supercontig_3.5	2086499	2091430	+	MAFIKQVGTLMGKNFRILLFRHLALCIWMAFILPIFLAALFSFTKNLLVPPAKFGIGNVAPLMPLDEAITKATNNGREKLVLVNNGNNDTDVNRVFSSVKSKFEDAAKSAEVDFEVVFVDNEDELTNNCPSNLRGVSRCFGAIVMESSSQGIWNYTIRADGAFEYAPAKFRVDKANDQQIYIMPLQHAVDQAITRLNNSNSTTLDDISEYPFTSMTPEERDREIRRRFQKAIIGWMGVAFLGTVVWVTYHLTGFIATERESGMSTLIDAMMPVRKPWLAMVARIIAHHLSFSLIYLPAWVIGSVIVRGGVFAKTSMAIVLVFHVIAGLAFSSISLLFASIFKKAQLSGITAILVVAILGIVSQVLTSPGTVPVTVLSFLFTPSAFVFFIADMAHFEEVE…	1624	Q5ASB8	46.568	63.7	PF12698;PF12698;PF00005;PF00005	2
	FgABCBFT3c	3	B-FT	Group III	XP_011323724.1	FGSG_12704T0	FGSG_12704	Supercontig_3.3	1529399	1533537	+	MTSSINEKENEKVVGSSQATSTPEDVVINTESGDAPTPGEDGEIEGSWSDYKRILTYAGPTEYLMQAIALVAAIGSGAGIALQNLIFGQFITIITDFTSGKSAPSKFRKDVADLALYFVYLGIGRFVLSYIWNVFLTYSSYRIVRNIRKEYLRAALRQEIAYYDFGTGGSIATQATSNGRLIQTGIAEKLGLFFQGIAAFLTAFIVAFVVQWKLTLICLCIAPATIIVMTVVATMEAVHEMKILDIHGQANSLAEGILASVRTVHAFEMRARLVDKFDKHLEEAHTVGKKISILFGLMFSADYTIIYLGFGLAFWQGVRMLASGEITDSGVIFTVLLSVVIAAVQLTQLTPYTIDFSRAMSGAAQLFTLIDRESAIDPLSKTGETPSETIGYVELENIT…	1261	P12866	24.697	43.48	PF00664;PF00664;PF00005;PF00005	2
	FgABCBFT3b	3	B-FT	Group III	XP_011319891.1	FGSG_08823T0	FGSG_08823	Supercontig_3.5	470404	474347	-	MDAAIEKRKTSVDDSIATKQNEVEKQAQLSDLWRAFQFADRLDWVLNVISLICSIASGAAMPVMAILFGKATGRLADFGGGSVDPDEFKSEVNSFVLWFTYLFVGKFVLAYVATTAITISGVRTTRVLRQRVLEKLLRTEIWYFDTANVGSPATQLTTNVTRINQGIAEKLSLLVQGLAMFASAFVVAIAVQWKLALITLTVVPLFFLIMGVFMSLDAPIEAKVTGIHSQANVFAQEVMASIRTVHAFWAHGRMSERYDNYLKEAHTHGKKKSLLYGIMSSSTYFCMYSGNALAFWQGFRMYRSGEIDSVGTVFTVVLSVLLASSSIGLLYPQIPALVNGAAAASELFQIFDKPSLLDPLSNEGQVPEACNGNIQVENISFSYPSRPNTQVLKDISLDI…	1263	P12866	26.369	46.18	PF00005;PF00005;PF00664;PF00664	2
	FgABCBFT4b	4	B-FT	SirA-like	XP_011317512.1	FGSG_11988T0	FGSG_11988	Supercontig_3.1	5551423	5555496	+	MASAEASADDHQRAVLERQLHGLPNDAEQPNSKPNIIIYATRLDKVILSLSSICAIIAGALNPLVPVIYGLLVSVFNGFSNGSVEASELRSEISTFSLYYVYLSIALFVFTYLGTLGFYFSGDRIARALRIAYLEAVIRQNMAFFDVLRPGEISTRIMSDMGILQEAITSKTSIMLSAVATFCAAFIISFIMYWKTALILSPFFVTMLLMFSVGGSYSVKHQKVSRQKYGHAAGIPEEAFGAIRQVAAFGMQTFVKEKYSQGLKEAAVAERKAQIIVACLIASMCAMPCLIYSLSFWTGSIFLVRGETSVSAITSTTLAVTIGMFAIIRIAPSMQALVSGIAISGSLFETISRRSPQDPLGDKGELPGSLSGNIQLNNVDLVYPSRDQAKVLDNITLQF…	1280	P12866	27.294	47.03	PF00664;PF00664;PF00005;PF00005	2
	FgABCBFT2b	2	B-FT	Abc3-like	XP_011326541.1	FGSG_06881T0	FGSG_06881	Supercontig_3.4	1529130	1533673	+	MATNHEPINEKSIDSSPGPQDQSAQHTKEDEVHATAKTRPERTANFKDYIRIFSYATKWDFFAYAAGFIASIGAGITLPLMNVVFGQFVGNFTDYFLPGSTTSQSDFNSSVDKLALYMFFLFLGRFVLNAINKFVFRMIGIRLSSAIRLHYLKSLFGQSIHVLDSMPPGYATGTITSTANVLQLGISEKLGIFVEYNSTIVAALIVAFVKNWSLTLVTSSIILYLFLVLGVFLPMILKVNALITKSEGRAGAVASEALASVRMVAACGAESRISKKYAAFVEETRQHGKLLSPLVGGQLGFIFFGLYSGFALCFWYGAKSYSEGRLDNVGDVLVVLLSVMIVVLSLERTSTPLLAVGKATVAACEFFVVIDAPQPQKGHLREPEVSSTQDIVLEGVTFA…	1293	P12866	25.398	44.59	PF00664;PF00664;PF00005;PF00005	2
	FgABCBFT2a	2	B-FT	Abc3-like	XP_011322415.1	FGSG_03323T0	FGSG_03323	Supercontig_3.2	3953127	3957193	-	MAADMIHNDNNGEQEKRPSLTENNERPQRTPQVSDYLRVFNYATKWDFFIYALASVASIGAGITMPLMNIIFGQLVNQFTDFAKSSTEISSDGFRDILDRQVLYIVGLFIGRWGLNSINKYCFRMIGIRLSSAIRLHYLQSLFSQSIHVIDSMPAGAPATAITSTSNTLQVGISERLGTFLEFNGTIWASIIVAFIWSWDITLVTASLILYMATAMSITMPILVKGQTATGTADAQGTAIASEALKGIRLVTACGAQSRVMSRYQEWVRKAMVEGQRIAPFTGLHLAFIFFGVFGAFGLSFWYGTKRYIDGAIDNPGVIIIVLMSVMLIITSLERIATPLMAISKAMVAACEFFTVIDAPLPTSGSLKPDITSCDIVFEGATFEYPSRPGACVLDALNL…	1298	P12866	25.929	46.62	PF00005;PF00005;PF00664;PF00664	2
	FgABCBFT4a	4	B-FT	SirA-like	XP_011326420.1	FGSG_06771T0	FGSG_06771	Supercontig_3.4	1147784	1151940	+	MADLSEKTAAATSSSNPSRPSSSSRSGSTEQDAVRQDKPNLSDPENEKLDLKKADSAIVVPPKADFIQDQYKHLPSDEAEVLRRQVVSPEVKQGVAVLYRYASRNDIIIIIISSICAIAGGAALPLMTVVFGNLQGVFQDYFVNRSLSSGAFNDKLVQFVLYFVYLGIGEFIVVYISTCGFIYTGEHISAKIREHYLESCLRQNIGFFDKLGAGEVTTRITSDTNLIQDGISEKVSLTLAAVATFVSAFVIGFIKYWKLTLILFSTVIALLLNMGGGSTFILKYNKQSLEAYAHGGSLADEVISSIRNAVAFGTQERLARQYDAHLKNAEYFGFRVKSAIACMIAGMMLVLYLNYGLAFWQGSKMLVEGETSLSNILTILMATMIGAFNLGNVAPNVQA…	1347	P12866	25.811	47.14	PF00664;PF00664;PF00005;PF00005	2
	FgABCBFT5b	5	B-FT	Group V	XP_011316220.1	FGSG_00541T0	FGSG_00541	Supercontig_3.1	1666768	1670905	+	MAAEAEKAATEEPKKSIFSSLKSFKTCFSYLELLFAAGPTWVDYALIALGTLCAVGAGVPFPLMGVLFGQLIDNFNGATCAADGSNSGASEAASDPLQYENAINDKVIKTAWIGAIALVLIYGHLTCWNIISQRLAQRLRTRYVSALLRQPPEFFDTRGASGQVSSRLQGDITAVQAGTSEKVGNIITTLSFFVTVFIIAFTKQPRLAGILICMLPAFLLSGILGGRYLGKYVVKQLEASSAASSIASEALSHVTVVQAFGAAPRLEEKFAEHMARSRKYAIAKSSIAAVQTGLLYFIAYSGNALAFWQGSKKIVESVARNDGNTTVGEIYAIVYLLVDACVMLGGMAPTLPFLGAAVGAFQRLKEDIDAPSSIDGTSSEGTVLPATGAKSLAFRNVSF…	1348	P12866	25.11	45.01	PF00664;PF00664;PF00005;PF00005	2
	FgABCBFT1	1	B-FT	Ste6-like	XP_011327292.1	FGSG_07516T0	FGSG_07516	Supercontig_3.4	3724982	3729238	+	MEQDAKSSWKQLFAFTKKSHTGALIAALIAAAFSAAFKTVLAVILGKIFDTIAGFGNGTYDGDEALALVSDWAFVLLGMGIGNWLASTAFLALWVIFGELQACSVRREIFTSLLSKDMAWFDAQSEGISSLLIRIQTQTRELQLASSQVLGLLVGDIITSFASLGIALYYSWKLTLVLLATLPISAIVLSFATKRLEPTIQAQKRELAVASKFAVASITAIDLVKVFNGYDQEVWQYYQSIKAAAKQYLVQAQCNALQMGYVAFWVVAMFVLGFWYGVVLVNNDGLAAGSVLTTFYSTLAAFQGIEALMPQWLVLAKGMSAGGFLSSVTRNMRNGGTVKPMAGALRPRFCSGDIELKNVSFAYPSNPTVKVLKESNFFFPSGEITFIVGRSGSGKSTLG…	1358	P12866	31.034	51.25	PF00005;PF00005;PF00664;PF00664	2
	FgABCBFT5a	5	B-FT	Group V	XP_011321277.1	FGSG_04336T0	FGSG_04336	Supercontig_3.2	1084682	1089518	-	MINPQHHQLIPTTCISVFKAYGKTSSLYDPLNVFHILIQTILSPRPYSLLQWGCSILRVSSSLTLSPLEVPSQDQGTLTACAAGAPFPLMGIIFGQLVNDLNTASCDNSEVASQYSPKELQDSINKKVVMITWIGVISFALIYTYIVSWSIFSRRLENRIRDRYFMSLLLQDATFFDKRQAGEITSRLNTDIQAIQSGTSEKVGIIMGCTSFFVSSYVVAFVKNVTLAGILVSLVPAFMLLAIVGSMFTAKFATAMSEKIASASSIASEALANIPVVQAFGAGPRLEAIFAERMKGARKQGINKAFVAAVQAGLLYFIAYSANALAFWQGSGQIADMVEGNSDTSVGDIYTVILLLVDACVVLGGIAPLLPLVGAAVGSFEKLREDMDSPATIDTGSSN…	1362	P12866	24.73	44.98	PF00664;PF00664;PF00005;PF00005	2
	FgABCBFT3a	3	B-FT	Group III	XP_011323027.1	FGSG_02786T0	FGSG_02786	Supercontig_3.2	5408151	5412517	+	MTDQELAIKEEGSIGNSPSKTGVSTEQPNSTMTVALGDKGESDCGDTKDEKKDTSFKYYLRVFTYNDQLGWILNGVAFVCMVAAGTILPLMDLVFGKFINVFTDFATGSLSPAGYRTEVSKYSLYFVYLFIAKFVLTYIWTILVSIAAINTTKSLRVDFVRSTLRQEVSFFDSPASSIPGQITTNGNLINQGISEKFGITIAALSTFVSAFIVAFAVQWKLTLIVLAIIPVNLVVTIICVAIDTGYEYAMFDVYSRSSSLAEEAFSTIRTAHAFWAFPKLSKRFTSTLEEARRIGHKKSWVYMILFPTEFFCIFAGYGLAFWQGMRMYSSGEITQPGTVVTVIFAILVAATALTQIAPQTIAISKATAAAQEMFEMIDRKSQIDPLSQQGETIPDFKGN…	1244	P33311	31.474	51.39	PF00664;PF00664;PF00005;PF00005	2
	FgABCBHT3	3	B-HT	Atm1-like	XP_011325469.1	FGSG_10911T0	FGSG_10911	Supercontig_3.8	931815	933961	-	MIPQLLQRSSRACPRYNPALYRLSTTSQQRPGLTQTFWTSAPRREQPRTPTDSKPTTTKPSAVFPANKKATKQNDPLVTVEKSAPEQRKADWAIMKEMTRYLWPKDDWGTKLRVSLAVSLLIGAKVLNVQVPFYFKSIVDSMNIDVAAVGGTATTVAGAMILAYGASRIGATVFQELRNAVFASVAQNAIRKVACNVFDHLLRLDLTFHLSKQTGGLTRALDRGTKGISFILSSMVFHVLPTALEISMVCGILTYNYGAKFAALTVLTMVSYTAFTIWTTAWRTKFRRQANAADNKASTVAVDSLINYEAVKYFNNEKFEVARYDKALGQYEKNSIKVATSLALLNSGQNIIFSSALTGMMYLAANGVAEGTLTVGDLVMVNQLVFQLSVPLNFLGSVY…	698	P40416	53.812	70.97	PF00005;PF00664	1
	FgABCBHT4a	4	B-HT	Group IV	XP_011321881.1	FGSG_03805T0	FGSG_03805	Supercontig_3.2	2676967	2679640	+	MAKEELGLKIGFYAYPCALFVTLLGVQSAQFYLARHGDPKTRQNALDNDLKTKIEKLQRFYASAYLASFVGVLLYFLAGLLPDPEGPWNPNSSHLAAWCVAALAEIVIAAVLSVVEPQLRVSPNFVDTINILGSARVFVLALMIGSFTLREYKMKSLEPKSLPEERQGLLENGNGNGYGSVPPSAAEPRRTQVSGTGWLDYFAGFKVLFPYLWPKDSPLYQAIVLVCILLLIGQRTVNVLGPLQLGVLVDNLGEGKLPYKEIILYVVYRALQGNQGALGAARSVLWIPVSQSLFRRLSSAAFEHVLGLSLEFHLNKKVGEVTSALSRGASINTFLESFCFQVFPMVFDIFVAGVVFFYKYDPFYLIIVFFIMWSYIFLTIYVAKYRGKQRRDMAVKTRE…	747	P40416	30.596	47.99	PF00664;PF00005	1
	FgABCBHT5a	5	B-HT	Group V	XP_011322753.1	FGSG_03032T0	FGSG_03032	Supercontig_3.2	4738018	4740438	-	MSPSILQASNALHYTSAVTTVGCYLFSTVANAGRTKPAKTSSARLFDRLAIGFLLLGYAAEGVVTILERTGHSKEAQTVHLVLLTTVWLLIWIQHDAIRSLILSTSLATLTFEIPLLVFSSLGNLSTTLSVARLATQALRILPLFFLAVYHLTCRGNDFDELFDNEETQPFLQAGSATECTSYGTHPPRDTDYDSDTFTQGSEEDDDVIDIKRERAKRLNEKGGWWGYLADFSIFVPFLVPKKDRKVQLCILLCLTCIVATRAFNILVPRQLGIVADKLLAKENPFHALLVWLGLSMMSHDILIGFVVDLTKIPIKQFSYRSLTNAAFNHVLSLPMEFHSQRDSAEVMKAIEQGEALTNVLDTLLIELVPTFVDLIIAFAFLYWKFNSYVALAMAGAAT…	806	P40416	30.981	53.7	PF00005;PF00664	1
	FgABCBHT4b	4	B-HT	Group IV	XP_011324074.1	FGSG_05527T0	FGSG_05527	Supercontig_3.3	2572637	2576518	-	MASADDIATTPLRGAARDDLPLADYILRKTQYLYALILLTAFISGAAWYSVANSKKQEDQVHSTIKGPGGKPLPITKTKSTLADGDRKIGPGFGRTAKNVFRYLAFVVFSTYVGNAGFMFYHAFWFEDPYNWSQEGLPWAGEWSVVHVTGALFFYLYILISLFDWRKGPNIVHFVVWILGFTGEVVIFSTTAVAAADCHFFRSVRNSDSGKDGNCVDYWTKVDLVFYFVRILHLLALIGVFSLAWIRKARGLDDRKIEEAHPAESTPLLHGHRRSYDTNGQLANGHTPNGREPNSRETNGRRGRGRTISNAHKTPSFPKKEEPTAFYRPEKLPHKTWWEYFKGYSLFFPYLWPKDSVKLQINVLICFILVMMQRLVNVAVPMAVKQVVNDLEEVIKLVK…	1014	P40416	36.425	56.32	PF00664;PF00005	1
	FgABCBHT5b	5	B-HT	Group V	XP_011318715.1	FGSG_02749T0	FGSG_02749	Supercontig_3.1	8808394	8812504	-	MAATSPTETALVILYYLYPALVFTYFFSASLVSACTASSQKDEHKKKRPNGTLILILYLLCILTYVAQLSLLGIQAALTREWPTEDHIIIGHLACILAFGIQLTRCLDTEHGPFYPFIGSLALGLFTLGASVQAESDEEREPLLPKATTTSPSTPTSQESGYGSTLQVEEEEDETPEYSWERREREAKEAMKKRLEEGGNWFEYAKGFKILFPYVWPVGNVGLQLRAAAVCLCLFASNALHLLIPRQTGIIMDSLNGSSNSNPWIAVIIFAALRLAASESGIELIRQWLWVPVKYYSHDALTRAAYSHMMHLSADFHDSKSSSDMMMAIYGGSAVSNVVENVLLYAVPMLIDMGVAIVYLSITFGPYEGLITVATGIFFLLIASRLVANSKAASRNRVN…	1139	P40416	31.987	52.69	PF00005;PF00664	1
	FgABCBHT2	2	B-HT	Mdl1-like	XP_011317734.1	FGSG_01885T0	FGSG_01885	Supercontig_3.1	6184289	6186808	-	MVSGVARRVLLPRLAESSQVSLAASRSQLGPSLYKPEASPLQARLFHASSPRQPALPPFSIAAFQTPANKNISHTRRPLAQIRSSTCGPFSHALRQFSTAPRLLQEIQTKVEEGAKKPVELETNRNIEDEQKQEFTKSEKAAKAAQVNLAAKLSKEGKQAGKAGSAEIVRLIKIARPEIRWLGIAFVFLVVSSSVTMLIPFSVGRILDLATKGESEDVRLFGLTMNQFFFGLGTVLTIGAMANFGRVVLLRIVGERVVARLRSQLYRRTYVQDAEFFDANRVGDLISRLSSDTVIVGKSVTQNLSDGLRALFSGGAGFAIMVWTSPQLTGLLLLMFPPIAVGAFIYGRAIRNISRSIQRNLGTLTKIAEERLGNVKTSQAFVGEVQEIGRYNNQIRKIF…	799	P33311	49.01	67.66	PF00664;PF00005	1
	FgABCC5	5	C	Group V	XP_011326177.1	FGSG_06565T0	FGSG_06565	Supercontig_3.4	417567	422555	+	MAAVDLYHASFSKQLFNLPTASGLQPLYQKWPESWPRHEMSILLGLDIISCTILLLYLCRKPLLSLTPRWLKPFAQESAPFHAKERKWNFWTLCLIFLSLVGLGFAISCAIVHSHQKVSFMGLVPWTVTTLLTIIDLPTRAPKLLLVQYSLMMAAALVLQAIWYLSFKTSSMTIFQIAHLILEALAILTIGNMPLRNPFWGSLDIGNTKVAPSNKVRSPEDNLTLFQFWTMTWVNPLSKIASHSEIGVEHVWQLPYEFQHWRLYMAFRTLKGKLLPCLIEANGLDLFISTFAAIVERVAEVSNLRLTSKLYQALDKSDPQEAGLWCMVILSIDAIRQIARTSSGWYSRKAYERSRGETFIGLFGKLLTRAVPGSEMTEKDPSGEETDPSNKSGKLSKFF…	1500	P32386	28.049	46.67	PF00664;PF00664;PF00005;PF00005	2
	FgABCC6b	6	C	Group VI	XP_011316365.1	FGSG_00669T0	FGSG_00669	Supercontig_3.1	2124191	2128989	+	MVVNNLDVVLTGAGLGLVALATTPALVAVINQLRKRTPKDNFYEDVDGKSTPESIAAFSNRLPKILILVSSATGLGTSIAVSVLSSLHGSSNELLLKNWLLTGAWILAVLHAISLSAHHSPVKVHDLGLWLLLSSVTVAIITAVQLTKEAQHASDETIATLVLRAVNAGAAIFIGFFSVLLPRRPEVFVQDRKVDGQWTVSAFNRYTWSWIGPLLRFATQKNDLDASDVPEPDRTLRAAGLKEDWFASKPQNSLFRSVLWAYKGPFFFQFSITISRNLLALLPFWAMLRVINILEQRDVGLAGSSNLELWVLVFAMAGFNLLDAWVEGWAFWYSFACIALPIRSQLSTLIFEKSLRRKNVKSAEKSKESDTSQEAPDKKSEDESDDGSSVLKSRQAIVN…	1548	P32386	35.371	55.54	PF00664;PF00664;PF00005;PF00005	2
	FgABCC6a	6	C	Group VI	XP_011321162.1	FGSG_04440T0	FGSG_04440	Supercontig_3.2	743616	750161	+	MHTQKLTHIIVGPGPDDVVPIASHNIDVASFAREEALLQESVLNLCPANLWHNGSYASGCPRPVLVGEHHQQQMKDLHKALTAAIADIVQRWWSDTDARFPERMPLEPREEELLKWIETQVKIGNLAPFPQRLGSWRPDFLVEETAKCQENYCITEINARFSFNGFMHEAYGQEAINRNVRGEETGLIGATEPEMILQGLFSLFDPNYPLHLLKGDEKGIDIHMFIDAVERRFGIKPRLVTPDKLRLLPDVRSKTGYRLCCVVKGIDEPAVNSWRFKAKNGEVWDEIHQVGLELHQRELDALDLDVLRQISLRCFNDMRTVLLVHDKRMLGIIRQELPRLTARGVLTETQAEALESNIVDTILPGSTELDTLIQAGPQSRQGYILKPIRSGKGDGIIFG…	1632	P32386	30.195	50.53	PF00664;PF00664;PF00005;PF00005	2
	FgABCC7	7	C	Ybt1-like	XP_011328785.1	FGSG_09017T0	FGSG_09017	Supercontig_3.6	262888	268233	+	MGFARCEGPVWGIDDFSVCFRQDYLQILFPLIALFLSVALIAWTTITRAFSSWSKSKARYQQLSTEDRRHSHTDLPPEQVDDSEDDDALEINGGRLALVKTTTRGSIVQSDTPPGQLISQIIEELAIAGLVAVNVIQLSSGSKGRHSRAAAITGLVIWVYVFVLSTLRLILGALKWRGPHLWNHTAFLYSFNWVISVFLFRSAFLQDGISQVDQVTTFVEFGLITLLFGMAMTTRKGNKTVLLEWEDGIEPSREPLASLFSLAVFGWVDAIVYKGWKAPMEMEHVWNLLPKDKAAAVIADYRQMKRTGSLAMHLLKYFKRDLLIQCALAVLAGLFTFAPTLLLKVILEFVENYGTVSENDRPINVLWLYVIGLPVVDLIRSYADNQALWIGRKICIRVR…	1677	P32386	39.942	59.54	PF00664;PF00664;PF00005;PF00005	2
	FgABCC2d	2	C	FgABC1-like	XP_011324771.1	FGSG_06141T0	FGSG_06141	Supercontig_3.3	4423045	4428197	-	MNDYNSTACGDGLFGPSVWTEGCRGGFDFTLSFQESILSIAPSAVFLALAGPRAYYLFKTPDKAKRHATYTPKLITSATYAVLQVVLLALVPSAKELNTRFSLAAAILNLLAGFSIVLLAHVEHVKSVRPSFLLTAYLFVTLLFDTARLRTEWLLSLNIAYAATLSASAVFKLALLVLETVEKRKILISSDKTISKESTSGPFSRGFFVWLNSLLVSGWATVLTNNDLPAIYEKLSSERLAVRFGKAWQRASLSSKPSLFKMTVSVLRWELLGIIPPRIGMIALSISQPFLVSNALRFLTMPASESTTNLGYGLIGAFAFVFIGSAILTAWYEHLTFRAGAMVRGGLITLIYSKMMKLPIDDLAESSAVTLMGNDVETLIEKLHFLLVESWANTLTVAI…	1432	P14772	28.592	46.87	PF00664;PF00664;PF00005;PF00005	2
	FgABCC3a	3	C	Yor1-like	XP_011325335.1	FGSG_11028T0	FGSG_11028	Supercontig_3.8	567036	571234	-	MATNDGKSFPPRKWYRRVPLLSTTPIKQRLTAPKSSPSPANVEDQNNGHHDKLPLPEANANWLSVLTFNWLGRLLRTGYTRPLQTDDLYDMPSHRLVEDHSNRLEEAWAARLATNRGRKPVNSKNPLSWRPFWARHTTDTTVLTLALNDVCFKWFWIGGILKLAGDLSQIISPLLIRFLIGTLSDSSQQGLRSGFGYAVGLFLLLVFSVTSNVHGFYRSYTTGILLRGALMHVIYRRATTQLSERAKLKHGLGTGKLMSLISADVTRVDFCCGYFHVAWTSIFQMLLCFALTVWTMGYSALPGFGLLALLYPLQSFMMRRLLLLRRGSMPFTDARVKAVVEAVSAIRLVKTNAYEESLLSKIGKLRADEVVYIRKRMLLRALNTAISYTAPTLASVVSI…	1382	P39109	32.078	50.98	PF00005;PF00005;PF00664;PF00664	2
	FgABCC1d	1	C	MoABC5-like	XP_011315635.1	FGSG_00046T0	FGSG_00046	Supercontig_3.1	170954	176020	+	MDNTIGPRVDPSIRAFDFTALFEECFLDILPWSLFLLMLLVRLKFLLNRPKIIRVDRLCLIKEALWTLYAVVKLAQLILWASIAAFTTAGTVPAAALAFVGCMGGSVLSYFEHCRSRRPSSLLGILTLLILLCDVTRVRTMWLMDQPRAISILTTAALPINILLLVFESLTKTAVANEKEASRSKEEIVGILNRSVFWWLNSLFILGRKHVLHMGNLPRVDSKVLTSYAAPKVYERWESKPQSLMLQSLQAYPMTLLRGGLCRLFTALFVTSQPLLLKRTIRWFSEPSTPVSDAEGYGLIGAYLVVYGGRAVFTALAQHQNYRLITMIRASLVSLIYDRTLTLDLVEAKESAALTLMSTDVERIGQGLQFVHEIWATPAEFGVAIFLLQREVALGSLAP…	1445	P39109	28.097	46.53	PF00664;PF00664;PF00005;PF00005	2
	FgABCC1b	1	C	MoABC5-like	XP_011318225.1	FGSG_02316T0	FGSG_02316	Supercontig_3.1	7464227	7469566	+	MDYFSRAVPYLALFIRSFGPYAEGCRGGFDFTLLFEESILVVPITALLLLAAPFRATYLLRKHSVKVEHSYWLYCKIIAFLVCWTQSPVVTTKASLPAAALSIVASITLLGLSYVEHVYSYRPSTVLNLFLLFSVLFDATRTRTLWLQGYNRPAAITALISTVVKILMLSAETIEKRGFLRPEYRELPSEVTSGVFSHWFFSWQLPLFRVGYSHDLEIESLFPLEKHFKSSYLQTLLQTAWAKGLFSFSYKPILFIIFPRLCFIGFTFCQPFLISATLSWAEKDADSNDMNQGYGLIGAWFLVFIGLAVTTGQYQHLTVRATTMVRGQLISMLYDKASDLSITAANPTAALTLMSADIERIDSGWRTAHDVWANLIEIVIAVYLLGRQLGLACLIPVGA…	1463	P39109	29.538	47.62	PF00005;PF00005;PF00664;PF00664	2
	FgABCC1a	1	C	MoABC5-like	XP_011327997.1	FGSG_09707T0	FGSG_09707	Supercontig_3.6	2439535	2444801	+	MNSTNCAASVDASFGPFVPPECRYGFDFTLVFEQSILVLLPASLILIIAPFRIFRLRNAPVKVAGYRLRSVKLTLIALLAVLHLVLVVLWATLARPSNTRLDRVSIAAACVSFASSLMSCVLSRAEHAKSPRPSSLLSVFFAVSLLLDVALLRTLWLVPVNVAIPAVFTTAFVLKAMLVVVEGWSKAQYLVFGSGAHSPEVTAGLYARAVFAWVVPLLLTGFRKLLRPMDLLELDEDMGSARLISRFWRHWNRHNRKVPARKHRLIVCCITTLQWPITAVIVPRLALLTFNICQPLILNRLLVFLGDTSQPINIGYGLIAAYGLVYTGIALSQALYWHRNARSVTLLRGVLVSAVFSKATELSTTATDDSAAVTLMSSDVDVIVRAVRDIHEFWANIIQ…	1467	P39109	28.825	47.75	PF00005;PF00005;PF00664;PF00664	2
	FgABCC4	4	C	Ycf1-like	XP_011324123.1	FGSG_05571T0	FGSG_05571	Supercontig_3.3	2723534	2728678	-	MAFFNEQQQQQQQVLLETGSFTGFRPLQELGANYFTVSPFKQPLCGNPEGWGPMSPHRYDFTPCFIDVWIASVSVFGLLFGSLAVWWLLAKKPKQEGQTKNAHFYIKQVDTIAKSLLAIIILDVIAQFIVQIIYMPHIWYGDFRVLTTFLTILSLLVIFSVQWVEHSRIRYPSGIALFYWLFLLISYGVKLRSLISQQIYESNLPYFIIYCVGVGLSLAEFLIEWLWPRSNGPSGYEAIQEEEECPVEYANAFSQLAFSWMTPMMRYGYKVYLTEEDLWALAKDDKTKTTGARFDEAWRYELENHKKPSLWRVLFKAYGGPYCVAAIFKFFNDIAQYIQPQLLRLLISFVDSYGEGKTPQPIIKGAAIALAMFSCAVLQTTMVHQYFQLAFVTGMRIKG…	1553	P39109	49.512	67.92	PF00664;PF00664;PF00005;PF00005	2
	FgABCC3b	3	C	Yor1-like	XP_011327074.1	FGSG_07325T0	FGSG_07325	Supercontig_3.4	3118214	3122829	+	MPDPVDKELQPSDTQAAPLAPTNFERSGESDEDQIKESEEKRSAERRQSEEFNEKNESRLADLEEVNTGASEAQTISRATSGPKDPPKKSWHKKMNPLRWGSPPPVPEKSVKSREHEAGFLSKLTFQWMSPLMHAGYRRPLEPNDIWTVNPDRSVEPLTLKMKESFQRRVESGEKNPLFWAMHETFKTEFWTGGACALYTSIIQVISPFTLRYLIQFAADAYVANQTGGPPPHIGKGVGLAVGITLMQITQSLGTNHYIYRGMTVGGQSRGVLIGLIYEKSLVISGRAKAEGALQSNVRDAEDDDQAKKKAKKAKKAKPDASDGTGWGNGRITALQSVDTYRVDQASALFHMVWTSPILCLLTLALLLVNITYSALAGYGLLVIGMPFLTRAIRSLFHR…	1452	P53049	36.031	55.67	PF00005;PF00005;PF00664;PF00664	2
	FgABCC2b	2	C	FgABC1-like	XP_011319545.1	FGSG_10547T0	FGSG_10547	Supercontig_3.7	2246124	2250755	-	MMMVRGSLVSLIYNSALQSTAPGSLDTGSLTLMTVDVEKVMLGFEDLHELWASTAQIAIAIYVLASYMSWACVAPVIVPIGQQLPKTCATISPTNNPIVCVAVTVPVTQRIGSAQGTWNAAVEKRVNATSAVLGNLKEVRILGIGGYASSLLQRLRVEEIIPSTHFRRLMAAIIVLSQGTIVLGPFVTFALYAIILRINDDSNFTASKAFTSLSLINIIAAPISVLIQSLPSFAAGLSSLSRIENFVSSTTSSDGKKLPDEKMSLNKRCVYLRGPGTDLSMEDQELDRLEPSISSYYTSQRTLENSIIVRQAKFGWKADSDVINSCNFEIQDGALTVIMGPVGCGKSTLLYGLLNFVRHNSGQVWLKHRNVSLCEQTPWLVSGSIRHNITCGAALNQHW…	1146	P53049	26.345	45.74	PF00005;PF00005;PF00664	2
	FgABCC2a	2	C	FgABC1-like	XP_011325375.1	FGSG_10995T0	FGSG_10995	Supercontig_3.8	673151	677782	-	MAVSGCTNDNSFGPIVQGCRGDFDFTLRFQNIILGILPAAIFILLALTRVATLAFRSRIVGGKVLQFTKLAVIAATAALQLVLLILSSTSNDESVDGDTFAVANSALGFSQWIVTLALSFAEHSRAPRPSSILTLYLLLQILLDVTRCRSYWLLATSFQITRYAGVFTATIGLKVITLLLELQNKARWMTWRKEDHSPEETSSLFNLGVYFWLIGIFRNGFKKTLSIKDDLYLLDHEMQSKILLDRLTISFAKSSANVGKRFRLAKALGRALIVPLILPVVPRIAMIGFQYAQPFFIHALLEYLIHKDVPKNDGYGLIGAALIIYAGIAISDALFWYFHQRCLYMARGCLASYVYRSTTQGKMTDIGDAAVLTLMSTDVERIIYGFHGLHDFWANIIEI…	1472	P39109	26.065	45.77	PF00664;PF00005;PF00005	2
	FgABCC2c	2	C	FgABC1-like	XP_011320483.1	FGSG_08308T0	FGSG_08308	Supercontig_3.5	2296659	2301220	-	MTSTCLNDGSWGPGVQGCRGDFDFTQKFERIFLSIIPTSVFIASAIARVAVLAQRERIVNGVLLQLVKLPEAWSAILRPSTLLNIYVLLTLLFDIVQTRTSWLLVSGSSQQARLFTASVVVKAVILCLETIPKTRWIHWVAEEHSPEESSGVFSVGVFAWLNRLFVRGYQGVLKIEDLYPLDESMASNGLQKRFAKHLQIHRYNQEPKSGLLKDLARTLIGPILLPVAPRVALIAFQFCQPFFIDSTLNYLQAPETPNSKSVSYGLVGAAFLIYAGIAVSSAFYGYYMERATYMIRGCLVAAIYEKTTQMKITAADDSAALTLMSSDVERILRGAKNAHDLWANPIEVAIGCWLLYGKLGAAFISPLVVILVCALLLSWLITLVGKRQSEWMNRIQNRV…	1346	P38735	31.676	52.67	PF00005;PF00005;PF00664	2
	FgABCC1c	1	C	MoABC5-like	XP_011318019.1	FGSG_02139T0	FGSG_02139	Supercontig_3.1	6966249	6970701	-	MDSDNNFGPHRIGVFDFTVLFEQSILSLLPAALFLFLVPLRLFALRNNERVTELGILLWLKLVALIALWSRESSAKMAIAEPVLGLVESIALITLIFVEHRNSRKPSKIIGGYLAITIILDIALVRTFWIRSMSAIAAVFTCAFALKVTLLILEEWPKALVRENEKIRETSSGVINRSVFWWLNSLFLQGYRGILETADLQNIDPKFDTDHVSKPLEERWLRDPKTGSSSLLKCTFLAYKWQFAAGILPRLLHSGFNFAQPFLIQSVINYVGRKEVSVQISSGLIGATVLIYLGLAISGAWHKHLSFQMVTMYRGGLISLIFKKTLKLKTSSVKDSAQVTLMTTDVETIVAAGASIHDMWANMIELPIGIYLLHRQIGNPSLLVLVPTIVTTILSGIIS…	1328	P14772	26.477	44.88	PF00664;PF00005;PF00005	2
	FgABCD1	1	D	Pxa1-like	XP_011317336.1	FGSG_01526T0	FGSG_01526	Supercontig_3.1	5002119	5004818	-	MAGQSTLRYTAAEEQLAAFLDKWTGKIKSRLRGTTRTTRLLATLALAISIILGGAGGRRWWKNRRHEREQGRKLVRTNSWLHNKDGSRTIYVPYKDSTSKVVINTTKPLTFDAHRRLFLNPPRVSGLREGTVPAAQTKPGLNIAFLHQFLSLMSIMIPRWSSKEAGLLVSHGAFLMLRTYLSLVVARLDGEIVRDLVAGNGRAFLWGILKWCGIGGFASYTNATIKYLESKVSIAFRTRLTRYIHDLYLNDNLNYYKLSNLDGGVGQGADQFITQDLTLFCASAANIYSSLGKPFVDLCVFNYQLYRSLGPLAITGLMSNYFLTASILRRLSPPFGKLKAVEGRKEGDFRSLHARLIANAEEVAFYGGAETEKTFLNREFKSLKTWMEGIYMLKIRYNI…	810	P41909	35.99	55.27	PF00005;PF06472	1
	FgABCD2	2	D	Pxa2-like	XP_011324631.1	FGSG_06012T0	FGSG_06012	Supercontig_3.3	4033704	4035991	+	MGSQSKLALPGDRTLKGIISQLTGLYVSNRTRISRAVWITLFAALVNRIRLAISEQKAASVREAAQRAARRGTTSSGSEETPRKKVELNREFFRSLLKLLKIVVPGWRSKESRLLMSHSFFLVLRTLISVRVAEMDGAIVKALVKGNGKEFLKRIVWWMLIAVPATFTNSMLSYHQAELSLKYRSRLTQHIHDKYLSNLTFYGISALDDRIKNPDQLIAVDVSKFSNSLAELYSNLAKPLLDMTIYTWSLSKSVGGEGVVFMSLLVQLSANVMRALTPPFGKYVADEARLEGEFRFQHSRLIDYSEEIALYGGHNAEKDTLDKGYFTLIKHVNYILRRRFYHGFMEDFVIKYFWGALGLMLCSVPVFIKMPGHIAMNMGDRTEAFVTNRRMLLSASDAF…	709	P34230	36.225	56.47	PF00005;PF06472	1
	FgABCE1	1	E	Rli1-like	XP_011326803.1	FGSG_07101T0	FGSG_07101	Supercontig_3.4	2326557	2329246	-	MPDKLTRIAIVNSDKCRPRKCRQECKKSCPVVRSGKLCIEVQPESKLAFISESLCIGCGICPKRCPFDAINIINLPTNLENQVTHRYGPNSFKLHRLPMPRPGQVLGLVGTNGIGKSTALKILSGKLKPNLGRHDNPPDWEEVIKHFRGSELQNYFTKLLEDDLKAVVKPQYVDQIPRAVRGPNKSVRYLIESRATLGNMEEMANVLELNHIMDRDINLLSGGELQRFAIGTVAVQQADVYMFDEPSSYLDVKQRLSAALVIRSLLRDNDYVIVVEHDLSVLDYLSDYICVLYGRPAVYGVVTLPYSVREGINIFLDGHIPTENLRFRDESLTFRIAETTDEFQIDKSRAFTYPKMEKTLGNFKLNIDAGDFTDSEIIVMMGENGTGKTTFCRLMAGAL…	607	Q03195	73.675	86.75	PF00005;PF00005;PF04068;PF00037	2
	FgABCF1	1	F	Arb1-like	XP_011317897.1	FGSG_02025T0	FGSG_02025	Supercontig_3.1	6651084	6653597	+	MAPSSSKEKRLAKKAAEGKLKGKKGAKKNEEPELDANGNPIQDDAPATSGDKLDEVKRLADQMDKHGISDRVTTGVLASTQTSKDVKITSTSLVFHGRVLITDSTLELSYGRRYGLLGENGCGKSTFLKAIAAREYPIPEHLDIYLLNEGAPPSDLGALEWVVREAELELERLDHQAEKLLEEEGPESPVLLDLYEHMDKLDPSTFATRASLILTGLGFNKKTIHKKTKDMSGGWRMRVALAKALFVKPSVLLLDDPTAHLDLEACVWLEEYLKKWERTLVLVSHSMDFLNGVCSSMIDMRGKQLIYYGGNYDSYSKTRSENETNQMKAYQKQQDEIVHIKKFIASAGTYANLVRQAKSRQKILDKMEADGFIQPVEQDRVFSFRFADVDKLPPPVLSF…	618	P40024	69.764	83.28	PF12848;PF00005;PF00005	2
	FgABCF3	3	F	Group III	XP_011327998.1	FGSG_09706T0	FGSG_09706	Supercontig_3.6	2436294	2438823	-	MTSAASEPVATILCNSKQTRFQITNHRELDIDGVNITVTSGDKSTAKGKGKGKSDGVEILSAAKLRLKEGQRYALVGRNGTGKSTLLKAIAEKLIPGIPEETRIAILQQTKLTDEKDEHDSNPTESSQLSVLEQVIEKATAKHAIEQDIKGLTEGINASDPSAPVKALRQLKHQRHQERLFRLDKDARLRSGARGMQARKALTAYEKVVAESSELLQQSNADISPETLQAETQEAVDMLADLQLQMGPTRVSEIESKTKRILIGLGFSEALIQKPISSLSGGWHMRASLATALVQETDILILDEPTNFLDLLGIIWLQRYLQGLQDADNPPTLILVSHDRDFTSLCTDLLILKDKQLTYFHGDLPTYEESQSERKQWLTAMKEAQDKQKAHIEKSIAAN…	727	P43535	34.223	54.37	PF00005;PF00005;PF12848	2
	FgABCF2	2	F	Gcn20-like	XP_011328189.1	FGSG_09528T0	FGSG_09528	Supercontig_3.6	1872854	1875202	+	MEADIRAVLPNIDPVVSEYSVGYLTHASTTYSDEDDTSGESPLNEAASAITELLLSASGQFNAETEEKIKQLVEKWVDRYTESNGSQRRGPSIVRRLDQTIQVSQQRNMSSTLAVATGGVDLESANARKVESKVDRKKLEKAERKIAAKQQKKTFKTVEYEASKLLDQPESTQSYEEFYMAVNPLQLGAGSANKSKDIKLDNIDVSISGQRILTDTTLTLAYGHRYGLVGNNGVGKSTLLRALSRREVAIPLHISILHVEQEITGDDTPAIQAVLDADVWRKVLLREQEQITARLADLEQQRSSLADTSADAARIDRDREAQDTKLGDVQSKLAEMESDKAESRAASILAGLGFSTERQQHATKTFSGGWRMRLALARALFCEPDLLLLDEPSNMLDVP…	750	P43535	57.523	75.37	PF12848;PF00005;PF00005	2
	FgABCF5	5	F	New1-like	XP_011320226.1	FGSG_08532T0	FGSG_08532	Supercontig_3.5	1536332	1539693	-	MPHPVTPPSGDAPPPPSQETINDLLNTIFTAKTSASSIDACYGLCEILLSSVGVAGLNDYGVITEIKKAAADKKSGLRRESGQNLLGAVLERFLPRQPISEVVLLLQDSNLVGVALDALSDKGAVVRDAAQYGLDATFGILSPEALITGLLPALVEYLSKKTGKWQGTVGAYKLLQKMADKAKVSLGGTKEEAIEKDLLRESLGAKLAGLIPIVEGGMHDLKSEVEKQAVATMNSLTTLLSNDDVAPRIPLLVDTMQHPSSQTLQKAIHALSQTTFVAIVTSPVLALLTPFLERSLNSPTTAQEVLRQTVVIVENLTKLVHDPIEARTFLPKLIPGVKSVCDRASLPEVREIAERALATMEKAMGDDKDVVARTSGEDVAKVLDEQIKANGGLASQQEL…	1103	Q08972	49.692	65.88	PF00385;PF00005;PF00005	2
	FgABCF4	4	F	Yef3-like_x000D_	XP_011321448.1	FGSG_04181T0	FGSG_04181	Supercontig_3.2	1572019	1576130	-	MPTENQQSIKVLDELFQKLTVSKESSDIKESSNELASFINGRIGDQVVPDNVIEGLKKQLANKKDATAREKACVAIEAIASHAEVSAAVEPYLVVLLPAVLAAVGDKITAVKNAAQGAVLAIAGGINANAVKAALPCVMESIRSAQKWPEKMAALDFVEYLVKNSPAQLAYRVPELIPVISESMWDTKKEVKERAYKTMEQLCQLIVNKDIERFIPELIKCIAKPENVPETVHLLGATTFVTEVQEPTLALMVPLLDRGLAERDTAIKRKTAVIVDNMCKLVDDPNVVAPFLPKMMPGLQKNYENLADPEARDKTKQALDTLTRVGDIKNGVIPEPTFPGAVNVIQPKVTAALSPKFANYVEKMGPVIEYISAIAGQLVDEKEVESMIWVDNLKAYVSV…	1055	P53978	61.802	77.96	PF00005;PF00005	2
	FgABCG4a	4	G	MgAtr4-like	XP_011326015.1	FGSG_11240T0	FGSG_11240	Supercontig_3.9	730746	735281	+	MTNMEVSGNKSASATHNEIAGTNDKTKAPVHLLRLLKDANDRNGSTDSVLQKLGLHDHTLNPSSPTFDFHEWSRMLVKLRSHLNVPTPLRSGFAFKDLTVHGSSSGSKQQDTVWTLLTFPLNFRTWFRRKETKPILLGLDGVVHKGELLLVLGRPGSGCSTFLKTITGQMRGLEMDQCSSLHYSGVPHEIMAKEFQGELIYNGEVDENLPYLTVGQTLEFAAAMRTPRARLPGITRKDRVNHVVQVVLTIFGLSHTRNTIVGNDYVRGVSGGERKRVSIAETALSEAAISTWDNSTKGLDAESALQFVSRLRTLSDLTQSSNAAAIYQSSQAIFDLFDKILVLYKGRQIFFGSASSAPAYFERMGWYRHPRQTSGDYLTTITDPEQRVAKEGREDAVPR…	1457	P33302	40.816	59.96	PF01061;PF01061;PF06422;PF14510;PF00005;PF00005	2
	FgABCG3a	3	G	Group III	XP_011325975.1	FGSG_11272T0	FGSG_11272	Supercontig_3.9	630476	635117	+	MTQHREHQPSSSSTTLQDTHNTDNTSDHDYDAEIHQLARRITSQSATSGHAPLFPLGENTSLDPESSHFNPKKWAKAFLKTRTAAADGNTPRTAGIAFKNLDAFGFGQATDFQNTLVNIFLNATSIVRKIGGYKGQRIDILRNLDGLVEAGEMLCVLGPPGSGCSTLLRSISGETHGFHLGDDTVLNYQGIRPEQMKKAYRGEAIYTAEVDHHFPHLTVGDTLYFAARCRCPPIDKLPHGVTAREYAEHLRDVIMAMFGISHTKNTRVGNDFVRGVSGGERKRVTIAEAALGYSPLQCWDNSTRGLDSANAVEFCRVLRTQADVLGISSCVAIYQAPQSAYDLFDKVVVLYEGRQIFFGRTGDAQAYFENLGFVCPEQQTTADFLTSMTNPGERIVRPG…	1461	P33302	44.742	63.5	PF00005;PF00005;PF06422;PF01061;PF01061;PF14510	2
	FgABCG2a	2	G	Abc1-like	XP_011322960.1	FGSG_02847T0	FGSG_02847	Supercontig_3.2	5214083	5218995	+	MAGTTGALSPEGLGSASTANSVKDDITNQTKPKTNINKEISDLARQLSRVSTTAGTELNAFSPQPGTKLDPNSTNFDPRAWVKAFVKLVESEDGSAPSRSLGVAFKNLNVYGWGTGAEHQKTVADYPLDAVSYVLGLLGRGKKRRVDILRNFEGVIEQGELLLVLGPPGSGCSTFLKTIAGETAGLEVGSDSYMNFRGIDENHMRSSFRGDVLYNAEIDCHLAHLTVGETLSFASSAHSLRHVPGGVTRSQADTMMRDVMMSIFGISHTVDTRVGDDFVRGVSGGERKRVSIAEAALTGAKLQCWDNTTRGLDSGNAINFCRNLRLQADLIGVAAAVAIYQAPQSAYELFDRVTVLYEGHQIFFGRIHEARAYFESLGFECPHRQTTPDFLTSMTSPQE…	1470	P33302	46.095	64.37	PF06422;PF14510;PF01061;PF01061;PF00005;PF00005	2
	FgABCG2c	2	G	Abc1-like	XP_011320479.1	FGSG_08312T0	FGSG_08312	Supercontig_3.5	2274568	2279366	+	MSALYGINANNDATAAKQGAPGAGSTGNNVPLADQHQNSTDEAINEKPPTSSPADTLGKGDDEDDSEMERRTSIVQALARSYSHASASHPGGQNPFQAGEDSPLNPNSPNFNAREWAKSIVALVRQDGNSFRSAGVCYQNLNVYGYGGASDYQSDVGNVWLGLEDVIGRVTGRSQQRIDILRNFDGVVHAGEMLVVLGPPGAGCSTTLKTIAGELNGIYVDDGSYFNYQGLSAKEMHSHHRGEAIYTAEIDVHFPMLSVGDTLTFAARARQPRELPQGLNRNDFADHLRDVVMAMFGISHTANTRVGNEYIRGVSGGERKRVTISEAALSGAPLQCWDNSTRGLDSANAIEFCKTLRLQTELFNNTAVVSIYQSPQSAYDLFDKATVIYEGRQIFFGRA…	1517	P33302	48.338	66.83	PF06422;PF00005;PF00005;PF14510;PF01061;PF01061	2
	FgABCG1	1	G	Pdr5-like	XP_011321957.1	FGSG_03735T0	FGSG_03735	Supercontig_3.2	2851829	2858533	+	MAVPSKPVNDNSAVERHNSIETETPPADGFVPEQTDVENHVDDISSKILDIIFDYALNKFNDSKERLESGRPKFLAVVSKFVAAGTRVDMCLPAFPFKSANKAYKVFGILPDKAEELSLGRLNTMCVRISEIYPPGAQCIIISDGIVYNDLLSISDRDTWAYGQALRKMASAKDFKHIGFSRIKDLIDFPMPPDLREIAYVANCTNFRRAFLNRFGKDDIDIDKEIKDNPDTMMTYLGYRRFLESDLKHIFPVGNGRTANDYRRDVRYLAKQMLIRGYAFAGAVKNGFPNHLRLSIHHSTGEHKISMSLLDTKTGFTTPWHCCVARMANGEWTSAPMGEYLKDSNMKVVHENGRPSYFQETIDGAGIEEVSAAQPVHMPRIKSRDTSPDTKSTILSPFT…	1796	P33302	43.826	60.47	PF00005;PF00005;PF01061;PF01061;PF06422;PF14510;PF05141	2
	FgABCG4b	4	G	MgAtr4-like	XP_011321788.1	FGSG_03882T0	FGSG_03882	Supercontig_3.2	2462753	2467441	+	MASRSTESLPDSGHENGSTSNHSSFAPQHSTGSTYGQPSISQANTMIMDEQDRQELHRLATGISQHRRQSVSSLASTIPVVEERDPALDPTNKAFDLSKWLPSFMHRLRDAGVGPKSAGVAFKDLSVSGTGAALQLQKTLGDVILGPLRIAQYLRSGKKEPKMILHRFDGLLQGGETLIVLGRPGSGCSTLLKTMTGELQGLSVSENSIITYNGVSQKDMMKEFKGETEYNQEVDKHFPYLTVGQTLEFAAACRMPSNAETVLGMSRDEACKSATKIVMAVCGLTHTYNTMVGNDFIRGVSGGERKRVSIAEMMLAQSPMAAWDNSTRGLDSATALKFAAAIRLASDYTGSCNALAIYQASQAIYDLFDKAVVLYEGRQIYFGPANKAKAYFERMGWQC…	1474	Q04182	44.986	62.26	PF01061;PF01061;PF00005;PF00005;PF14510;PF06422	2
	FgABCG3b	3	G	Group III	XP_011328426.1	FGSG_09329T0	FGSG_09329	Supercontig_3.6	1175318	1179989	+	MSSSCQFNSGASTPKPLYHNNNGSACSTNVCTEKNIDGNTEIPMSEGEPDVHNENVMQLARQLTKRSTAAPGTLFPQADGPLNPSSPIFNAKKWAKAFYQLRTDTSEGNPPRTTGVAFRNLNVFGFGSDTDFQKSVGNVFLEAGTLVKKLLHDKQRRVDILQNLEGVVQSGEMLAVLGPPGSGCSTFLKTIAGDTHGFHIDNGSEINYSGIRPEEMRTAFRGEAIYTAEVDHHFAHLTVGDTLYFAARARCPKNIPEGIGRREYAEHLRDVTMAMFGISHTKNTRVGDDFVRGVSGGERKRVTIAEAALSYSPLQCWDNSTRGLDSANALEFCRTLRTQADVMGCTSAVAIYQASQDAYEIFDKVLVLYQGRQIFFGRTGEAKAYFERLGFICPEQQTT…	1474	Q04182	44.982	64.56	PF06422;PF14510;PF01061;PF01061;PF00005;PF00005	2
	FgABCG2b	2	G	Abc1-like	XP_011321004.1	FGSG_04580T0	FGSG_04580	Supercontig_3.2	317465	322039	+	MALPEANMSSTRSEQSSRSHDTIVGNEQPHSEKPAASAPGDQMSSDDEDEGPQTEEMIRRHSIVRDLARNYTNTSHHFTGSSADLFNAADANSPLNPSSENFNARAWARAMAKTMGENGSGFRQSGLCFQDMNVFGYGAETDYQKDVGNVWLGLPDMVHQMISPNANKRRIDILRGFDGVINAGEMCVVLGPPGSGCSTFLKSISGETNGIYIDDSTYFNYNGIPAEEMHKSHAGETIYTAEVDIHFPMLSVGDTLTFAARARCPQNLPPGIDHNLYSEHMRDVVMAMYGISHTINTQVGDNYIRGVSGGERKRVTIAEATLSNAPFQCWDNSTRGLDSANAIEFCKTLRLQSELFGQTCAVSIYQAPQTAYDLFDKALVIYEGRQIFFGPADEAKAYF…	1489	Q04182	47.722	65.24	PF01061;PF01061;PF00005;PF00005;PF14510;PF06422	2
	FgABCG11d	11	G	BcatrB-like	XP_011320799.1	FGSG_08027T0	FGSG_08027	Supercontig_3.5	3066532	3069368	+	MPDNYLSDTSDAKTVQDSASKRLTVTLEDVGIQVSGEGENFASTCISVITGIFQLGRKKSPKRQILQGITGQVCPGQMLLVVGRPGSGCTSLLKVISNHRSEFNEVQGLLQYGNVGHDTAKEFRHHIVMNTEDDVHFPTLKVAETMSFANSTKVPKTRPQHLTTKAYVHQTSTGILESLGIGHVHDTIVGNEYVRGVSGGERKRVSVAEVMSTQAPVQCWDNSTRGLDASNALDFARVLRKHADEQQRTIIATLYQAGNSIYDQFDKVLVLAEGREIYYGPSTEARHYFETMGFRCPPGANIADFLTSVTVETEREIIPGYETTVPRTAHDFEQRYKASETFHRMKHLAKSRTNESLAAEVDGLRDTVSKEKSRTVAALSRATSPYLDSFFQQVWICAI…	847	P32568	33.852	53.35	PF01061;PF06422;PF00005;PF00005	2
	FgABCG11c	11	G	BcatrB-like	XP_011319576.1	FGSG_10577T0	FGSG_10577	Supercontig_3.7	2352883	2357201	+	MSINSSSTEQPPPELLDKPGIEKTTTTTQWHLAPELQNMRDRDEEIGQKPRKLGVTWQNLTVKGVGSDAAFNENVVSQFYPFHSAAKDAPMKTIIDGSHGCVKPGEMLLVLGRPGSGCTTLLNVLANNRRGYTEVTGDVHFGNMSPSEAKAYQGQIVMNTEEEIFFPSLTVEATIDFAARMKVPFHLPPGINTKEEYAQFYKDFLMRSVNISHTAHTKVGDAFIRGVSGGERKRVSIVECLTTRASVFCWDNSTRGLDASTALEWVRAIRAMTDILGLTTIVTLYQAGNGIYEHFDKVLVLDEGKQIFYGPQRDAVPFMEDLGFVRDSGSNRGDFLTGVTVPTERRVAPGYENTFPRDADAVRASYDRSVIKARMVEECQAYPTSNEAVQYTAIFKEMV…	1127	P32568	40.634	59.46	PF01061;PF06422;PF00005;PF00005;PF14510	2
	FgABCG11b	11	G	BcatrB-like	XP_011319884.1	FGSG_08830T0	FGSG_08830	Supercontig_3.5	448156	452472	+	MESSDSIDSTVYEPTPLKENPNDDSEWKMKSEVIGFKERDKSSGVPDRELGVTWNNLTVDVIAADAAIHENVLSQYNLPRLIKESRQKSPLKTILDNSHGCVKPGEMLLVLGRPGSGCTTLLNMISNKRRGYASVKGDVFYGSMTAEEAKRYRGQIVMNNEEEVFYPALTVGQTMDFASRLKLPFQLPQGVNSHEELRTETRDFLLKSMGIEHTIDTKVGDAFVRGVSGGERKRVSIIETMATQGSVFCWDNSTRGLDASTALDYTKAIRAMTDVMGLASVVTLYQAGNGIYDLFDKVLVLDEGQQVYYGPLKEAKPFMESMGFICQHGANVADYLTGVTVPTERQIHQDYRNRFPRTAKALRAEYEKSPIYERARSEYDYPTTEIAKEKTKAFQEGVR…	1405	P32568	39.416	58.95	PF00005;PF00005;PF06422;PF01061;PF01061	2
	FgABCG6a	6	G	BcatrA-like	XP_011319717.1	FGSG_10706T0	FGSG_10706	Supercontig_3.7	2690923	2695706	-	MPPTLLSRTNTHEHHTHHPESTQDSQEGVTHVTIDDETEHAVAGLHKAVTEPHVNSAVEDLEKYLQNDQTTPGPPPLSVCFKSVTTYGRAGGAAPVKTLKEAIWRTLTFQDIYEVTLKKIVSPAKAEDGRPLIRDFSGVVRNGQMMLVLGNPGSGCSTFLRTIGNDHKLFLNIKGSIDYSGLSPEEVSKNYRGIVTYIPEDDLHLPTLTVRQTLDFALQNKTPKRWLHQAPRFIQEFGQAFGMTHVMDTLVGNEYIRGVSGGERKRVSILESLASDASVSAWDGSTRGLDASSAVDFIRSLRIMTDACHRATVVSLYQASDAICNLMDKVLLIDEGRMLYQGPIKNAEAYFYSLGYERLPRQTLSDFLTSVASGDEDNIRHHLKDKVPRGAENLERAFR…	1434	P32568	34.103	55.1	PF01061;PF01061;PF06422;PF00005;PF00005	2
	FgABCG9	9	G	Abc2-like	XP_011320482.1	FGSG_08309T0	FGSG_08309	Supercontig_3.5	2290291	2294706	-	MAEKDLGRAEEAIAANHHTELADPAYRNSIETDSTRAEGRQDRAQNHGVSVEQAEADFAELQREFTGVSRASRRKSRASNADPEKNVAAEDEAEVESLFDLEAALRGGLDREKEAGIKSKHIGVYWDDLTVKGFGSMSNFVPTFPDAFVGFFDVITPVINMLGLGPKPPQVALLDKFRGVCKPGEMILVLGKPGSGCTTFLKSIANQRYGYTAVEGEVLYGPWANTDFDQYRGEAVYNAEDDVHHPTLTVEQTLGFAIDTKMPKKRPGNMSKAEFKESVISMLLKMFNIEHTRHTIVGDHFVRGVSGGERKRVSIAEGMITNAAVLSWDNSTRGLDASTALDFAKSLRIQTNLYKTTTFVSLYQASENIYNLFDKVLVIDGGKQVYFGPASTARNYFEG…	1471	P32568	37.096	56.02	PF06422;PF01061;PF01061;PF14510;PF00005;PF00005	2
	FgABCG6b	6	G	BcatrA-like	XP_011327148.1	FGSG_07383T0	FGSG_07383	Supercontig_3.4	3347730	3352527	-	MWQQQQQQPISQQTVEDGQHNPTSSRSSDTDVVQEGKWGERGQEDVTAQEAMQEFESLRHNLMSLHKTRTTETQASRGNASRRASTAARVSSAKNRHNVDDDDSKTDVEAGPEKSEGFELGQFMREGHFEKRSEQDGSLKRVGVVYENLTVKGVGSTTSFVRTVPDAILGTFGPDLYKILTRYFPSLRFGKAPTRTLINDFTGCVRDGEMMLVLGRPGAGCSTFLKAISNSRESYAAVEGEVSYSGISAADQKKYYRGEANYNGEDDIHFASLSVWKTLAFALMNKTKVKEKADIPVIVEALMKMFGISHTRGTVVGDEYTRGVSGGERKRVSIAETLASKSTVMAWDNSTRGLDASTALDYARSLRIMTDISNRTTLVTLYQAGEGIYELMDKVLVID…	1534	P32568	36.936	56.43	PF00005;PF00005;PF06422;PF06422;PF14510;PF01061;PF01061	2
	FgABCG11a	11	G	BcatrB-like	XP_011322936.1	FGSG_02870T0	FGSG_02870	Supercontig_3.2	5164026	5168917	+	MADERPTPRDEDIPGGFPVTPSVNSMNQLTPTIDTADRLEAGFAGRDTDASAGYTTYDNVTSEPGHDNGYQTSNAPPPLSERRSSSSTILAPHHDASPTEKRKSSTIANDDSSAVPSTPDDPIFAPIKSNTNEKPDRPPYEKRKSHRTEDDLFRVLSRRKTNASTPAEKEEEQEDNEELNRLMSRIFGQKRQQQSEGEKTRHSGVIFRGLTVRGVGLGSSLQPTVGDFFLGLPRKLGKLFTQGPKAALAKPPVRDLISNFDGCVRPGELLLVLGRPGAGCSTFLKTFCNQRAGFESVEGNVTYGGTDSSVMAKDFRGEIIYNPEDDLHYATLSVKRTLTFALQTRTPGKESRLDGESREDYVREFLRVVTKLFWIEHTLGTKVGNEFIRGVSGGERKRV…	1575	P32568	39.504	59.69	PF14510;PF01061;PF01061;PF00005;PF00005;PF06422	2
	FgABCG8	8	G	Group VIII	XP_011324145.1	FGSG_05589T0	FGSG_05589	Supercontig_3.3	2783971	2785900	+	MALKGSDHSMDSEQRPVAEKHLVNTTIKNFTWSNVTVTVKDRETKQPKAIVDDVQGIVEAGEICALMGPSGCGKTTLLNVLARRPTNASNAEAQVLANGKHLSLAEFREVSCFVEQEDALIGSLTVRETLEFSSRLASSSSLSKKERNVRIDNLLESFGLVEQANTLIGTPIRKGISGGQKRRVGVASQLITSPKLLFLDEPTSGLDSAASLEVVKYLRAVAKRNNLIVICSIHQPSTSTFNLFDKLLLLSGGKTHYFGPVSSVTSYYAQVGAPLPQYVNPAEHLLELVNIDFAQNRGEASRNLGSLQDSWATSQQASQVSDAIKTAESSGGDWSVETIEKRPSMPSLTLTLLHRSFIKSYRDVVAYGIRLAMYLGLAIMMGTVWLRLKPEQESIQPFI…	625	Q08234	26.333	47.5	PF00005;PF01061	1
	FgABCG7	7	G	YOL075C-like	XP_011325440.1	FGSG_10935T0	FGSG_10935	Supercontig_3.8	857448	861550	-	MSQHGNPSDNIDIEKMDRPSSLEISIDPRVQQSEMSRLSVSGGGNLSLADVQAVHVHIHDLAVSVDTAPSWLAPSTYGDLVSSKFNTASKMKPLLHSVSANLPPGTLTAIIGGSGSGKTTLLNTVAERVLSSRLSQQGIATFNGRVGVHSVRHAYVMQQDILLPTLTVRETLRYSADLRLPPSTTSEERQRVVEEVILELGLKECADTRIGNSQHHGCSGGEKRRTSIGVQLLANPSVLFLDEPTTGLDATSAYQLVRTLKTLAQKGRTIITTIHQPRSEIWDLFDNLIVLTKGSPVYSGTIKESVPWFGELGYQLPPFINPAEFIIDIAAVDNRTPELEQETTAKVERLKSAWNQETLKRYPPPDKTVDIRDGKKKKDKKTEEHAGFLRQVTVLTDRT…	1351	Q08234	37.323	57.92	PF01061;PF01061;PF00005;PF00005	2
	FgABCG10b	10	G	Adp1-like	XP_011323565.1	FGSG_05076T0	FGSG_05076	Supercontig_3.3	1077263	1080334	-	MSLSRYGVDDAKVPQQPFLASEAPRGPTFLDTTACLCSLRALPGQNKLTEANAAFNNGQAAWQCIGNQTQGVYNVTSGKWYKAKNAKGSLKLPMEDDSNPPVGKDLVWDPKSKSLEPLEDKNTLTVYDRDCTGTNRSSFSTSFYRATHQQLNDQLPYDAAPCWRPGALPLQLQNISSWQNEGCREGFLCQNNTINSLPQSCPPLKECTVARVSGITCSFNGSNIAMGVFEPIVCQAGYYCPVEDKGQKKIRCPAGSYCQPGSSSPTPCNVGSSCPEGSSFQRYYVPLLALILVDILLLVGMFVLMFRSRWQRTSKAHAGMLKRHKTMRAVKATITGGGYKELRDDVDHEMAPMQPGYSPYSPYGFREGRSRTGFEAALNRNSVYSSEAEQRELEANPQL…	1007	P25371	31.014	53.04	PF01061;PF00005	1
[truncated: 170 more rows]
