# Supplementary material for: Exploring the biological roles of Dothideomycetes ABC proteins: Leads from their phylogenetic relationships with functionally-characterized Ascomycetes homologs
Source: PLoS One. 2018 Aug 2;13(8):e0197447. doi: 10.1371/journal.pone.0197447 (PMC6071951; doi:10.1371/journal.pone.0197447)
Supplement: S9 Table — (XLSX) [file pone.0197447.s009.xlsx]

## Sheet: S9 Table
S9 Table: Correlation between number of ABC genes, genome size and total genes
		Correlation between total ABC genes and genome size		Correlation between total ABC genes and total predicted genes in that particular fungi
	Species name	Genome size (Mb)	Total ABC genes	Total Predicted genes	Total ABC genes
Model	Botrytis cinerea	42.66	43	16447	43
	Colletotrichum graminicola	51.6	55	12006	55
	Colletotrichum higginsianum	49.08	61	16172	61
	Fusarium graminearum	36.45	61	13322	61
	Magnaporthe oryzae	41.7	47	11054	47
	Saccharomyces cerevisiae	12.07	29	6575	29
	Verticillium dahliae	33.83	42	10535	42
Test	Botryosphaeria dothidea	43.5	55	14998	55
	Cladosporium fulvum	61.11	42	14127	42
	Cochliobolus heterotrophus	32.93	41	12720	41
	Cochliobolus sativus	34.42	42	12250	42
	Dothistroma septosporum	30.21	32	12580	32
	Leptosphaeria maculans	44.89	38	12469	38
	Macrophomina phaseolina	48.88	50	13806	50
	Mycosphaerella fijiensis	74.1	38	13107	38
	Mycosphaerella graminicola	39.7	42	10952	42
	Pyrenophora teres f. teres	33.58	40	11799	40
	Pyrenophora tritici-repentis	37.84	40	12141	40
	Setosphaeria turcica	43.01	39	11702	39
	Stagonospora nodorum	37.21	41	12380	41
	Venturia inaequalis	55.13	38	13233	38
		Pearson correlation coefficient, r	0.270481	Pearson correlation coefficient, r	0.543886
		p-value	0.2357	p-value	0.0108
