# Supplementary material for: Exploring the biological roles of Dothideomycetes ABC proteins: Leads from their phylogenetic relationships with functionally-characterized Ascomycetes homologs
Source: PLoS One. 2018 Aug 2;13(8):e0197447. doi: 10.1371/journal.pone.0197447 (PMC6071951; doi:10.1371/journal.pone.0197447)
Supplement: S10 Table — (XLSX) [file pone.0197447.s010.xlsx]

## Sheet: S10 Table
S10 Table: List of top Dothideomycetes ABC protein candidates recommended for experimental validation of their roles in host-pathogen interactions and/or fungicide tolerance; based on gene expression or functional analysis data on the Ascomycete homologs and phylogenetic analysis results of the present study.
Sr No.	Recommeded Dothideomycetes ABC protein	ABC Subfamily	Phylogenetically closest annotated ABC protein in the tree	Degree of closeness*	Functional Annotation category**	Related Experiment # ***
1	MfABCA1	A	MgABCA1a	2	Plant-pathogen interaction	9, 11, 12
2	CfABCA1	A	MgABCA1a	3	Plant-pathogen interaction	9, 11, 12
3	DsABCA1	A	MgABCA1a	3	Plant-pathogen interaction	9, 11, 12
4	StABCBFT3a	B-FT	MoABCBFT3b	3	Plant-pathogen interaction	14, 15, 21
5	Ch4ABCBFT3b	B-FT	MoABCBFT3b	5	Plant-pathogen interaction	14, 15, 21
6	CsABCBFT3a	B-FT	MoABCBFT3b	5	Plant-pathogen interaction	14, 15, 21
7	MgABCBFT5	B-FT	MgABCBFT5	0	Plant-pathogen interaction	10
8	MfABCBFT5	B-FT	MgABCBFT5	2	Plant-pathogen interaction	10
9	DsABCBFT5	B-FT	MgABCBFT5	2	Plant-pathogen interaction	10
10	CfABCBFT5a	B-FT	MgABCBFT5	2	Plant-pathogen interaction	10
11	VinABCBFT5b	B-FT	ChiABCBFT5/CgrABCBFT5	3	Plant-pathogen interaction	2,3,19
12	CfABCBFT4b	B-FT	MoABCBFT4a	2	Plant-pathogen interaction	14, 20
13	CsABCBFT4b	B-FT	LmABCBFT4c	2	Plant-pathogen interaction	43
14	Ch4ABCBFT4a	B-FT	LmABCBFT4c	2	Plant-pathogen interaction	43
15	MfABCBFT3a	B-FT	FgABCBFT3a	2	Fungicide tolerance	7
16	CsABCBFT3b	B-FT	FgABCBFT3a	2	Fungicide tolerance	7
17	LmABCBFT2b	B-FT	MoABCBFT2c	3	Plant-pathogen interaction and Fungide tolerance	33, 47
18	CsABCBHT4b	B-HT	VdaABCBHT4	3	Plant-pathogen interaction	6
19	BdoABCBHT4	B-HT	VdaABCBHT4	3	Plant-pathogen interaction	6
20	VinABCC6	C	MoABCC6a	4	Plant-pathogen interaction	14, 20
21	BdoABCC6a	C	MoABCC6b	3	Plant-pathogen interaction	20
22	MphABCC6b	C	MoABCC6b	3	Plant-pathogen interaction	20
23	MgABCC3c	C	FgABCC3a	1	Plant-pathogen interaction	8
24	DsABCC3a	C	MgABCC3a	3	Plant-pathogen interaction	9, 10, 11, 12, 13
25	MgABCC3b	C	MgABCC3b	0	Plant-pathogen interaction	10, 12
26	MfABCC3	C	MgABCC3b	2	Plant-pathogen interaction	10, 12
27	MgABCC2b	C	MoABCC2	2	Plant-pathogen interaction	14, 49
28	MfABCC2b	C	MoABCC2	3	Plant-pathogen interaction	14, 49
29	CfABCC2	C	MoABCC3	3	Plant-pathogen interaction	14, 49
30	SnABCC1b	C	FgABCC1b	2	Plant-pathogen interaction	8
31	BdoABCC1	C	FgABCC1b	3	Plant-pathogen interaction	8
32	LmABCC1	C	FgABCC1b	3	Plant-pathogen interaction	8
33	MgABCC1d	C	ChiABCC1e	3	Plant-pathogen interaction	2, 3 , 4
34	CfABCC1a	C	ChiABCC1e	4	Plant-pathogen interaction	2, 3 , 4
35	DsABCC1	C	ChiABCC1e	4	Plant-pathogen interaction	2, 3 , 4
36	VinABCF2	F	BcABCF2	2	Plant-pathogen interaction	1
37	MfABCF2	F	BcABCF2	3	Plant-pathogen interaction	1
38	MgABCF2	F	BcABCF2	4	Plant-pathogen interaction	1
39	SnABCF2	F	BcABCF2	4	Plant-pathogen interaction	1
40	MgABCF3	F	MgABCF3	0	Plant-pathogen interaction	9, 11, 12, 13
41	MfABCF3	F	MgABCF3	1	Plant-pathogen interaction	9, 11, 12, 13
42	CfABCF3	F	MgABCF3	2	Plant-pathogen interaction	9, 11, 12, 13
43	BdoABCG3	G	MoABCG3b	3	Plant-pathogen interaction	14, 15, 16, 20, 21
44	MphABCG1b	G	BcABCG1a	4	Plant-pathogen interaction	1
45	BdoABCG1	G	ChiABCG1b	4	Plant-pathogen interaction	4
46	MphABCG1a	G	ChiABCG1b	4	Plant-pathogen interaction	4
47	MgABCG2	G	MgABCG2	0	Plant-pathogen interaction	9, 10, 11, 12
48	DsABCG2	G	MgABCG2	2	Plant-pathogen interaction	9, 10, 11, 12
49	MfABCG2	G	MgABCG2	2	Plant-pathogen interaction	9, 10, 11, 12
50	LmABCG1	G	BcABCG1b	3	Plant-pathogen interaction and Fungide tolerance	27, 38
51	MgABCG1	G	BcABCG1b	2	Plant-pathogen interaction and Fungide tolerance	27, 38
52	MfABCG11	G	BcABCG11a	3	Plant-pathogen interaction and Fungide tolerance	24, 25, 26, 37
53	DsABCG11	G	BcABCG11a	4	Plant-pathogen interaction and Fungide tolerance	24, 25, 26, 37
54	CfABCG11c	G	BcABCG11a	4	Plant-pathogen interaction and Fungide tolerance	24, 25, 26, 37
55	MgABCG11	G	BcABCG11a	2	Plant-pathogen interaction and Fungide tolerance	24, 25, 26, 37
56	MgABCG11	G	MgABCG11	0	Plant-pathogen interaction	13, 44
57	CfABCG11c	G	MgABCG11	3	Plant-pathogen interaction	13, 44
58	DsABCG11	G	MgABCG11	3	Plant-pathogen interaction	13, 44
59	MfABCG11	G	MgABCG11	2	Plant-pathogen interaction	13, 44
60	MgABCG6	G	MgABCG6	0	Plant-pathogen interaction	10
61	MfABCG6b	G	MgABCG6	2	Plant-pathogen interaction	10
62	CfABCG6	G	MgABCG6	2	Plant-pathogen interaction	10
63	DsABCG6	G	MgABCG6	2	Plant-pathogen interaction	10
64	MgABCG4	G	MgABCG4	0	Plant-pathogen interaction	11, 28
65	MfABCG4	G	MgABCG4	2	Plant-pathogen interaction	11, 28
66	DsABCG4	G	MgABCG4	3	Plant-pathogen interaction	11, 28
67	CfABCG4	G	MgABCG4	3	Plant-pathogen interaction	11, 28
68	MgABCG1	G	MgABCG1	0	Plant-pathogen interaction	9, 10, 11, 12, 13, 29, 45
69	LmABCG1	G	MgABCG1	2	Plant-pathogen interaction	9, 10, 11, 12, 13, 29, 45
70	VinABCG6	G	BcABCG6a	3	Plant-pathogen interaction and Fungide tolerance	22, 23, 36
71	MphABCG6	G	BcABCG6a	4	Plant-pathogen interaction and Fungide tolerance	22, 23, 36
72	BdoABCG6	G	BcABCG6a	4	Plant-pathogen interaction and Fungide tolerance	22, 23, 36
73	LmABCG6	G	BcABCG6a	3	Plant-pathogen interaction and Fungide tolerance	22, 23, 36
74	MgABCG9b	G	BcABCG9	3	Fungicide tolerance	39
75	DsABCG9	G	BcABCG9	3	Fungicide tolerance	39
76	MfABCG9	G	BcABCG9	2	Fungicide tolerance	39
77	VinABCG10b	G	FgABCG10b	1	Fungicide tolerance	7
78	CfABCG10c	G	FgABCG10b	2	Fungicide tolerance	7
79	MfABCG11	G	BcABCG11a	3	Plant-pathogen interaction and Fungide tolerance	24, 25, 26, 37
80	DsABCG11	G	BcABCG11a	4	Plant-pathogen interaction and Fungide tolerance	24, 25, 26, 37
81	CfABCG11c	G	BcABCG11a	4	Plant-pathogen interaction and Fungide tolerance	24, 25, 26, 37
82	MgABCG11	G	BcABCG11a	2	Plant-pathogen interaction and Fungide tolerance	24, 25, 26, 37
83	PtrABCG1	G	BcABCG1c	4	Plant-pathogen interaction	1
84	PtrABCG1	G	ChiABCG1b	2	Plant-pathogen interaction	4
85	MgABCG8b	G	MgABCG8b	0	Plant-pathogen interaction	9
86	CfABCG8a	G	MgABCG8b	3	Plant-pathogen interaction	9
87	DsABCG8a	G	MgABCG8b	3	Plant-pathogen interaction	9
88	MfABCG8b	G	MgABCG8b	2	Plant-pathogen interaction	9
89	CfABCG8b	G	MgABCG8a	3	Plant-pathogen interaction	13
90	MfABCG8a	G	MgABCG8a	1	Plant-pathogen interaction	13
91	DsABCG8b	G	MgABCG8a	3	Plant-pathogen interaction	13
92	BdoABCG3	G	ChiABCG3b	2	Plant-pathogen interaction	3
93	BdoABCG3	G	CgrABCG3b	2	Plant-pathogen interaction	17, 19
94	MfABCG6a	G	VdaABCG6	3	Plant-pathogen interaction	6
95	MphABCG10a	G	MgABCG10a	0	Plant-pathogen interaction	11, 12
96	MgABCI1	I	MgABCI1	0	Plant-pathogen interaction	9, 11, 12
97	DsABCI1	I	MgABCI1	2	Plant-pathogen interaction	9, 11, 12
98	MfABCI1	I	MgABCI1	2	Plant-pathogen interaction	9, 11, 12
99	CfABCI1	I	MgABCI1	2	Plant-pathogen interaction	9, 11, 12
Note 1: Apart from these recommended Dothideomycetes ABC protein candidates, annotated non-Dothideomycetes ABC proteins can also extend their annotations to the closely clustered non-Dothideomycetes ABC proteins.
Note 2: For experimental validation of the proposed ABC protein functions/roles, it is also important to consider similar experimental conditions and the protocol standards used in the original experiments. Variabilty in experimental design and performance could lead to non-congruency of the predicted functions/roles under consideration.
* Degree of closeness is the number of nodes required to reach annotated ABC protein from recommended ABC protein in the corresponding phylogenetic tree. Vertical distance in the tree was also considered for selecting a specific pair of annotated ABC protein and recommended ABC protein for comparison.
** The category in this column indicates that the recommended ABC protein might have a function/role in plant-pathogen interactions or fungicide tolerance or both.
*** Please refer corresponding experiment using Table S2-S4
