# Supplementary material for: Exploring the biological roles of Dothideomycetes ABC proteins: Leads from their phylogenetic relationships with functionally-characterized Ascomycetes homologs
Source: PLoS One. 2018 Aug 2;13(8):e0197447. doi: 10.1371/journal.pone.0197447 (PMC6071951; doi:10.1371/journal.pone.0197447)
Supplement: S1 File — (NWK) [file pone.0197447.s011.nwk]

(Saccharomyces cerevisiae:0.485912,(((Magnaporthe oryzae:0.375253,(Fusarium graminearum:0.326506,((Colletotrichum higginsianum:0.115501,Colletotrichum graminicola:0.0906199):1.0,Verticillium dahliae:0.299935):1.0):1.0):1.0,Botrytis cinerea:0.450287):1.0,((Venturia inaequalis:0.409689,((Macrophomina phaseolina:0.101721,Botryosphaeria dothidea:0.14108):1.0,((((Pyrenophora teres:0.0399689,Pyrenophora tritici-repentis:0.0572398):1.0,((Cochliobolus heterotrophus:0.0232415,Cochliobolus sativus:0.0215591):1.0,Setosphaeria turcica:0.111955):1.0):1.0,Leptosphaeria maculans:0.224431):1.0,Stagonospora nodorum:0.240435):1.0):1.0):1.0,((Mycosphaerella fijiensis:0.213991,(Cladosporium fulvum:0.110784,Dothistroma septosporum:0.0869324):1.0):1.0,Mycosphaerella graminicola:0.216221):1.0):1.0):1.0);
