# Supplementary material for: Exploring the biological roles of Dothideomycetes ABC proteins: Leads from their phylogenetic relationships with functionally-characterized Ascomycetes homologs
Source: PLoS One. 2018 Aug 2;13(8):e0197447. doi: 10.1371/journal.pone.0197447 (PMC6071951; doi:10.1371/journal.pone.0197447)
Supplement: S2 File — (NWK) [file pone.0197447.s012.nwk]

#NEXUS
begin taxa;
	dimensions ntax=610;
	taxlabels
	AnABCA1
	BdoABCA1
	BdoABCBFT1
	BdoABCBFT3
	BdoABCBFT4a
	BdoABCBFT4b
	BdoABCBFT4c
	BdoABCBFT5a
	BdoABCBFT5b
	BdoABCBFT5c
	BdoABCBFT5d
	BdoABCBFT5e
	BdoABCBHT1a
	BdoABCBHT1b
	BdoABCBHT2
	BdoABCBHT3
	BdoABCBHT4
	BdoABCBHT5
	BdoABCC1
	BdoABCC2a
	BdoABCC2b
	BdoABCC2c
	BdoABCC2d
	BdoABCC2e
	BdoABCC3
	BdoABCC5
	BdoABCC6a
	BdoABCC6b
	BdoABCC6c
	BdoABCC7
	BdoABCD1
	BdoABCD2
	BdoABCE1
	BdoABCF1
	BdoABCF2
	BdoABCF4
	BdoABCF5
	BdoABCG1
	BdoABCG10a
	BdoABCG10b
	BdoABCG11a
	BdoABCG11b
	BdoABCG2
	BdoABCG3
	BdoABCG4a
	BdoABCG4b
	BdoABCG4c
	BdoABCG5a
	BdoABCG5b
	BdoABCG5c
	BdoABCG6
	BdoABCG7
	BdoABCG8
	BdoABCG9
	BdoABCI1
	BdoABCI2
	CfABCA1
	CfABCBFT1
	CfABCBFT3a
	CfABCBFT3b
	CfABCBFT3c
	CfABCBFT4a
	CfABCBFT4b
	CfABCBFT5a
	CfABCBFT5b
	CfABCBHT2
	CfABCBHT3
	CfABCBHT4
	CfABCBHT5
	CfABCC1a
	CfABCC1b
	CfABCC2
	CfABCC3
	CfABCC4
	CfABCC5
	CfABCC7
	CfABCD1
	CfABCD2
	CfABCE1
	CfABCF1
	CfABCF2
	CfABCF3
	CfABCF4
	CfABCF5
	CfABCG10a
	CfABCG10b
	CfABCG10c
	CfABCG11a
	CfABCG11b
	CfABCG11c
	CfABCG3
	CfABCG4
	CfABCG6
	CfABCG8a
	CfABCG8b
	CfABCG9
	CfABCI1
	CfABCI2
	Ch4ABCA1
	Ch4ABCBFT1
	Ch4ABCBFT2
	Ch4ABCBFT3a
	Ch4ABCBFT3b
	Ch4ABCBFT4a
	Ch4ABCBFT4b
	Ch4ABCBFT5a
	Ch4ABCBFT5b
	Ch4ABCBHT2
	Ch4ABCBHT3
	Ch4ABCBHT4
	Ch4ABCC1
	Ch4ABCC2a
	Ch4ABCC2b
	Ch4ABCC3
	Ch4ABCC4
	Ch4ABCC5
	Ch4ABCC7
	Ch4ABCD1
	Ch4ABCD2
	Ch4ABCE1
	Ch4ABCF1
	Ch4ABCF2
	Ch4ABCF3
	Ch4ABCF4
	Ch4ABCF5
	Ch4ABCG10
	Ch4ABCG11a
	Ch4ABCG11b
	Ch4ABCG11c
	Ch4ABCG2a
	Ch4ABCG2b
	Ch4ABCG3
	Ch4ABCG4
	Ch4ABCG6
	Ch4ABCG7
	Ch4ABCG8
	Ch4ABCG9
	Ch4ABCI1
	Ch4ABCI2
	CsABCA1
	CsABCBFT1
	CsABCBFT2a
	CsABCBFT2b
	CsABCBFT3a
	CsABCBFT3b
	CsABCBFT3c
	CsABCBFT4a
	CsABCBFT4b
	CsABCBFT5a
	CsABCBFT5b
	CsABCBHT2
	CsABCBHT3
	CsABCBHT4a
	CsABCBHT4b
	CsABCBHT5
	CsABCC1
	CsABCC3
	CsABCC4
	CsABCC5
	CsABCC7
	CsABCD1
	CsABCD2
	CsABCF1
	CsABCF2
	CsABCF3
	CsABCF4
	CsABCF5
	CsABCG10
	CsABCG11a
	CsABCG11b
	CsABCG11c
	CsABCG2a
	CsABCG2b
	CsABCG3
	CsABCG4
	CsABCG6
	CsABCG7
	CsABCG8
	CsABCG9
	CsABCI1
	CsABCI2
	DdABCA1a
	DdABCA1b
	DsABCA1
	DsABCBFT1
	DsABCBFT3
	DsABCBFT4a
	DsABCBFT4b
	DsABCBFT5
	DsABCBHT2
	DsABCBHT3
	DsABCBHT4
	DsABCBHT5
	DsABCC1
	DsABCC3a
	DsABCC3b
	DsABCC4
	DsABCC5
	DsABCC7
	DsABCD1
	DsABCD2
	DsABCF1
	DsABCF2
	DsABCF4
	DsABCF5
	DsABCG10
	DsABCG11
	DsABCG2
	DsABCG4
	DsABCG6
	DsABCG8a
	DsABCG8b
	DsABCG9
	DsABCI1
	DsABCI2
	LmABCBFT1
	LmABCBFT2a
	LmABCBFT2b
	LmABCBFT3
	LmABCBFT4a
	LmABCBFT4b
	LmABCBFT4c
	LmABCBFT5
	LmABCBHT1
	LmABCBHT2
	LmABCBHT3
	LmABCBHT4
	LmABCBHT5
	LmABCC1
	LmABCC3
	LmABCC4
	LmABCC5
	LmABCC7
	LmABCD1
	LmABCD2
	LmABCE1
	LmABCF1
	LmABCF2
	LmABCF3
	LmABCF4
	LmABCF5
	LmABCG1
	LmABCG10
	LmABCG11a
	LmABCG11b
	LmABCG2
	LmABCG4
	LmABCG6
	LmABCG7
	LmABCG8
	LmABCG9
	LmABCI1
	LmABCI2
	MfABCA1
	MfABCBFT1
	MfABCBFT2
	MfABCBFT3a
	MfABCBFT3b
	MfABCBFT4a
	MfABCBFT4b
	MfABCBFT5
	MfABCBHT2
	MfABCBHT3
	MfABCBHT4
	MfABCBHT5
	MfABCC2a
	MfABCC2b
	MfABCC3
	MfABCC4
	MfABCC5
	MfABCC6
	MfABCC7
	MfABCD1
	MfABCD2
	MfABCE1
	MfABCF1
	MfABCF2
	MfABCF3
	MfABCF4
	MfABCF5
	MfABCG10
	MfABCG11
	MfABCG2
	MfABCG4
	MfABCG6a
	MfABCG6b
	MfABCG8a
	MfABCG8b
	MfABCG9
	MfABCI1
	MfABCI2
	MgABCA1a
	MgABCA1b
	MgABCBFT1
	MgABCBFT3
	MgABCBFT5
	MgABCBHT2
	MgABCBHT3
	MgABCBHT4
	MgABCBHT5
	MgABCC1a
	MgABCC1b
	MgABCC1c
	MgABCC1d
	MgABCC2b
	MgABCC3a
	MgABCC3b
	MgABCC3c
	MgABCC4
	MgABCC5
	MgABCC6
	MgABCC7
	MgABCD1
	MgABCD2
	MgABCE1
	MgABCF1
	MgABCF2
	MgABCF3
	MgABCF4
	MgABCF5
	MgABCG1
	MgABCG10a
	MgABCG10b
	MgABCG10c
	MgABCG11
	MgABCG2
	MgABCG4
	MgABCG6
	MgABCG8a
	MgABCG8b
	MgABCG9b
	MgABCI1
	MgABCI2
	MphABCA1
	MphABCBFT1
	MphABCBFT3
	MphABCBFT4a
	MphABCBFT4b
	MphABCBFT5a
	MphABCBFT5b
	MphABCBHT2
	MphABCBHT3
	MphABCBHT4
	MphABCBHT5a
	MphABCBHT5b
	MphABCBHT5c
	MphABCC2a
	MphABCC2b
	MphABCC3
	MphABCC4
	MphABCC5
	MphABCC6a
	MphABCC6b
	MphABCC7a
	MphABCC7b
	MphABCD1
	MphABCD2
	MphABCE1
	MphABCF1
	MphABCF2
	MphABCF4
	MphABCF5
	MphABCG10a
	MphABCG10b
	MphABCG11a
	MphABCG11b
	MphABCG11c
	MphABCG1a
	MphABCG1b
	MphABCG2a
	MphABCG2b
	MphABCG4a
	MphABCG4b
	MphABCG4c
	MphABCG4d
	MphABCG4e
	MphABCG5
	MphABCG6
	MphABCG7
	MphABCG8b
	MphABCG9
	MphABCI1
	MphABCI2
	PtABCA1
	PtABCBFT1
	PtABCBFT2a
	PtABCBFT2b
	PtABCBFT3a
	PtABCBFT3b
	PtABCBFT4a
	PtABCBFT4b
	PtABCBFT5
	PtABCBHT2
	PtABCBHT3
	PtABCBHT4
	PtABCBHT5
	PtABCC1a
	PtABCC1b
	PtABCC3
	PtABCC4
	PtABCC5
	PtABCC7
	PtABCD1
	PtABCD2
	PtABCE1
	PtABCF1
	PtABCF2
	PtABCF3
	PtABCF4
	PtABCF5
	PtABCG10
	PtABCG11a
	PtABCG11b
	PtABCG11c
	PtABCG2
	PtABCG3
	PtABCG4
	PtABCG6
	PtABCG7
	PtABCG8
	PtABCG9
	PtABCI1
	PtABCI2
	PtrABCA1
	PtrABCBFT1
	PtrABCBFT2a
	PtrABCBFT2b
	PtrABCBFT3a
	PtrABCBFT3b
	PtrABCBFT4
	PtrABCBFT5a
	PtrABCBFT5b
	PtrABCBHT2
	PtrABCBHT3
	PtrABCBHT4
	PtrABCBHT5
	PtrABCC1a
	PtrABCC1b
	PtrABCC3
	PtrABCC4
	PtrABCC5
	PtrABCC7
	PtrABCD1
	PtrABCD2
	PtrABCE1
	PtrABCF1
	PtrABCF2
	PtrABCF3
	PtrABCF4
	PtrABCF5
	PtrABCG1
	PtrABCG10
	PtrABCG11a
	PtrABCG11b
	PtrABCG11c
	PtrABCG2
	PtrABCG3
	PtrABCG4
	PtrABCG6
	PtrABCG8
	PtrABCG9
	PtrABCI1
	PtrABCI2
	ScABCBFT1
	ScABCBHT2a
	ScABCBHT2b
	ScABCBHT3
	ScABCC3
	ScABCC4a
	ScABCC4b
	ScABCC7a
	ScABCC7b
	ScABCD1
	ScABCD2
	ScABCE1
	ScABCF1
	ScABCF2
	ScABCF4a
	ScABCF4b
	ScABCF5
	ScABCG10
	ScABCG1a
	ScABCG1b
	ScABCG1c
	ScABCG5a
	ScABCG5b
	ScABCG5c
	ScABCG5d
	ScABCG5e
	ScABCG7
	ScABCI1
	ScABCI2
	SnABCA1a
	SnABCA1b
	SnABCBFT1
	SnABCBFT2
	SnABCBFT3a
	SnABCBFT3b
	SnABCBFT4
	SnABCBFT5
	SnABCBHT2
	SnABCBHT4
	SnABCBHT5a
	SnABCBHT5b
	SnABCC1a
	SnABCC1b
	SnABCC1c
	SnABCC1d
	SnABCC2
	SnABCC3
	SnABCC4
	SnABCC5
	SnABCC7
	SnABCD1
	SnABCD2
	SnABCE1
	SnABCF1
	SnABCF2
	SnABCF3
	SnABCF4
	SnABCF5
	SnABCG10
	SnABCG11a
	SnABCG11b
	SnABCG11c
	SnABCG2
	SnABCG3
	SnABCG4
	SnABCG6
	SnABCG7
	SnABCG8
	SnABCG9
	SnABCI2
	StABCA1
	StABCBFT1
	StABCBFT2
	StABCBFT3a
	StABCBFT3b
	StABCBFT4
	StABCBFT5a
	StABCBFT5b
	StABCBHT2
	StABCBHT3
	StABCBHT4
	StABCBHT5a
	StABCBHT5b
	StABCC1a
	StABCC1b
	StABCC3
	StABCC4
	StABCC5
	StABCC7
	StABCD1
	StABCD2
	StABCE1
	StABCF1
	StABCF2
	StABCF3
	StABCF4
	StABCF5
	StABCG10
	StABCG11a
	StABCG11b
	StABCG2
	StABCG3
	StABCG4
	StABCG6
	StABCG7
	StABCG8
	StABCG9
	StABCI1
	StABCI2
	VinABCA1
	VinABCBFT1
	VinABCBFT2a
	VinABCBFT2b
	VinABCBFT4
	VinABCBFT5a
	VinABCBFT5b
	VinABCBHT2
	VinABCBHT3
	VinABCBHT4
	VinABCBHT5
	VinABCC1a
	VinABCC1b
	VinABCC1c
	VinABCC3
	VinABCC4a
	VinABCC4b
	VinABCC5a
	VinABCC5b
	VinABCC6
	VinABCC7
	VinABCD1
	VinABCD2
	VinABCE1
	VinABCF1
	VinABCF2
	VinABCF3
	VinABCF4
	VinABCF5
	VinABCG10a
	VinABCG11
	VinABCG2
	VinABCG4
	VinABCG6
	VinABCG8
	VinABCG9
	VinABCI1
	VinABCI2
;
end;
begin trees;
	tree tree_1 = [&R] (((((((((((((((((((((((((((Ch4ABCG9:0.029484,CsABCG9:0.031519)[&bs=1.0]:0.03793,StABCG9:0.068591)[&bs=0.565]:0.004193,(PtABCG9:0.014556,PtrABCG9:0.015317)[&bs=1.0]:0.053181)[&bs=0.608]:0.006215,LmABCG9:0.073966)[&bs=0.906]:0.01211,SnABCG9:0.082601)[&bs=1.0]:0.05479,(BdoABCG9:0.04003,MphABCG9:0.03542)[&bs=1.0]:0.120872)[&bs=0.683]:0.008507,VinABCG9:0.152663)[&bs=0.998]:0.022122,…
end;
begin figtree;
	set appearance.backgroundColorAttribute="Default";
	set appearance.backgroundColour=#ffffff;
	set appearance.branchColorAttribute="User selection";
	set appearance.branchColorGradient=false;
	set appearance.branchLineWidth=1.0;
	set appearance.branchMinLineWidth=0.0;
	set appearance.branchWidthAttribute="Fixed";
	set appearance.foregroundColour=#000000;
	set appearance.hilightingGradient=false;
	set appearance.selectionColour=#2d3680;
	set branchLabels.colorAttribute="User selection";
	set branchLabels.displayAttribute="bs";
	set branchLabels.fontName="Arial";
	set branchLabels.fontSize=4;
	set branchLabels.fontStyle=0;
	set branchLabels.isShown=true;
	set branchLabels.significantDigits=2;
	set layout.expansion=0;
	set layout.layoutType="POLAR";
	set layout.zoom=154;
	set legend.attribute="bs";
	set legend.fontSize=10.0;
	set legend.isShown=false;
	set legend.significantDigits=4;
	set nodeBars.barWidth=4.0;
	set nodeBars.displayAttribute=null;
	set nodeBars.isShown=false;
	set nodeLabels.colorAttribute="User selection";
	set nodeLabels.displayAttribute="Node ages";
	set nodeLabels.fontName="Aharoni";
	set nodeLabels.fontSize=8;
	set nodeLabels.fontStyle=0;
	set nodeLabels.isShown=false;
	set nodeLabels.significantDigits=4;
	set nodeShape.colourAttribute="User selection";
	set nodeShape.isShown=false;
	set nodeShape.minSize=10.0;
	set nodeShape.scaleType=Width;
	set nodeShape.shapeType=Circle;
	set nodeShape.size=4.0;
	set nodeShape.sizeAttribute="Fixed";
	set polarLayout.alignTipLabels=true;
	set polarLayout.angularRange=0;
	set polarLayout.rootAngle=0;
	set polarLayout.rootLength=100;
	set polarLayout.showRoot=false;
	set radialLayout.spread=0.0;
	set rectilinearLayout.alignTipLabels=false;
	set rectilinearLayout.curvature=0;
	set rectilinearLayout.rootLength=100;
	set scale.offsetAge=0.0;
	set scale.rootAge=1.0;
	set scale.scaleFactor=1.0;
	set scale.scaleRoot=false;
	set scaleAxis.automaticScale=true;
	set scaleAxis.fontSize=8.0;
	set scaleAxis.isShown=false;
	set scaleAxis.lineWidth=1.0;
	set scaleAxis.majorTicks=1.0;
	set scaleAxis.origin=0.0;
	set scaleAxis.reverseAxis=false;
	set scaleAxis.showGrid=true;
	set scaleBar.automaticScale=false;
	set scaleBar.fontSize=10.0;
	set scaleBar.isShown=true;
	set scaleBar.lineWidth=1.0;
	set scaleBar.scaleRange=0.1;
	set tipLabels.colorAttribute="User selection";
	set tipLabels.displayAttribute="Names";
	set tipLabels.fontName="Arial";
	set tipLabels.fontSize=4;
	set tipLabels.fontStyle=0;
	set tipLabels.isShown=true;
	set tipLabels.significantDigits=4;
	set trees.order=false;
	set trees.orderType="increasing";
	set trees.rooting=false;
	set trees.rootingType="User Selection";
	set trees.transform=false;
	set trees.transformType="cladogram";
end;
