# Supplementary material for: Exploring the biological roles of Dothideomycetes ABC proteins: Leads from their phylogenetic relationships with functionally-characterized Ascomycetes homologs
Source: PLoS One. 2018 Aug 2;13(8):e0197447. doi: 10.1371/journal.pone.0197447 (PMC6071951; doi:10.1371/journal.pone.0197447)
Supplement: S3 File — (NWK) [file pone.0197447.s013.nwk]

(((((((((Ch4ABCA1:0.02054231,CsABCA1:0.02285701)0.9560:0.01753034,StABCA1:0.04538256)0.9490:0.01842044,(SnABCA1a:0.04807851,(PtrABCA1:0.02252476,PtABCA1:0.01484439)1.0000:0.04226508)0.5080:0.00556155)1.0000:0.19074623,(VinABCA1:0.26018689,(BdoABCA1:0.04955452,MphABCA1:0.04132533)1.0000:0.13622397)0.3230:0.00194635)0.6440:0.01784582,(MgABCA1a:0.16757863,(MfABCA1:0.11451037,(CfABCA1:0.03222043,DsABCA1:0.02334942)1.0000:0.08908969)0.8030:0.01414988)1.0000:0.09215492)0.9850:0.03867954,(AnABCA1:0.23577577,(BcABCA1b:0.20444642,(CgrABCA1a:0.34671028,(MoABCA1a:0.24842887,(FgABCA1:0.24320041,(VdaABCA1:0.19767722,(ChiABCA1a:0.02767220,CgrABCA1b:0.02585891)1.0000:0.15205568)0.8870:0.03253076)0.7930:0.01576292)0.4990:0.01913706)0.8030:0.03999820)0.8310:0.03516330)0.5090:0.01672398)0.9970:0.08997365,(SnABCA1b:0.42079024,MgABCA1b:0.58743799)0.3900:0.00925672)0.5150:0.02038715,(ChiABCA1c:0.38720027,(ChiABCA1b:0.43200904,MoABCA1b:0.37988689)0.6070:0.01676675)1.0000:0.10204634)0.8950:0.05460566,BcABCA1a:0.57643047,(DdABCA1b:0.59399983,DdABCA1a:0.86018487)1.0000:0.20019879);
