# Supplementary material for: Exploring the biological roles of Dothideomycetes ABC proteins: Leads from their phylogenetic relationships with functionally-characterized Ascomycetes homologs
Source: PLoS One. 2018 Aug 2;13(8):e0197447. doi: 10.1371/journal.pone.0197447 (PMC6071951; doi:10.1371/journal.pone.0197447)
Supplement: S4 File — (NWK) [file pone.0197447.s014.nwk]

#NEXUS
begin taxa;
	dimensions ntax=153;
	taxlabels
	BcABCBFT1
	BcABCBFT2a
	BcABCBFT2b
	BcABCBFT3
	BcABCBFT4
	BcABCBFT5a
	BcABCBFT5b
	BcABCBFT5c
	BdoABCBFT1
	BdoABCBFT3
	BdoABCBFT4a
	BdoABCBFT4b
	BdoABCBFT4c
	BdoABCBFT5a
	BdoABCBFT5b
	BdoABCBFT5c
	BdoABCBFT5d
	BdoABCBFT5e
	CfABCBFT1
	CfABCBFT3a
	CfABCBFT3b
	CfABCBFT3c
	CfABCBFT4a
	CfABCBFT4b
	CfABCBFT5a
	CfABCBFT5b
	CgrABCBFT1
	CgrABCBFT2a
	CgrABCBFT2b
	CgrABCBFT2c
	CgrABCBFT2d
	CgrABCBFT3a
	CgrABCBFT3b
	CgrABCBFT3c
	CgrABCBFT4
	CgrABCBFT5
	Ch4ABCBFT1
	Ch4ABCBFT2
	Ch4ABCBFT3a
	Ch4ABCBFT3b
	Ch4ABCBFT4a
	Ch4ABCBFT4b
	Ch4ABCBFT5a
	Ch4ABCBFT5b
	ChiABCBFT1
	ChiABCBFT2
	ChiABCBFT3a
	ChiABCBFT3b
	ChiABCBFT3c
	ChiABCBFT4
	ChiABCBFT5
	CsABCBFT1
	CsABCBFT2a
	CsABCBFT2b
	CsABCBFT3a
	CsABCBFT3b
	CsABCBFT3c
	CsABCBFT4a
	CsABCBFT4b
	CsABCBFT5a
	CsABCBFT5b
	DsABCBFT1
	DsABCBFT3
	DsABCBFT4a
	DsABCBFT4b
	DsABCBFT5
	FgABCBFT1
	FgABCBFT2a
	FgABCBFT2b
	FgABCBFT3a
	FgABCBFT3b
	FgABCBFT3c
	FgABCBFT4a
	FgABCBFT4b
	FgABCBFT5a
	FgABCBFT5b
	LmABCBFT1
	LmABCBFT2a
	LmABCBFT2b
	LmABCBFT3
	LmABCBFT4a
	LmABCBFT4b
	LmABCBFT4c
	LmABCBFT5
	MfABCBFT1
	MfABCBFT2
	MfABCBFT3a
	MfABCBFT3b
	MfABCBFT4a
	MfABCBFT4b
	MfABCBFT5
	MgABCBFT1
	MgABCBFT3
	MgABCBFT5
	MoABCBFT1
	MoABCBFT2a
	MoABCBFT2b
	MoABCBFT2c
	MoABCBFT3a
	MoABCBFT3b
	MoABCBFT4a
	MoABCBFT4b
	MoABCBFT4c
	MoABCBFT4d
	MoABCBFT4e
	MoABCBFT5
	MphABCBFT1
	MphABCBFT3
	MphABCBFT4a
	MphABCBFT4b
	MphABCBFT5a
	MphABCBFT5b
	PtABCBFT1
	PtABCBFT2a
	PtABCBFT2b
	PtABCBFT3a
	PtABCBFT3b
	PtABCBFT4a
	PtABCBFT4b
	PtABCBFT5
	PtrABCBFT1
	PtrABCBFT2a
	PtrABCBFT2b
	PtrABCBFT3a
	PtrABCBFT3b
	PtrABCBFT4
	PtrABCBFT5a
	PtrABCBFT5b
	ScABCBFT1
	SnABCBFT1
	SnABCBFT2
	SnABCBFT3a
	SnABCBFT3b
	SnABCBFT4
	SnABCBFT5
	StABCBFT1
	StABCBFT2
	StABCBFT3a
	StABCBFT3b
	StABCBFT4
	StABCBFT5a
	StABCBFT5b
	VdaABCBFT1
	VdaABCBFT2
	VdaABCBFT3a
	VdaABCBFT3b
	VdaABCBFT5
	VinABCBFT1
	VinABCBFT2a
	VinABCBFT2b
	VinABCBFT4
	VinABCBFT5a
	VinABCBFT5b
;
end;
begin trees;
	tree tree_1 = [&R] (((((((((((Ch4ABCBFT5a:0.022097,CsABCBFT5a:0.007317)[&bs=0.999]:0.041012,PtrABCBFT5a:0.063432)[&bs=0.792]:0.019635,StABCBFT5b:0.044073)[&bs=0.826]:0.029971,SnABCBFT5:0.10605)[&bs=1.0]:0.149099,(BdoABCBFT5a:0.182417,(BdoABCBFT5c:0.10945,(BcABCBFT5b:0.072698,VinABCBFT5a:0.109623)[&bs=0.899]:0.035337)[&bs=0.976]:0.054878)[&bs=0.975]:0.112515)[&bs=0.422]:0.02792,(MoABCBFT5:0.230093…
end;
begin figtree;
	set appearance.backgroundColorAttribute="Default";
	set appearance.backgroundColour=#ffffff;
	set appearance.branchColorAttribute="User selection";
	set appearance.branchColorGradient=false;
	set appearance.branchLineWidth=1.0;
	set appearance.branchMinLineWidth=0.0;
	set appearance.branchWidthAttribute="Fixed";
	set appearance.foregroundColour=#000000;
	set appearance.hilightingGradient=false;
	set appearance.selectionColour=#2d3680;
	set branchLabels.colorAttribute="User selection";
	set branchLabels.displayAttribute="bs";
	set branchLabels.fontName="Arial";
	set branchLabels.fontSize=7;
	set branchLabels.fontStyle=0;
	set branchLabels.isShown=true;
	set branchLabels.significantDigits=4;
	set layout.expansion=0;
	set layout.layoutType="POLAR";
	set layout.zoom=203;
	set legend.attribute="bs";
	set legend.fontSize=10.0;
	set legend.isShown=false;
	set legend.significantDigits=4;
	set nodeBars.barWidth=4.0;
	set nodeBars.displayAttribute=null;
	set nodeBars.isShown=false;
	set nodeLabels.colorAttribute="User selection";
	set nodeLabels.displayAttribute="Node ages";
	set nodeLabels.fontName="Aharoni";
	set nodeLabels.fontSize=8;
	set nodeLabels.fontStyle=0;
	set nodeLabels.isShown=false;
	set nodeLabels.significantDigits=4;
	set nodeShape.colourAttribute="User selection";
	set nodeShape.isShown=false;
	set nodeShape.minSize=10.0;
	set nodeShape.scaleType=Width;
	set nodeShape.shapeType=Circle;
	set nodeShape.size=4.0;
	set nodeShape.sizeAttribute="Fixed";
	set polarLayout.alignTipLabels=true;
	set polarLayout.angularRange=0;
	set polarLayout.rootAngle=0;
	set polarLayout.rootLength=100;
	set polarLayout.showRoot=false;
	set radialLayout.spread=0.0;
	set rectilinearLayout.alignTipLabels=false;
	set rectilinearLayout.curvature=0;
	set rectilinearLayout.rootLength=10000;
	set scale.offsetAge=0.0;
	set scale.rootAge=1.0;
	set scale.scaleFactor=1.0;
	set scale.scaleRoot=false;
	set scaleAxis.automaticScale=true;
	set scaleAxis.fontSize=8.0;
	set scaleAxis.isShown=false;
	set scaleAxis.lineWidth=1.0;
	set scaleAxis.majorTicks=1.0;
	set scaleAxis.origin=0.0;
	set scaleAxis.reverseAxis=false;
	set scaleAxis.showGrid=true;
	set scaleBar.automaticScale=false;
	set scaleBar.fontSize=12.0;
	set scaleBar.isShown=true;
	set scaleBar.lineWidth=1.0;
	set scaleBar.scaleRange=0.1;
	set tipLabels.colorAttribute="User selection";
	set tipLabels.displayAttribute="Names";
	set tipLabels.fontName="Arial";
	set tipLabels.fontSize=8;
	set tipLabels.fontStyle=0;
	set tipLabels.isShown=true;
	set tipLabels.significantDigits=4;
	set trees.order=false;
	set trees.orderType="increasing";
	set trees.rooting=true;
	set trees.rootingType="Midpoint";
	set trees.transform=false;
	set trees.transformType="cladogram";
end;
