# Supplementary material for: Exploring the biological roles of Dothideomycetes ABC proteins: Leads from their phylogenetic relationships with functionally-characterized Ascomycetes homologs
Source: PLoS One. 2018 Aug 2;13(8):e0197447. doi: 10.1371/journal.pone.0197447 (PMC6071951; doi:10.1371/journal.pone.0197447)
Supplement: S5 File — (NWK) [file pone.0197447.s015.nwk]

#NEXUS
begin taxa;
	dimensions ntax=96;
	taxlabels
	BcABCBHT2
	BcABCBHT3
	BcABCBHT4
	BdoABCBHT1a
	BdoABCBHT1b
	BdoABCBHT2
	BdoABCBHT3
	BdoABCBHT4
	BdoABCBHT5
	CfABCBHT2
	CfABCBHT3
	CfABCBHT4
	CfABCBHT5
	CgrABCBHT2
	CgrABCBHT3
	CgrABCBHT4a
	CgrABCBHT4b
	CgrABCBHT5a
	CgrABCBHT5b
	Ch4ABCBHT2
	Ch4ABCBHT3
	Ch4ABCBHT4
	ChiABCBHT1a
	ChiABCBHT1b
	ChiABCBHT2
	ChiABCBHT3
	ChiABCBHT4a
	ChiABCBHT4b
	ChiABCBHT5a
	ChiABCBHT5b
	CsABCBHT2
	CsABCBHT3
	CsABCBHT4a
	CsABCBHT4b
	CsABCBHT5
	DsABCBHT2
	DsABCBHT3
	DsABCBHT4
	DsABCBHT5
	FgABCBHT2
	FgABCBHT3
	FgABCBHT4a
	FgABCBHT4b
	FgABCBHT5a
	FgABCBHT5b
	LmABCBHT1
	LmABCBHT2
	LmABCBHT3
	LmABCBHT4
	LmABCBHT5
	MfABCBHT2
	MfABCBHT3
	MfABCBHT4
	MfABCBHT5
	MgABCBHT2
	MgABCBHT3
	MgABCBHT4
	MgABCBHT5
	MoABCBHT2
	MoABCBHT3
	MoABCBHT4
	MoABCBHT5a
	MoABCBHT5b
	MphABCBHT2
	MphABCBHT3
	MphABCBHT4
	MphABCBHT5a
	MphABCBHT5b
	MphABCBHT5c
	PtABCBHT2
	PtABCBHT3
	PtABCBHT4
	PtABCBHT5
	PtrABCBHT2
	PtrABCBHT3
	PtrABCBHT4
	PtrABCBHT5
	ScABCBHT2a
	ScABCBHT2b
	ScABCBHT3
	SnABCBHT2
	SnABCBHT4
	SnABCBHT5a
	SnABCBHT5b
	StABCBHT2
	StABCBHT3
	StABCBHT4
	StABCBHT5a
	StABCBHT5b
	VdaABCBHT2
	VdaABCBHT3
	VdaABCBHT4
	VinABCBHT2
	VinABCBHT3
	VinABCBHT4
	VinABCBHT5
;
end;
begin trees;
	tree tree_1 = [&R] (((((((((((((((((PtrABCBHT5:0.002452,PtABCBHT5:0.029253)[&bs=1.0]:0.070193,CsABCBHT5:0.097887)[&bs=0.509]:0.007249,StABCBHT5b:0.11832)[&bs=0.999]:0.037601,StABCBHT5a:0.143771)[&bs=0.928]:0.043455,LmABCBHT5:0.218524)[&bs=0.647]:0.006714,SnABCBHT5a:0.099819)[&bs=1.0]:0.178635,VinABCBHT5:0.347446)[&bs=0.995]:0.057814,MphABCBHT5b:0.372342)[&bs=0.33]:0.005988,(MphABCBHT5c:0.15585,(B…
end;
begin figtree;
	set appearance.backgroundColorAttribute="Default";
	set appearance.backgroundColour=#ffffff;
	set appearance.branchColorAttribute="User selection";
	set appearance.branchColorGradient=false;
	set appearance.branchLineWidth=1.0;
	set appearance.branchMinLineWidth=0.0;
	set appearance.branchWidthAttribute="Fixed";
	set appearance.foregroundColour=#000000;
	set appearance.hilightingGradient=false;
	set appearance.selectionColour=#2d3680;
	set branchLabels.colorAttribute="User selection";
	set branchLabels.displayAttribute="bs";
	set branchLabels.fontName="Arial";
	set branchLabels.fontSize=6;
	set branchLabels.fontStyle=0;
	set branchLabels.isShown=true;
	set branchLabels.significantDigits=2;
	set layout.expansion=0;
	set layout.layoutType="POLAR";
	set layout.zoom=301;
	set legend.attribute="bs";
	set legend.fontSize=10.0;
	set legend.isShown=false;
	set legend.significantDigits=4;
	set nodeBars.barWidth=4.0;
	set nodeBars.displayAttribute=null;
	set nodeBars.isShown=false;
	set nodeLabels.colorAttribute="User selection";
	set nodeLabels.displayAttribute="Node ages";
	set nodeLabels.fontName="Aharoni";
	set nodeLabels.fontSize=8;
	set nodeLabels.fontStyle=0;
	set nodeLabels.isShown=false;
	set nodeLabels.significantDigits=4;
	set nodeShape.colourAttribute="User selection";
	set nodeShape.isShown=false;
	set nodeShape.minSize=10.0;
	set nodeShape.scaleType=Width;
	set nodeShape.shapeType=Circle;
	set nodeShape.size=4.0;
	set nodeShape.sizeAttribute="Fixed";
	set polarLayout.alignTipLabels=true;
	set polarLayout.angularRange=0;
	set polarLayout.rootAngle=0;
	set polarLayout.rootLength=0;
	set polarLayout.showRoot=false;
	set radialLayout.spread=0.0;
	set rectilinearLayout.alignTipLabels=true;
	set rectilinearLayout.curvature=0;
	set rectilinearLayout.rootLength=10000;
	set scale.offsetAge=0.0;
	set scale.rootAge=1.0;
	set scale.scaleFactor=1.0;
	set scale.scaleRoot=false;
	set scaleAxis.automaticScale=true;
	set scaleAxis.fontSize=8.0;
	set scaleAxis.isShown=false;
	set scaleAxis.lineWidth=1.0;
	set scaleAxis.majorTicks=1.0;
	set scaleAxis.origin=0.0;
	set scaleAxis.reverseAxis=false;
	set scaleAxis.showGrid=true;
	set scaleBar.automaticScale=false;
	set scaleBar.fontSize=12.0;
	set scaleBar.isShown=true;
	set scaleBar.lineWidth=1.0;
	set scaleBar.scaleRange=0.1;
	set tipLabels.colorAttribute="User selection";
	set tipLabels.displayAttribute="Names";
	set tipLabels.fontName="Arial";
	set tipLabels.fontSize=10;
	set tipLabels.fontStyle=0;
	set tipLabels.isShown=true;
	set tipLabels.significantDigits=4;
	set trees.order=false;
	set trees.orderType="increasing";
	set trees.rooting=true;
	set trees.rootingType="Midpoint";
	set trees.transform=false;
	set trees.transformType="cladogram";
end;
