# Supplementary material for: Exploring the biological roles of Dothideomycetes ABC proteins: Leads from their phylogenetic relationships with functionally-characterized Ascomycetes homologs
Source: PLoS One. 2018 Aug 2;13(8):e0197447. doi: 10.1371/journal.pone.0197447 (PMC6071951; doi:10.1371/journal.pone.0197447)
Supplement: S7 File — (NWK) [file pone.0197447.s017.nwk]

#NEXUS
begin taxa;
	dimensions ntax=42;
	taxlabels
	BcABCD1
	BcABCD2
	BdoABCD1
	BdoABCD2
	CfABCD1
	CfABCD2
	CgrABCD1
	CgrABCD2
	Ch4ABCD1
	Ch4ABCD2
	ChiABCD1
	ChiABCD2
	CsABCD1
	CsABCD2
	DsABCD1
	DsABCD2
	FgABCD1
	FgABCD2
	LmABCD1
	LmABCD2
	MfABCD1
	MfABCD2
	MgABCD1
	MgABCD2
	MoABCD1
	MoABCD2
	MphABCD1
	MphABCD2
	PtABCD1
	PtABCD2
	PtrABCD1
	PtrABCD2
	ScABCD1
	ScABCD2
	SnABCD1
	SnABCD2
	StABCD1
	StABCD2
	VdaABCD1
	VdaABCD2
	VinABCD1
	VinABCD2
;
end;
begin trees;
	tree tree_1 = [&R] (((((((((CsABCD1:0.004865,Ch4ABCD1:0.003504)[&bs=0.824]:0.004197,StABCD1:0.004199)[&bs=0.778]:0.005264,(PtABCD1:0.0,PtrABCD1:0.0)[&bs=0.999]:0.015904)[&bs=0.89]:0.013509,LmABCD1:0.045507)[&bs=0.775]:0.009726,SnABCD1:0.044974)[&bs=0.977]:0.026206,(VinABCD1:0.063922,(MphABCD1:0.006951,BdoABCD1:0.007035)[&bs=1.0]:0.045308)[&bs=0.798]:0.01232)[&bs=0.993]:0.038423,(BcABCD1:0.066653,…
end;
begin figtree;
	set appearance.backgroundColorAttribute="Default";
	set appearance.backgroundColour=#ffffff;
	set appearance.branchColorAttribute="User selection";
	set appearance.branchColorGradient=false;
	set appearance.branchLineWidth=1.0;
	set appearance.branchMinLineWidth=0.0;
	set appearance.branchWidthAttribute="Fixed";
	set appearance.foregroundColour=#000000;
	set appearance.hilightingGradient=false;
	set appearance.selectionColour=#2d3680;
	set branchLabels.colorAttribute="User selection";
	set branchLabels.displayAttribute="bs";
	set branchLabels.fontName="Arial";
	set branchLabels.fontSize=6;
	set branchLabels.fontStyle=0;
	set branchLabels.isShown=true;
	set branchLabels.significantDigits=2;
	set layout.expansion=0;
	set layout.layoutType="RECTILINEAR";
	set layout.zoom=0;
	set legend.attribute="bs";
	set legend.fontSize=10.0;
	set legend.isShown=false;
	set legend.significantDigits=4;
	set nodeBars.barWidth=4.0;
	set nodeBars.displayAttribute=null;
	set nodeBars.isShown=false;
	set nodeLabels.colorAttribute="User selection";
	set nodeLabels.displayAttribute="Node ages";
	set nodeLabels.fontName="Aharoni";
	set nodeLabels.fontSize=8;
	set nodeLabels.fontStyle=0;
	set nodeLabels.isShown=false;
	set nodeLabels.significantDigits=4;
	set nodeShape.colourAttribute="User selection";
	set nodeShape.isShown=false;
	set nodeShape.minSize=10.0;
	set nodeShape.scaleType=Width;
	set nodeShape.shapeType=Circle;
	set nodeShape.size=4.0;
	set nodeShape.sizeAttribute="Fixed";
	set polarLayout.alignTipLabels=false;
	set polarLayout.angularRange=0;
	set polarLayout.rootAngle=0;
	set polarLayout.rootLength=100;
	set polarLayout.showRoot=true;
	set radialLayout.spread=0.0;
	set rectilinearLayout.alignTipLabels=true;
	set rectilinearLayout.curvature=0;
	set rectilinearLayout.rootLength=10000;
	set scale.offsetAge=0.0;
	set scale.rootAge=1.0;
	set scale.scaleFactor=1.0;
	set scale.scaleRoot=false;
	set scaleAxis.automaticScale=true;
	set scaleAxis.fontSize=8.0;
	set scaleAxis.isShown=false;
	set scaleAxis.lineWidth=1.0;
	set scaleAxis.majorTicks=1.0;
	set scaleAxis.origin=0.0;
	set scaleAxis.reverseAxis=false;
	set scaleAxis.showGrid=true;
	set scaleBar.automaticScale=false;
	set scaleBar.fontSize=10.0;
	set scaleBar.isShown=true;
	set scaleBar.lineWidth=1.0;
	set scaleBar.scaleRange=0.1;
	set tipLabels.colorAttribute="User selection";
	set tipLabels.displayAttribute="Names";
	set tipLabels.fontName="Arial";
	set tipLabels.fontSize=10;
	set tipLabels.fontStyle=0;
	set tipLabels.isShown=true;
	set tipLabels.significantDigits=4;
	set trees.order=false;
	set trees.orderType="increasing";
	set trees.rooting=true;
	set trees.rootingType="Midpoint";
	set trees.transform=false;
	set trees.transformType="cladogram";
end;
