# Supplementary material for: Exploring the biological roles of Dothideomycetes ABC proteins: Leads from their phylogenetic relationships with functionally-characterized Ascomycetes homologs
Source: PLoS One. 2018 Aug 2;13(8):e0197447. doi: 10.1371/journal.pone.0197447 (PMC6071951; doi:10.1371/journal.pone.0197447)
Supplement: S8 File — (NWK) [file pone.0197447.s018.nwk]

#NEXUS
begin taxa;
	dimensions ntax=120;
	taxlabels
	BcABCE1
	BcABCF2
	BcABCF3
	BcABCF4
	BcABCF5
	BdoABCE1
	BdoABCF1
	BdoABCF2
	BdoABCF4
	BdoABCF5
	CfABCE1
	CfABCF1
	CfABCF2
	CfABCF3
	CfABCF4
	CfABCF5
	CgrABCE1
	CgrABCF1
	CgrABCF2
	CgrABCF3
	CgrABCF4
	CgrABCF5
	Ch4ABCE1
	Ch4ABCF1
	Ch4ABCF2
	Ch4ABCF3
	Ch4ABCF4
	Ch4ABCF5
	ChiABCE1
	ChiABCF1
	ChiABCF2
	ChiABCF3
	ChiABCF4
	ChiABCF5
	CsABCF1
	CsABCF2
	CsABCF3
	CsABCF4
	CsABCF5
	DsABCF1
	DsABCF2
	DsABCF4
	DsABCF5
	FgABCE1
	FgABCF1
	FgABCF2
	FgABCF3
	FgABCF4
	FgABCF5
	LmABCE1
	LmABCF1
	LmABCF2
	LmABCF3
	LmABCF4
	LmABCF5
	MfABCE1
	MfABCF1
	MfABCF2
	MfABCF3
	MfABCF4
	MfABCF5
	MgABCE1
	MgABCF1
	MgABCF2
	MgABCF3
	MgABCF4
	MgABCF5
	MoABCE1
	MoABCF1
	MoABCF2
	MoABCF3
	MoABCF4
	MoABCF5
	MphABCE1
	MphABCF1
	MphABCF2
	MphABCF4
	MphABCF5
	PtABCE1
	PtABCF1
	PtABCF2
	PtABCF3
	PtABCF4
	PtABCF5
	PtrABCE1
	PtrABCF1
	PtrABCF2
	PtrABCF3
	PtrABCF4
	PtrABCF5
	ScABCE1
	ScABCF1
	ScABCF2
	ScABCF4a
	ScABCF4b
	ScABCF5
	SnABCE1
	SnABCF1
	SnABCF2
	SnABCF3
	SnABCF4
	SnABCF5
	StABCE1
	StABCF1
	StABCF2
	StABCF3
	StABCF4
	StABCF5
	VdaABCE1
	VdaABCF1
	VdaABCF2
	VdaABCF3
	VdaABCF4
	VdaABCF5
	VinABCE1
	VinABCF1
	VinABCF2
	VinABCF3
	VinABCF4
	VinABCF5
;
end;
begin trees;
	tree tree_1 = [&R] ((((((((((((CsABCF2[&!rotate=true]:0.006132,Ch4ABCF2[&!rotate=true]:0.002526)[&bs=0.841,!rotate=true]:0.010364,(PtABCF2[&!rotate=true]:0.0,PtrABCF2[&!rotate=true]:0.006117)[&bs=0.995,!rotate=true]:0.024986)[&bs=0.224,!rotate=true]:6.41E-4,LmABCF2[&!rotate=true]:0.032735)[&bs=0.236,!rotate=true]:8.21E-4,StABCF2[&!rotate=true]:0.021216)[&bs=0.67,!rotate=true]:0.009295,SnABCF2[&!r…
end;
begin figtree;
	set appearance.backgroundColorAttribute="Default";
	set appearance.backgroundColour=#ffffff;
	set appearance.branchColorAttribute="User selection";
	set appearance.branchColorGradient=false;
	set appearance.branchLineWidth=1.0;
	set appearance.branchMinLineWidth=0.0;
	set appearance.branchWidthAttribute="Fixed";
	set appearance.foregroundColour=#000000;
	set appearance.hilightingGradient=false;
	set appearance.selectionColour=#2d3680;
	set branchLabels.colorAttribute="User selection";
	set branchLabels.displayAttribute="bs";
	set branchLabels.fontName="Arial";
	set branchLabels.fontSize=6;
	set branchLabels.fontStyle=0;
	set branchLabels.isShown=true;
	set branchLabels.significantDigits=2;
	set layout.expansion=0;
	set layout.layoutType="RECTILINEAR";
	set layout.zoom=0;
	set legend.attribute="bs";
	set legend.fontSize=10.0;
	set legend.isShown=false;
	set legend.significantDigits=4;
	set nodeBars.barWidth=4.0;
	set nodeBars.displayAttribute=null;
	set nodeBars.isShown=false;
	set nodeLabels.colorAttribute="User selection";
	set nodeLabels.displayAttribute="Node ages";
	set nodeLabels.fontName="Aharoni";
	set nodeLabels.fontSize=8;
	set nodeLabels.fontStyle=0;
	set nodeLabels.isShown=false;
	set nodeLabels.significantDigits=4;
	set nodeShape.colourAttribute="User selection";
	set nodeShape.isShown=false;
	set nodeShape.minSize=10.0;
	set nodeShape.scaleType=Width;
	set nodeShape.shapeType=Circle;
	set nodeShape.size=4.0;
	set nodeShape.sizeAttribute="Fixed";
	set polarLayout.alignTipLabels=true;
	set polarLayout.angularRange=0;
	set polarLayout.rootAngle=0;
	set polarLayout.rootLength=100;
	set polarLayout.showRoot=false;
	set radialLayout.spread=0.0;
	set rectilinearLayout.alignTipLabels=true;
	set rectilinearLayout.curvature=0;
	set rectilinearLayout.rootLength=10000;
	set scale.offsetAge=0.0;
	set scale.rootAge=1.0;
	set scale.scaleFactor=1.0;
	set scale.scaleRoot=false;
	set scaleAxis.automaticScale=true;
	set scaleAxis.fontSize=8.0;
	set scaleAxis.isShown=false;
	set scaleAxis.lineWidth=1.0;
	set scaleAxis.majorTicks=1.0;
	set scaleAxis.origin=0.0;
	set scaleAxis.reverseAxis=false;
	set scaleAxis.showGrid=true;
	set scaleBar.automaticScale=true;
	set scaleBar.fontSize=10.0;
	set scaleBar.isShown=true;
	set scaleBar.lineWidth=1.0;
	set scaleBar.scaleRange=0.1;
	set tipLabels.colorAttribute="User selection";
	set tipLabels.displayAttribute="Names";
	set tipLabels.fontName="Arial";
	set tipLabels.fontSize=6;
	set tipLabels.fontStyle=0;
	set tipLabels.isShown=true;
	set tipLabels.significantDigits=4;
	set trees.order=false;
	set trees.orderType="increasing";
	set trees.rooting=true;
	set trees.rootingType="Midpoint";
	set trees.transform=false;
	set trees.transformType="cladogram";
end;
