# Supplementary material for: Exploring the biological roles of Dothideomycetes ABC proteins: Leads from their phylogenetic relationships with functionally-characterized Ascomycetes homologs
Source: PLoS One. 2018 Aug 2;13(8):e0197447. doi: 10.1371/journal.pone.0197447 (PMC6071951; doi:10.1371/journal.pone.0197447)
Supplement: S9 File — (NWK) [file pone.0197447.s019.nwk]

#NEXUS
begin taxa;
	dimensions ntax=256;
	taxlabels
	BcABCG10a
	BcABCG10b
	BcABCG10c
	BcABCG11a
	BcABCG11b
	BcABCG1a
	BcABCG1b
	BcABCG1c
	BcABCG2
	BcABCG6a
	BcABCG8
	BcABCG9
	BdoABCG1
	BdoABCG10a
	BdoABCG10b
	BdoABCG11a
	BdoABCG11b
	BdoABCG2
	BdoABCG3
	BdoABCG4a
	BdoABCG4b
	BdoABCG4c
	BdoABCG5a
	BdoABCG5b
	BdoABCG5c
	BdoABCG6
	BdoABCG7
	BdoABCG8
	BdoABCG9
	CfABCG10a
	CfABCG10b
	CfABCG10c
	CfABCG11a
	CfABCG11b
	CfABCG11c
	CfABCG3
	CfABCG4
	CfABCG6
	CfABCG8a
	CfABCG8b
	CfABCG9
	CgrABCG10
	CgrABCG11a
	CgrABCG11b
	CgrABCG2a
	CgrABCG2b
	CgrABCG2c
	CgrABCG3a
	CgrABCG3b
	CgrABCG3c
	CgrABCG4
	CgrABCG6
	CgrABCG7
	CgrABCG8
	CgrABCG9
	Ch4ABCG10
	Ch4ABCG11a
	Ch4ABCG11b
	Ch4ABCG11c
	Ch4ABCG2a
	Ch4ABCG2b
	Ch4ABCG3
	Ch4ABCG4
	Ch4ABCG6
	Ch4ABCG7
	Ch4ABCG8
	Ch4ABCG9
	ChiABCG11a
	ChiABCG11b
	ChiABCG1a
	ChiABCG1b
	ChiABCG1c
	ChiABCG1d
	ChiABCG2a
	ChiABCG2b
	ChiABCG2c
	ChiABCG3a
	ChiABCG3b
	ChiABCG3c
	ChiABCG4
	ChiABCG6
	ChiABCG7
	ChiABCG8
	ChiABCG9
	CsABCG10
	CsABCG11a
	CsABCG11b
	CsABCG11c
	CsABCG2a
	CsABCG2b
	CsABCG3
	CsABCG4
	CsABCG6
	CsABCG7
	CsABCG8
	CsABCG9
	DsABCG10
	DsABCG11
	DsABCG2
	DsABCG4
	DsABCG6
	DsABCG8a
	DsABCG8b
	DsABCG9
	FgABCG1
	FgABCG10a
	FgABCG10b
	FgABCG11a
	FgABCG11b
	FgABCG11c
	FgABCG11d
	FgABCG2a
	FgABCG2b
	FgABCG2c
	FgABCG3a
	FgABCG3b
	FgABCG4a
	FgABCG4b
	FgABCG6a
	FgABCG6b
	FgABCG7
	FgABCG8
	FgABCG9
	LmABCG1
	LmABCG10
	LmABCG11a
	LmABCG11b
	LmABCG2
	LmABCG4
	LmABCG6
	LmABCG7
	LmABCG8
	LmABCG9
	MfABCG10
	MfABCG11
	MfABCG2
	MfABCG4
	MfABCG6a
	MfABCG6b
	MfABCG8a
	MfABCG8b
	MfABCG9
	MgABCG1
	MgABCG10a
	MgABCG10b
	MgABCG10c
	MgABCG11
	MgABCG2
	MgABCG4
	MgABCG6
	MgABCG8a
	MgABCG8b
	MgABCG9b
	MoABCG10
	MoABCG11
	MoABCG2
	MoABCG3a
	MoABCG3b
	MoABCG7
	MoABCG8
	MoABCG9
	MphABCG10a
	MphABCG10b
	MphABCG11a
	MphABCG11b
	MphABCG11c
	MphABCG1a
	MphABCG1b
	MphABCG2a
	MphABCG2b
	MphABCG4a
	MphABCG4b
	MphABCG4c
	MphABCG4d
	MphABCG4e
	MphABCG5
	MphABCG6
	MphABCG7
	MphABCG8b
	MphABCG9
	PtABCG10
	PtABCG11a
	PtABCG11b
	PtABCG11c
	PtABCG2
	PtABCG3
	PtABCG4
	PtABCG6
	PtABCG7
	PtABCG8
	PtABCG9
	PtrABCG1
	PtrABCG10
	PtrABCG11a
	PtrABCG11b
	PtrABCG11c
	PtrABCG2
	PtrABCG3
	PtrABCG4
	PtrABCG6
	PtrABCG8
	PtrABCG9
	ScABCG10
	ScABCG1a
	ScABCG1b
	ScABCG1c
	ScABCG5a
	ScABCG5b
	ScABCG5c
	ScABCG5d
	ScABCG5e
	ScABCG7
	SnABCG10
	SnABCG11a
	SnABCG11b
	SnABCG11c
	SnABCG2
	SnABCG3
	SnABCG4
	SnABCG6
	SnABCG7
	SnABCG8
	SnABCG9
	StABCG10
	StABCG11a
	StABCG11b
	StABCG2
	StABCG3
	StABCG4
	StABCG6
	StABCG7
	StABCG8
	StABCG9
	VdaABCG10
	VdaABCG11a
	VdaABCG11b
	VdaABCG11c
	VdaABCG11d
	VdaABCG2a
	VdaABCG2b
	VdaABCG2c
	VdaABCG2d
	VdaABCG3
	VdaABCG4
	VdaABCG6
	VdaABCG7
	VdaABCG8
	VdaABCG9
	VinABCG10a
	VinABCG10b
	VinABCG11
	VinABCG2
	VinABCG4
	VinABCG6
	VinABCG8
	VinABCG9
;
end;
begin trees;
	tree tree_1 = [&R] (((((((((((((((((((CgrABCG11a:1.0,ChiABCG11a:1.0)[&bs=1.0]:1.0,VdaABCG11b:1.0)[&bs=0.999]:1.0,FgABCG11b:1.0)[&bs=0.999]:1.0,((MgABCG11:1.0,((CfABCG11c:1.0,DsABCG11:1.0)[&bs=1.0]:1.0,MfABCG11:1.0)[&bs=0.921]:1.0)[&bs=1.0]:1.0,BcABCG11a:1.0)[&bs=0.998]:1.0)[&bs=0.768]:1.0,(((((CsABCG11c:1.0,Ch4ABCG11c:1.0)[&bs=1.0]:1.0,StABCG11a:1.0)[&bs=1.0]:1.0,(PtABCG11c:1.0,PtrABCG11c:1.0)[&b…
end;
begin figtree;
	set appearance.backgroundColorAttribute="Default";
	set appearance.backgroundColour=#ffffff;
	set appearance.branchColorAttribute="User selection";
	set appearance.branchColorGradient=false;
	set appearance.branchLineWidth=1.0;
	set appearance.branchMinLineWidth=0.0;
	set appearance.branchWidthAttribute="Fixed";
	set appearance.foregroundColour=#000000;
	set appearance.hilightingGradient=false;
	set appearance.selectionColour=#2d3680;
	set branchLabels.colorAttribute="User selection";
	set branchLabels.displayAttribute="bs";
	set branchLabels.fontName="Arial";
	set branchLabels.fontSize=6;
	set branchLabels.fontStyle=0;
	set branchLabels.isShown=true;
	set branchLabels.significantDigits=2;
	set layout.expansion=0;
	set layout.layoutType="POLAR";
	set layout.zoom=0;
	set legend.attribute="bs";
	set legend.fontSize=10.0;
	set legend.isShown=false;
	set legend.significantDigits=4;
	set nodeBars.barWidth=4.0;
	set nodeBars.displayAttribute=null;
	set nodeBars.isShown=false;
	set nodeLabels.colorAttribute="User selection";
	set nodeLabels.displayAttribute="Node ages";
	set nodeLabels.fontName="Aharoni";
	set nodeLabels.fontSize=8;
	set nodeLabels.fontStyle=0;
	set nodeLabels.isShown=false;
	set nodeLabels.significantDigits=4;
	set nodeShape.colourAttribute="User selection";
	set nodeShape.isShown=false;
	set nodeShape.minSize=10.0;
	set nodeShape.scaleType=Width;
	set nodeShape.shapeType=Circle;
	set nodeShape.size=4.0;
	set nodeShape.sizeAttribute="Fixed";
	set polarLayout.alignTipLabels=true;
	set polarLayout.angularRange=0;
	set polarLayout.rootAngle=0;
	set polarLayout.rootLength=100;
	set polarLayout.showRoot=false;
	set radialLayout.spread=0.0;
	set rectilinearLayout.alignTipLabels=false;
	set rectilinearLayout.curvature=0;
	set rectilinearLayout.rootLength=100;
	set scale.offsetAge=0.0;
	set scale.rootAge=1.0;
	set scale.scaleFactor=1.0;
	set scale.scaleRoot=false;
	set scaleAxis.automaticScale=true;
	set scaleAxis.fontSize=8.0;
	set scaleAxis.isShown=false;
	set scaleAxis.lineWidth=1.0;
	set scaleAxis.majorTicks=1.0;
	set scaleAxis.origin=0.0;
	set scaleAxis.reverseAxis=false;
	set scaleAxis.showGrid=true;
	set scaleBar.automaticScale=false;
	set scaleBar.fontSize=10.0;
	set scaleBar.isShown=true;
	set scaleBar.lineWidth=1.0;
	set scaleBar.scaleRange=2.0;
	set tipLabels.colorAttribute="User selection";
	set tipLabels.displayAttribute="Names";
	set tipLabels.fontName="Arial";
	set tipLabels.fontSize=7;
	set tipLabels.fontStyle=0;
	set tipLabels.isShown=true;
	set tipLabels.significantDigits=4;
	set trees.order=false;
	set trees.orderType="increasing";
	set trees.rooting=false;
	set trees.rootingType="User Selection";
	set trees.transform=false;
	set trees.transformType="cladogram";
end;
