# Supplementary material for: Exploring the biological roles of Dothideomycetes ABC proteins: Leads from their phylogenetic relationships with functionally-characterized Ascomycetes homologs
Source: PLoS One. 2018 Aug 2;13(8):e0197447. doi: 10.1371/journal.pone.0197447 (PMC6071951; doi:10.1371/journal.pone.0197447)
Supplement: S10 File — (NWK) [file pone.0197447.s020.nwk]

#NEXUS
begin taxa;
	dimensions ntax=40;
	taxlabels
	BcABCI1
	BcABCI2
	BdoABCI1
	BdoABCI2
	CfABCI1
	CfABCI2
	CgrABCI1
	CgrABCI2
	Ch4ABCI1
	Ch4ABCI2
	ChiABCI1
	ChiABCI2
	CsABCI1
	CsABCI2
	DsABCI1
	DsABCI2
	FgABCI1
	FgABCI2
	LmABCI1
	LmABCI2
	MfABCI1
	MfABCI2
	MgABCI1
	MgABCI2
	MoABCI1
	MoABCI2
	MphABCI1
	MphABCI2
	PtABCI1
	PtABCI2
	PtrABCI1
	PtrABCI2
	ScABCI1
	ScABCI2
	SnABCI2
	StABCI1
	StABCI2
	VdaABCI1
	VinABCI1
	VinABCI2
;
end;

begin trees;
	tree tree_1 = [&R] ((((((((((CsABCI1:0.007731,Ch4ABCI1:0.01393)[&bs=0.705]:0.007209,StABCI1:0.025791)[&bs=0.714]:0.017995,(PtABCI1:0.008457,PtrABCI1:0.013204)[&bs=0.974]:0.028268)[&bs=0.724]:0.016299,LmABCI1:0.03495)[&bs=0.969]:0.03938,(MphABCI1:0.051073,BdoABCI1:0.054288)[&bs=0.979]:0.034703)[&bs=0.742]:0.014997,VinABCI1:0.087615)[&bs=0.581]:0.013996,(MfABCI1:0.0756,(MgABCI1:0.066716,(DsABCI1:0.039735,CfABCI1:0.02671)[&bs=0.891]:0.02547)[&bs=0.474]:0.003448)[&bs=1.0]:0.095579)[&bs=0.799]:0.028753,BcABCI1:0.165181)[&bs=0.436]:0.014582,(MoABCI1:0.141179,(FgABCI1:0.100589,(VdaABCI1:0.075373,(CgrABCI1:0.021221,ChiABCI1:0.015147)[&bs=0.997]:0.060594)[&bs=0.757]:0.036747)[&bs=0.455]:0.014626)[&bs=0.693]:0.055437)[&bs=0.837,!hilight={19,0.20578511,#ff99ff}]:0.123107,ScABCI1:0.543406,(ScABCI2:0.442642,((((CgrABCI2:6.4E-5,ChiABCI2:0.021597)[&bs=0.862]:0.033212,FgABCI2:0.053443)[&bs=0.964]:0.052664,MoABCI2:0.104037)[&bs=0.955]:0.092503,((((LmABCI2:0.017641,SnABCI2:0.08772)[&bs=0.59]:0.017748,(PtABCI2:0.018056,PtrABCI2:0.025747)[&bs=0.697]:0.023071)[&bs=0.377]:0.009261,(StABCI2:0.01979,(CsABCI2:0.006536,Ch4ABCI2:0.007853)[&bs=0.825]:0.013101)[&bs=0.487]:0.00793)[&bs=1.0]:0.120664,((((DsABCI2:0.039668,CfABCI2:0.03444)[&bs=0.989]:0.051361,MgABCI2:0.152747)[&bs=0.473]:0.016007,MfABCI2:0.10941)[&bs=0.727]:0.059194,(BcABCI2:0.127939,(VinABCI2:0.176384,(MphABCI2:0.062786,BdoABCI2:0.034669)[&bs=0.996]:0.067447)[&bs=0.619]:0.042668)[&bs=0.371]:0.033884)[&bs=0.453]:0.03458)[&bs=0.42]:0.037607)[&bs=0.993,!hilight={19,1.1102230246251565E-16,#9999ff}]:0.195629)[&bs=1.0]:0.777134);
end;

begin figtree;
	set appearance.backgroundColorAttribute="Default";
	set appearance.backgroundColour=#ffffff;
	set appearance.branchColorAttribute="User selection";
	set appearance.branchColorGradient=false;
	set appearance.branchLineWidth=1.0;
	set appearance.branchMinLineWidth=0.0;
	set appearance.branchWidthAttribute="Fixed";
	set appearance.foregroundColour=#000000;
	set appearance.hilightingGradient=false;
	set appearance.selectionColour=#2d3680;
	set branchLabels.colorAttribute="User selection";
	set branchLabels.displayAttribute="bs";
	set branchLabels.fontName="Arial";
	set branchLabels.fontSize=6;
	set branchLabels.fontStyle=0;
	set branchLabels.isShown=true;
	set branchLabels.significantDigits=2;
	set layout.expansion=0;
	set layout.layoutType="RECTILINEAR";
	set layout.zoom=0;
	set legend.attribute="bs";
	set legend.fontSize=10.0;
	set legend.isShown=false;
	set legend.significantDigits=4;
	set nodeBars.barWidth=4.0;
	set nodeBars.displayAttribute=null;
	set nodeBars.isShown=false;
	set nodeLabels.colorAttribute="User selection";
	set nodeLabels.displayAttribute="Node ages";
	set nodeLabels.fontName="Aharoni";
	set nodeLabels.fontSize=8;
	set nodeLabels.fontStyle=0;
	set nodeLabels.isShown=false;
	set nodeLabels.significantDigits=4;
	set nodeShape.colourAttribute="User selection";
	set nodeShape.isShown=false;
	set nodeShape.minSize=10.0;
	set nodeShape.scaleType=Width;
	set nodeShape.shapeType=Circle;
	set nodeShape.size=4.0;
	set nodeShape.sizeAttribute="Fixed";
	set polarLayout.alignTipLabels=false;
	set polarLayout.angularRange=0;
	set polarLayout.rootAngle=0;
	set polarLayout.rootLength=100;
	set polarLayout.showRoot=true;
	set radialLayout.spread=0.0;
	set rectilinearLayout.alignTipLabels=true;
	set rectilinearLayout.curvature=0;
	set rectilinearLayout.rootLength=10000;
	set scale.offsetAge=0.0;
	set scale.rootAge=1.0;
	set scale.scaleFactor=1.0;
	set scale.scaleRoot=false;
	set scaleAxis.automaticScale=true;
	set scaleAxis.fontSize=8.0;
	set scaleAxis.isShown=false;
	set scaleAxis.lineWidth=1.0;
	set scaleAxis.majorTicks=1.0;
	set scaleAxis.origin=0.0;
	set scaleAxis.reverseAxis=false;
	set scaleAxis.showGrid=true;
	set scaleBar.automaticScale=true;
	set scaleBar.fontSize=10.0;
	set scaleBar.isShown=true;
	set scaleBar.lineWidth=1.0;
	set scaleBar.scaleRange=0.1;
	set tipLabels.colorAttribute="User selection";
	set tipLabels.displayAttribute="Names";
	set tipLabels.fontName="Arial";
	set tipLabels.fontSize=10;
	set tipLabels.fontStyle=0;
	set tipLabels.isShown=true;
	set tipLabels.significantDigits=4;
	set trees.order=false;
	set trees.orderType="increasing";
	set trees.rooting=true;
	set trees.rootingType="Midpoint";
	set trees.transform=false;
	set trees.transformType="cladogram";
end;
